# Supplementary material for: PSMB9 Orchestrates Tumor Immune Landscape and Serves as a Potent Biomarker for Prognosis and T Cell-Based Immunotherapy Response
Source: Curr Issues Mol Biol. 2025 Sep 1;47(9):712. doi: 10.3390/cimb47090712 (PMC12468175; doi:10.3390/cimb47090712)
Supplement: Supplementary file 1 [file cimb-47-00712-s001.zip]

Archive with 4 entries (4 files):
- Supplemental Table S1- Abbreviations of Cancers.xlsx
- Supplemental Table S2- DEGs.xlsx
- Supplemental Table S3- Information for Immunotherapy Cohorts.xlsx
- Supplementary Materials Figures S1-S3.pdf
