# Supplementary material for: PSMB9 Orchestrates Tumor Immune Landscape and Serves as a Potent Biomarker for Prognosis and T Cell-Based Immunotherapy Response
Source: Curr Issues Mol Biol. 2025 Sep 1;47(9):712. doi: 10.3390/cimb47090712 (PMC12468175; doi:10.3390/cimb47090712)
Supplement: Supplementary file 1 [file cimb-47-00712-s001.zip › Supplemental Table S1- Abbreviations of Cancers.xlsx]

## Sheet: Sheet1
Abbreviations	Tumor Names	Source
ACC	Adrenocortical carcinoma	TCGA
AML	Acute Myeloid Leukemia	TCGA
BLCA	Bladder Urothelial Carcinoma	TCGA
BRCA	Breast invasive carcinoma	TCGA
CESC	Cervical squamous cell carcinoma and endocervical adenocarcinoma	TCGA
CHOL	Cholangiocarcinoma	TCGA
COAD	Colon adenocarcinoma	TCGA
DLBC	Lymphoid Neoplasm Diffuse Large B-cell Lymphoma	TCGA
ESCA	Esophageal carcinoma	TCGA
GBM	Glioblastoma multiforme	TCGA
HNSC	Head and Neck squamous cell carcinoma	TCGA
KICH	Kidney Chromophobe	TCGA
KIRC	Kidney renal clear cell carcinoma	TCGA
KIRP	Kidney renal papillary cell carcinoma	TCGA
LAML	Acute Myeloid Leukemia	TCGA
LGG	Brain Lower Grade Glioma	TCGA
LIHC	Liver hepatocellular carcinoma	TCGA
LUAD	Lung adenocarcinoma	TCGA
LUSC	Lung squamous cell carcinoma	TCGA
MESO	Mesothelioma	TCGA
OV	Ovarian serous cystadenocarcinoma	TCGA
PAAD	Pancreatic adenocarcinoma	TCGA
PCPG	Pheochromocytoma and Paraganglioma	TCGA
PRAD	Prostate adenocarcinoma	TCGA
READ	Rectum adenocarcinoma	TCGA
SARC	Sarcoma	TCGA
SKCM	Skin Cutaneous Melanoma	TCGA
STAD	Stomach adenocarcinoma	TCGA
TGCT	Testicular Germ Cell Tumors	TCGA
THCA	Thyroid carcinoma	TCGA
THYM	Thymoma	TCGA
UCEC	Uterine Corpus Endometrial Carcinoma	TCGA
UCS	Uterine Carcinosarcoma	TCGA
UVM	Uveal Melanoma	TCGA
OS	Osteosarcoma	TARGET
ALL	Acute lymphoblastic leukemia	TARGET
NB	Neuroblastoma TARGET	TARGET
WT	High-risk Wilms tumor	TARGET
