# Supplementary material for: PSMB9 Orchestrates Tumor Immune Landscape and Serves as a Potent Biomarker for Prognosis and T Cell-Based Immunotherapy Response
Source: Curr Issues Mol Biol. 2025 Sep 1;47(9):712. doi: 10.3390/cimb47090712 (PMC12468175; doi:10.3390/cimb47090712)
Supplement: Supplementary file 1 [file cimb-47-00712-s001.zip › Supplemental Table S2- DEGs.xlsx]

## Sheet: ACC
id	fc	log2fc	pvalue	padj
PSMB9	8.03854	3.00693	1.81209e-20	3.71514e-16
PSMB8	4.39601	2.1362	1.23055e-13	1.26143e-09
APOL1	5.8826	2.55645	1.05644e-11	7.21968e-08
HLA-B	5.4192	2.43808	2.26253e-10	1.15966e-06
HLA-F	4.85737	2.28018	7.52348e-10	3.08493e-06
IRGQ	0.496402	-1.01042	9.13841e-10	3.12259e-06
TAP1	3.67514	1.8778	1.258e-09	3.40496e-06
RARRES3	9.5793	3.25992	1.32863e-09	3.40496e-06
C1orf127	3.13278	1.64744	2.73914e-09	5.49929e-06
SLAMF7	8.73486	3.12678	2.8939e-09	5.49929e-06
CD209	13.254	3.72836	3.18411e-09	5.49929e-06
RAC2	11.0288	3.46321	3.21878e-09	5.49929e-06
HLA-C	3.73904	1.90267	7.38445e-09	1.1554e-05
CCL8	9.03338	3.17527	7.88976e-09	1.1554e-05
CD52	6.35422	2.66772	9.2015e-09	1.20627e-05
TNPO2	0.513567	-0.961375	9.41386e-09	1.20627e-05
HLA-DMA	4.51798	2.17568	1.08372e-08	1.30696e-05
DOK2	6.44498	2.68818	1.21818e-08	1.3875e-05
SLC15A3	4.17988	2.06346	1.46654e-08	1.58248e-05
CTSW	9.38724	3.2307	1.61305e-08	1.65354e-05
KLRK1	6.6926	2.74257	1.7187e-08	1.67126e-05
NCF1B	4.85842	2.28049	1.81101e-08	1.67126e-05
CASP1	6.83911	2.77381	1.87489e-08	1.67126e-05
NCF4	7.00919	2.80925	2.02272e-08	1.72791e-05
IL2RG	8.82634	3.14182	2.26842e-08	1.86028e-05
NFKBIE	2.40961	1.2688	2.72499e-08	2.14876e-05
ZNF462	0.341543	-1.54986	2.87282e-08	2.18143e-05
IFI35	3.74562	1.9052	3.20004e-08	2.26202e-05
AIM1	5.29389	2.40433	3.28851e-08	2.26202e-05
SP140	3.59033	1.84412	3.30995e-08	2.26202e-05
BATF2	3.95295	1.98293	3.55965e-08	2.30371e-05
PML	2.01601	1.0115	3.74671e-08	2.30371e-05
HLA-DPB1	5.33608	2.41578	3.80191e-08	2.30371e-05
CD28	6.3818	2.67396	3.82042e-08	2.30371e-05
HCG26	7.94304	2.98969	4.68064e-08	2.73003e-05
IRF1	3.64518	1.86599	5.10274e-08	2.73003e-05
CASP10	3.21081	1.68294	5.11247e-08	2.73003e-05
UBD	10.5439	3.39834	5.16433e-08	2.73003e-05
CD3E	10.9938	3.45862	5.19321e-08	2.73003e-05
CD247	5.54773	2.4719	5.37419e-08	2.75454e-05
TRIM22	5.02521	2.32918	5.59429e-08	2.79742e-05
LTB	9.52874	3.25229	6.02617e-08	2.94163e-05
B2M	3.42551	1.77632	6.25671e-08	2.96159e-05
APOL3	3.49154	1.80386	6.51851e-08	2.96159e-05
VNN2	11.4796	3.52099	6.54633e-08	2.96159e-05
SIGLEC1	8.31814	3.05626	6.64487e-08	2.96159e-05
XCL1	5.27033	2.39789	8.44777e-08	3.68503e-05
RASGRP4	4.67846	2.22603	9.98676e-08	4.26559e-05
PDCD1LG2	5.63291	2.49388	1.03225e-07	4.31903e-05
CST7	7.46607	2.90035	1.05602e-07	4.33009e-05
MPEG1	5.47373	2.45252	1.07976e-07	4.34063e-05
BATF	6.80883	2.76741	1.19332e-07	4.54927e-05
NCF1	6.9845	2.80416	1.19541e-07	4.54927e-05
C1QA	6.2477	2.64333	1.19823e-07	4.54927e-05
LARP4B	0.578553	-0.789479	1.23076e-07	4.58783e-05
F13A1	14.5177	3.85974	1.47816e-07	5.41165e-05
P2RY6	6.06074	2.59949	1.71879e-07	6.1822e-05
PIK3AP1	4.82855	2.27159	1.81891e-07	6.42955e-05
HLA-E	3.15586	1.65804	1.93917e-07	6.73845e-05
CXCR6	9.62725	3.26712	2.05523e-07	6.92532e-05
CD74	5.78582	2.53252	2.06379e-07	6.92532e-05
KLRB1	9.19905	3.20149	2.09428e-07	6.92532e-05
SYK	5.34802	2.419	2.16916e-07	7.05908e-05
CLEC2B	5.0825	2.34554	2.27482e-07	7.28725e-05
ZNF791	0.370863	-1.43104	2.32644e-07	7.33796e-05
SIT1	6.24305	2.64225	2.46075e-07	7.58016e-05
HLA-DPA1	4.89523	2.29138	2.47718e-07	7.58016e-05
CATSPER1	8.2164	3.03851	2.5513e-07	7.68805e-05
ARHGAP12	0.442082	-1.17761	2.58743e-07	7.68805e-05
TMC8	5.12204	2.35672	2.62638e-07	7.6923e-05
ZNF836	0.21077	-2.24626	2.68131e-07	7.71063e-05
PRF1	6.25474	2.64495	2.70786e-07	7.71063e-05
SNAPC3	0.557603	-0.842689	2.9873e-07	8.28295e-05
CCR1	5.51436	2.46319	2.98965e-07	8.28295e-05
AP3D1	0.614113	-0.703424	3.07988e-07	8.32068e-05
AIF1	5.51366	2.46301	3.09093e-07	8.32068e-05
UBE2L6	2.34207	1.22779	3.15576e-07	8.32068e-05
HLA-DRA	5.17641	2.37195	3.19526e-07	8.32068e-05
FOLR2	7.37859	2.88335	3.20619e-07	8.32068e-05
HLA-DRB1	6.4087	2.68003	3.32165e-07	8.46697e-05
SATB2	0.447913	-1.15871	3.34516e-07	8.46697e-05
SECTM1	6.15368	2.62145	3.49469e-07	8.73758e-05
TBC1D10C	5.71855	2.51565	3.86142e-07	9.53818e-05
IL2RB	6.33858	2.66416	3.94097e-07	9.61877e-05
TRIM21	2.13191	1.09215	4.0214e-07	9.69963e-05
CYTH4	4.45077	2.15405	4.11525e-07	9.72953e-05
EBI3	5.51484	2.46332	4.1605e-07	9.72953e-05
SH2D1B	3.40525	1.76776	4.20595e-07	9.72953e-05
FASLG	5.44413	2.4447	4.31154e-07	9.72953e-05
ADAP2	3.65133	1.86842	4.35778e-07	9.72953e-05
NFIC	0.267033	-1.90491	4.36063e-07	9.72953e-05
SLAMF1	4.01036	2.00373	4.43248e-07	9.72953e-05
CCL5	7.58818	2.92375	4.52731e-07	9.72953e-05
TCTN3	0.649595	-0.622387	4.56907e-07	9.72953e-05
NCF1C	6.69635	2.74338	4.59926e-07	9.72953e-05
CD69	6.97099	2.80136	4.64871e-07	9.72953e-05
MYO1G	4.70684	2.23476	4.65932e-07	9.72953e-05
GNA15	5.28619	2.40223	4.68406e-07	9.72953e-05
IKBKE	7.92154	2.98578	4.7338e-07	9.72953e-05
CD2	9.67014	3.27354	4.74565e-07	9.72953e-05
CXCR3	5.29352	2.40423	4.90846e-07	9.91689e-05
ZNF121	0.427666	-1.22544	4.93378e-07	9.91689e-05
NOD1	2.80245	1.48669	5.32833e-07	0.000105088
C1QB	5.22064	2.38423	5.33077e-07	0.000105088
LY9	5.32965	2.41404	5.4533e-07	0.00010648
ACSL5	5.50948	2.46191	5.6738e-07	0.000108128
TNFAIP8L2	5.5274	2.4666	5.6797e-07	0.000108128
C17orf60	5.99003	2.58256	5.72203e-07	0.000108128
GIMAP1	3.23428	1.69344	5.7487e-07	0.000108128
ITGAM	5.51733	2.46397	5.86514e-07	0.000109316
CIITA	5.08006	2.34485	6.26624e-07	0.000115195
GZMK	10.8745	3.44288	6.31497e-07	0.000115195
RNASE6	4.66083	2.22059	6.34913e-07	0.000115195
KLRF1	3.59115	1.84444	6.49614e-07	0.000116757
SH2D1A	6.5234	2.70562	6.60884e-07	0.000116757
ICOS	4.49357	2.16786	6.65937e-07	0.000116757
APOL4	6.0586	2.59898	6.71872e-07	0.000116757
CCDC88B	2.43284	1.28264	6.78757e-07	0.000116757
ZNF776	0.547713	-0.868509	6.78767e-07	0.000116757
CD3D	9.12976	3.19058	6.83387e-07	0.000116757
LYN	3.04924	1.60845	7.13213e-07	0.000120845
LY96	7.81131	2.96557	7.21506e-07	0.000121248
ARL5B	0.374899	-1.41543	7.59288e-07	0.000125265
CARD16	5.6247	2.49178	7.62669e-07	0.000125265
CD48	6.47252	2.69433	7.63735e-07	0.000125265
LGALS9	3.54808	1.82704	7.7069e-07	0.000125334
ZNF627	0.538038	-0.894219	7.76382e-07	0.000125334
FCER1G	4.92739	2.30082	8.04033e-07	0.000128783
CD7	8.2517	3.04469	8.26578e-07	0.00013088
SNF8	1.59974	0.677834	8.29888e-07	0.00013088
VAMP8	5.36626	2.42392	8.37082e-07	0.000131006
HCK	4.45741	2.15621	8.76062e-07	0.000135315
ITGAL	4.99469	2.3204	8.77814e-07	0.000135315
LCK	5.59569	2.48432	9.06422e-07	0.000138683
FAM167B	3.19113	1.67407	9.24657e-07	0.000138801
C1QC	5.02849	2.33013	9.26361e-07	0.000138801
MLKL	2.89129	1.53171	9.27504e-07	0.000138801
MX2	5.13581	2.36059	9.40189e-07	0.000139679
2024-03-05	0.59343	-0.752851	9.72329e-07	0.000143415
ARHGEF9	0.513726	-0.960929	9.91105e-07	0.000144886
IL12RB1	4.94632	2.30635	9.96433e-07	0.000144886
LOC100188949	3.15999	1.65992	1.01157e-06	0.000145988
CORO1A	4.95484	2.30884	1.04026e-06	0.000145988
GZMA	8.7524	3.12968	1.04295e-06	0.000145988
COMMD4	1.77631	0.828884	1.04356e-06	0.000145988
SEPHS1	0.597109	-0.743934	1.04501e-06	0.000145988
BTK	4.55809	2.18843	1.04674e-06	0.000145988
CD38	5.25199	2.39286	1.07359e-06	0.000148721
GIMAP5	3.15399	1.65718	1.15154e-06	0.000158448
IL18BP	2.64125	1.40122	1.18067e-06	0.000161373
RHOH	6.27788	2.65028	1.1961e-06	0.0001624
HLA-H	3.28132	1.71428	1.22761e-06	0.000165105
SASH3	4.71354	2.23681	1.2331e-06	0.000165105
FERMT3	3.88884	1.95934	1.24018e-06	0.000165105
SCFD1	0.66694	-0.584371	1.2561e-06	0.000166146
SCLY	1.82435	0.867379	1.27772e-06	0.000167922
CD8B	7.70063	2.94498	1.29315e-06	0.000168867
SOAT1	0.324653	-1.62303	1.32142e-06	0.000170637
ARHGAP30	3.84818	1.94418	1.32335e-06	0.000170637
XCL2	5.0007	2.32213	1.36116e-06	0.000174416
MS4A4A	5.25861	2.39468	1.38007e-06	0.000174919
CERKL	4.48557	2.16529	1.3897e-06	0.000174919
PLEK	5.04741	2.33554	1.39068e-06	0.000174919
TRAF3IP3	4.15805	2.05591	1.43004e-06	0.000176501
HLA-DQB2	6.26814	2.64804	1.43417e-06	0.000176501
CD180	4.68765	2.22887	1.43496e-06	0.000176501
ACOT7	2.59864	1.37776	1.45422e-06	0.000176501
AMICA1	5.9638	2.57623	1.4646e-06	0.000176501
HLA-DRB6	5.67545	2.50473	1.46633e-06	0.000176501
RORA	0.330546	-1.59708	1.47776e-06	0.000176501
MTMR11	0.394002	-1.34373	1.48225e-06	0.000176501
NKG7	6.62645	2.72824	1.48388e-06	0.000176501
CIC	0.563308	-0.828003	1.48935e-06	0.000176501
INPP5D	3.36407	1.75021	1.53014e-06	0.000177921
MCTP2	9.47917	3.24476	1.5305e-06	0.000177921
QTRTD1	0.557249	-0.843606	1.53238e-06	0.000177921
PTPRCAP	4.2819	2.09825	1.53604e-06	0.000177921
P2RY14	2.99794	1.58397	1.63529e-06	0.000188352
CD68	4.41997	2.14404	1.68313e-06	0.000192779
SCML4	6.42733	2.68422	1.74245e-06	0.000197456
NAALADL1	3.35669	1.74704	1.75049e-06	0.000197456
CD14	6.89756	2.78609	1.75285e-06	0.000197456
GZMB	6.45756	2.69099	1.809e-06	0.000202667
ADNP	0.648173	-0.62555	1.9789e-06	0.00021701
GPR132	4.04026	2.01445	1.97913e-06	0.00021701
LAMC2	8.54738	3.09548	1.98083e-06	0.00021701
SLAMF8	4.74837	2.24743	1.9822e-06	0.00021701
CCR5	6.09941	2.60867	1.98995e-06	0.00021701
C5orf20	3.763	1.91188	2.0021e-06	0.00021718
ZFP28	0.421696	-1.24573	2.05747e-06	0.000222012
MS4A6A	4.71084	2.23598	2.06926e-06	0.000222115
ITK	6.00557	2.5863	2.09921e-06	0.000224156
GRAP2	4.8678	2.28327	2.15957e-06	0.000228697
YME1L1	0.532839	-0.908227	2.16404e-06	0.000228697
NINJ2	5.14559	2.36334	2.18612e-06	0.000229845
SH3BP4	0.375747	-1.41217	2.31822e-06	0.000242491
IL2RA	6.4553	2.69048	2.35914e-06	0.000245518
SLAMF6	5.80789	2.53801	2.39061e-06	0.000247537
SIRPG	5.81173	2.53897	2.4195e-06	0.000249269
NCKAP1L	5.55331	2.47335	2.4406e-06	0.000249311
HNRNPK	0.773335	-0.370835	2.44423e-06	0.000249311
HCP5	6.14093	2.61846	2.46333e-06	0.000250015
LAIR1	4.76782	2.25333	2.54982e-06	0.00025752
AHCTF1	0.54035	-0.888033	2.64079e-06	0.000264763
PDPR	0.428062	-1.22411	2.64737e-06	0.000264763
LGALS9C	3.7077	1.89052	2.66918e-06	0.000265648
IFI30	5.16905	2.3699	2.70698e-06	0.000268108
CXCL11	6.58357	2.71887	2.76731e-06	0.000272767
BIN2	4.44994	2.15378	2.82043e-06	0.000276672
TYROBP	4.31473	2.10927	2.84754e-06	0.000277171
HCST	5.15656	2.36641	2.85665e-06	0.000277171
SPI1	4.20189	2.07104	2.86607e-06	0.000277171
GPSM3	3.70133	1.88804	2.92024e-06	0.000281083
GNGT2	3.1471	1.65402	3.12061e-06	0.000298966
SPN	3.83703	1.93999	3.14338e-06	0.000299547
CMKLR1	4.96177	2.31085	3.163e-06	0.000299547
S1PR4	3.96604	1.9877	3.17051e-06	0.000299547
PTPN6	4.42214	2.14474	3.19816e-06	0.000300774
ITGB7	5.07776	2.34419	3.26322e-06	0.000305491
CD33	4.89011	2.28987	3.31726e-06	0.000309139
CD4	4.53778	2.18199	3.35037e-06	0.000310811
S100A4	6.986	2.80447	3.38296e-06	0.000312421
C10orf18	0.56505	-0.823548	3.54462e-06	0.000325883
RNASE1	4.45837	2.15652	3.58284e-06	0.000326586
ZNF616	0.384391	-1.37935	3.58413e-06	0.000326586
RALGAPA1	0.552284	-0.856517	3.71324e-06	0.000336853
DAPP1	5.19471	2.37704	3.76193e-06	0.000339767
FAM188A	0.634054	-0.657323	3.85172e-06	0.000345158
ETV7	4.25791	2.09015	3.85529e-06	0.000345158
MRPL11	1.62277	0.69846	3.89937e-06	0.000346167
ARAP1	1.80595	0.852756	3.90034e-06	0.000346167
RHBDF2	2.64337	1.40238	3.97003e-06	0.000349934
CRAMP1L	0.571038	-0.80834	3.9769e-06	0.000349934
PYHIN1	5.36423	2.42337	4.16474e-06	0.000364896
ADRB2	3.79758	1.92508	4.2049e-06	0.000366846
GPR171	4.67122	2.2238	4.28975e-06	0.000372663
BCL2A1	5.92161	2.56599	4.46767e-06	0.000386482
SIGLEC7	4.12613	2.04479	4.54132e-06	0.000390165
CDC42EP2	3.06696	1.61681	4.54831e-06	0.000390165
ZNF136	0.555059	-0.849287	4.59654e-06	0.00039266
IKZF1	4.64263	2.21494	4.61777e-06	0.000392836
IL10RA	4.28026	2.0977	4.69822e-06	0.000398029
GMFG	3.23894	1.69552	4.73747e-06	0.000399702
CD79B	3.08815	1.62674	4.76313e-06	0.00040022
TLE1	0.378122	-1.40308	4.81246e-06	0.000402714
GPBAR1	3.50199	1.80817	4.84899e-06	0.000404007
PYCARD	6.81228	2.76814	4.86732e-06	0.000404007
PRR12	0.568368	-0.815104	5.0454e-06	0.000416859
ITGB8	0.104115	-3.26375	5.06728e-06	0.000416859
CD53	4.07262	2.02596	5.08315e-06	0.000416859
CEACAM21	3.37857	1.75641	5.10555e-06	0.000417028
MED12L	0.186926	-2.41946	5.13023e-06	0.000417381
LOC606724	4.07073	2.02529	5.19071e-06	0.000420632
GBP5	6.75667	2.75631	5.43662e-06	0.000438825
ZNF827	0.330909	-1.5955	5.53333e-06	0.00044488
RIPK3	3.51258	1.81253	5.63219e-06	0.000451059
WAS	4.27763	2.09681	5.66024e-06	0.000451542
MOBKL2C	1.788	0.83835	5.81457e-06	0.000462055
IRF7	3.81752	1.93264	5.86425e-06	0.000464204
CTSS	3.96258	1.98644	5.93976e-06	0.000468373
PRR5	2.64421	1.40284	5.98389e-06	0.000470045
ZNF831	4.30685	2.10663	6.07067e-06	0.000473727
TBX21	3.97798	1.99204	6.07698e-06	0.000473727
ZNF587	0.551864	-0.857614	6.10137e-06	0.000473827
TNFRSF1B	3.00651	1.58809	6.45137e-06	0.000495981
FAM20A	6.6028	2.72308	6.45497e-06	0.000495981
MLLT3	0.464963	-1.10481	6.45922e-06	0.000495981
CEP97	0.498743	-1.00363	6.50147e-06	0.000497362
GNG2	4.23566	2.08259	6.67088e-06	0.000508426
APOBEC3D	4.86523	2.28251	6.76886e-06	0.000513982
CD300A	3.73785	1.90221	7.16459e-06	0.000542024
ACAP1	5.66167	2.50123	7.22359e-06	0.00054254
GSK3B	0.609345	-0.714669	7.27116e-06	0.00054254
MRC1	5.20709	2.38048	7.2737e-06	0.00054254
KCNA4	0.103377	-3.27401	7.27727e-06	0.00054254
HLA-A	3.38419	1.75881	7.32078e-06	0.000543807
CR1	8.54751	3.0955	7.35179e-06	0.000544138
HMX3	0.0992642	-3.33258	7.40702e-06	0.000545777
D4S234E	0.0400982	-4.64032	7.42717e-06	0.000545777
BRD4	0.621321	-0.68659	7.45656e-06	0.00054598
FES	3.13455	1.64826	7.53685e-06	0.000549895
RELL1	2.39909	1.26249	7.60094e-06	0.000551347
MYO1F	3.75349	1.90823	7.61053e-06	0.000551347
CYBB	4.75104	2.24824	7.68011e-06	0.000554428
KIF5B	0.584533	-0.774643	7.84812e-06	0.000562756
SLA2	3.64564	1.86617	7.85037e-06	0.000562756
TMEM150B	4.28977	2.1009	7.91924e-06	0.000565715
GPR65	4.27175	2.09483	7.99167e-06	0.000568907
PIK3CD	3.50702	1.81024	8.02201e-06	0.000569091
RNF144B	2.78595	1.47817	8.20709e-06	0.000580213
FGD3	3.41562	1.77215	8.50477e-06	0.000599192
LPPR2	0.458399	-1.12533	8.96201e-06	0.000629243
VILL	4.54215	2.18337	9.03094e-06	0.000631919
LYL1	2.95186	1.56162	9.072e-06	0.000632633
C14orf135	0.570378	-0.810011	9.17597e-06	0.000636333
C16orf54	4.47246	2.16107	9.18713e-06	0.000636333
MSI2	0.402437	-1.31316	9.73475e-06	0.000669546
ZNF562	0.615534	-0.700089	9.76196e-06	0.000669546
ZAP70	4.66281	2.2212	9.76462e-06	0.000669546
SAMD4B	0.616282	-0.698338	9.88805e-06	0.000675749
ATL2	0.524481	-0.931038	9.98137e-06	0.000679861
FUT7	5.15482	2.36592	1.01718e-05	0.000690414
SP110	1.8584	0.894059	1.02037e-05	0.000690414
ATXN2	0.663924	-0.590911	1.03139e-05	0.00069558
MFNG	2.42257	1.27654	1.03655e-05	0.000696764
PLEKHA5	0.502801	-0.991942	1.06405e-05	0.0007125
TIGIT	5.56433	2.47621	1.06691e-05	0.0007125
GIMAP4	2.41488	1.27195	1.07068e-05	0.0007127
PTPRC	4.4165	2.14291	1.11158e-05	0.000737527
PLAU	5.29738	2.40528	1.11752e-05	0.00073908
FCGR2A	3.68087	1.88005	1.13255e-05	0.000746612
LILRB2	4.87149	2.28436	1.14723e-05	0.000753862
TNIP1	1.76483	0.819533	1.18069e-05	0.000772376
CLIC3	3.22935	1.69125	1.18294e-05	0.000772376
SORBS2	0.168891	-2.56583	1.19985e-05	0.000780933
GZMH	5.81529	2.53985	1.20481e-05	0.000781681
TRANK1	2.22697	1.15509	1.2092e-05	0.000782048
NDUFB9	1.75468	0.811205	1.28104e-05	0.000822541
S1PR3	0.252012	-1.98843	1.28146e-05	0.000822541
VSIG4	4.93394	2.30274	1.28384e-05	0.000822541
TMPRSS13	3.32045	1.73138	1.29118e-05	0.000822547
LRRC33	3.05965	1.61337	1.29188e-05	0.000822547
ARHGDIB	2.8535	1.51273	1.3064e-05	0.000829221
CD3G	3.16289	1.66124	1.34086e-05	0.000848466
IL15RA	3.0232	1.59608	1.35461e-05	0.000854533
ACBD5	0.565316	-0.822869	1.37662e-05	0.000865749
SLA	4.01817	2.00654	1.3815e-05	0.000866165
ITGB2	3.80552	1.92809	1.38898e-05	0.000868066
CNDP2	1.59288	0.671639	1.393e-05	0.000868066
PATL2	4.92306	2.29956	1.40646e-05	0.000873793
ZNF333	0.517307	-0.950907	1.41228e-05	0.000874758
GYPC	4.7252	2.24037	1.44775e-05	0.000894031
ZNF699	0.345801	-1.53198	1.45344e-05	0.000894851
ZNF543	0.595998	-0.746621	1.46754e-05	0.000900826
CYTIP	3.96764	1.98828	1.47863e-05	0.000904921
CCL4	4.75929	2.25075	1.49797e-05	0.000914027
CXCL9	7.74989	2.95418	1.51944e-05	0.000924378
CXCL10	6.38157	2.67391	1.56681e-05	0.000949384
HLA-DMB	3.24283	1.69725	1.57281e-05	0.000949384
ACP5	4.03057	2.01099	1.57443e-05	0.000949384
ANO4	0.0950034	-3.39588	1.61798e-05	0.000972783
S100A9	7.70657	2.94609	1.62784e-05	0.000975848
MPP1	2.06479	1.046	1.67531e-05	0.00100137
TNFSF13	2.56269	1.35766	1.68937e-05	0.00100684
CRTC1	0.559555	-0.837647	1.73885e-05	0.00103333
NFAM1	3.86987	1.95229	1.77666e-05	0.00105044
TAF3	0.569193	-0.81301	1.77789e-05	0.00105044
TACO1	1.61909	0.695186	1.83259e-05	0.00107965
DGKZ	1.66226	0.733145	1.86048e-05	0.00109074
C19orf35	3.09212	1.6286	1.86206e-05	0.00109074
CCR2	5.20344	2.37947	1.89194e-05	0.00110508
GPR18	3.00491	1.58732	1.90647e-05	0.00110637
ZNF45	0.593757	-0.752055	1.90953e-05	0.00110637
UNC13B	0.508075	-0.976888	1.91592e-05	0.00110637
BTN3A3	2.32584	1.21775	1.91794e-05	0.00110637
HSPB11	1.93599	0.953069	1.92421e-05	0.00110637
C11orf31	1.76384	0.818721	1.92651e-05	0.00110637
RAMP3	3.28489	1.71584	1.94857e-05	0.00111194
NCF2	3.90355	1.96479	1.95023e-05	0.00111194
ARRB2	2.42825	1.27992	1.95249e-05	0.00111194
CCL3	5.41635	2.43732	1.98801e-05	0.00112904
C10orf93	0.192684	-2.37569	2.00514e-05	0.00113478
MEGF10	0.0798539	-3.64649	2.00919e-05	0.00113478
CNTNAP3	0.198903	-2.32986	2.03188e-05	0.00114444
ZNF146	0.612	-0.708396	2.05345e-05	0.00115018
SIN3B	0.530473	-0.914648	2.05864e-05	0.00115018
IL10	4.29798	2.10366	2.0589e-05	0.00115018
GBP4	3.69137	1.88416	2.08306e-05	0.00116051
TRAT1	3.58913	1.84363	2.09266e-05	0.00116127
PVRL2	0.561464	-0.832734	2.09691e-05	0.00116127
FOXK1	0.503792	-0.989101	2.10141e-05	0.00116127
NFIX	0.322173	-1.63409	2.10793e-05	0.00116174
ATAD1	0.658782	-0.602128	2.13958e-05	0.00117596
C2orf28	1.5466	0.629096	2.14521e-05	0.00117596
EVI2B	3.05863	1.61288	2.16874e-05	0.0011857
EVI5L	0.523968	-0.932448	2.17575e-05	0.00118636
SLC5A8	0.0960715	-3.37975	2.19197e-05	0.00119203
HLA-DOA	4.7957	2.26174	2.20698e-05	0.00119702
MLF1	0.445158	-1.16761	2.26408e-05	0.00122475
LMO2	2.12473	1.08728	2.28059e-05	0.00123044
KIAA2026	0.577575	-0.79192	2.28709e-05	0.00123071
C11orf17	1.49676	0.581846	2.2979e-05	0.00123329
ERN1	0.206087	-2.27867	2.32711e-05	0.0012457
ADAM6	24.4684	4.61285	2.33325e-05	0.00124574
COLEC12	6.57875	2.71781	2.35489e-05	0.00125402
TGM2	3.70804	1.89066	2.36872e-05	0.00125812
LCP2	3.42512	1.77615	2.37709e-05	0.0012593
PTPRS	0.305907	-1.70884	2.38739e-05	0.00126126
ZNF460	0.52887	-0.919014	2.39309e-05	0.00126126
ZNF432	0.379572	-1.39755	2.40956e-05	0.00126669
EGFR	0.313186	-1.67491	2.4289e-05	0.00127097
TRNAU1AP	1.66447	0.735065	2.43155e-05	0.00127097
GPR55	3.54583	1.82612	2.43631e-05	0.00127097
GIMAP2	2.84682	1.50935	2.47749e-05	0.00128918
TNFRSF18	4.35815	2.12371	2.48482e-05	0.00128972
ZNF180	0.573442	-0.80228	2.51577e-05	0.00130248
ZNF234	0.554493	-0.850759	2.56469e-05	0.00132446
CASP4	2.38493	1.25394	2.58044e-05	0.00132925
ARL2	2.07949	1.05623	2.60605e-05	0.00133908
STARD5	2.54763	1.34916	2.62584e-05	0.00134588
TMIGD2	3.28149	1.71435	2.64399e-05	0.0013518
GPR34	3.30022	1.72256	2.6686e-05	0.00136099
FAIM3	4.25061	2.08767	2.69266e-05	0.00136985
C14orf37	0.287123	-1.80026	2.7693e-05	0.00140535
KIAA0913	0.623631	-0.681236	2.781e-05	0.0014078
IER5	2.51908	1.3329	2.79554e-05	0.00141168
GBF1	0.677478	-0.561754	2.81142e-05	0.00141621
SFRS14	0.565402	-0.822651	2.83036e-05	0.00141794
VNN1	6.58473	2.71912	2.83166e-05	0.00141794
GBP2	5.54251	2.47054	2.83559e-05	0.00141794
CD27	5.02996	2.33055	2.8576e-05	0.00142546
ZNF653	0.561125	-0.833607	2.93672e-05	0.00145988
RPS19BP1	1.58376	0.663355	2.94554e-05	0.00145988
GBP1	3.54119	1.82423	2.94795e-05	0.00145988
ROBLD3	1.72356	0.785395	2.99983e-05	0.00147634
CFB	12.645	3.6605	2.99992e-05	0.00147634
WIZ	0.604527	-0.726121	3.0102e-05	0.00147634
CAMSAP1	0.59388	-0.751756	3.0139e-05	0.00147634
FAM111A	1.82343	0.866654	3.01719e-05	0.00147634
TNF	3.068	1.6173	3.03229e-05	0.00148019
SLC35E1	0.591388	-0.757823	3.06008e-05	0.00148314
DERA	1.79046	0.840329	3.07065e-05	0.00148314
SYT3	0.158983	-2.65306	3.07285e-05	0.00148314
ZXDC	0.675	-0.56704	3.07809e-05	0.00148314
FOXD2	2.87997	1.52605	3.0799e-05	0.00148314
RSRC1	0.552772	-0.855245	3.08174e-05	0.00148314
P2RY10	2.77717	1.47362	3.15798e-05	0.00151617
CRTAM	3.98588	1.9949	3.16516e-05	0.00151617
SAPS1	0.625305	-0.677369	3.22906e-05	0.00154317
GIMAP6	2.39516	1.26012	3.23805e-05	0.00154387
LAPTM5	3.55121	1.82831	3.25794e-05	0.00154975
ARHGAP9	4.1594	2.05637	3.26655e-05	0.00155025
MRPS25	1.59022	0.669226	3.27432e-05	0.00155035
ZNF221	0.443745	-1.1722	3.28219e-05	0.00155049
MGEA5	0.644758	-0.633171	3.29311e-05	0.00155208
LST1	4.91566	2.29739	3.35294e-05	0.00157577
C10orf118	0.411682	-1.2804	3.36132e-05	0.00157577
COX5A	1.69788	0.763731	3.36643e-05	0.00157577
FTH1	2.33552	1.22375	3.37545e-05	0.00157596
STAB1	3.58346	1.84135	3.38221e-05	0.00157596
C1orf125	0.22814	-2.13201	3.39112e-05	0.00157652
LOC642852	0.366536	-1.44797	3.40291e-05	0.00157843
FCGRT	2.66845	1.416	3.41234e-05	0.00157923
ADORA3	3.78505	1.92031	3.43105e-05	0.00158431
ZNF667	0.30342	-1.72061	3.43937e-05	0.00158458
CARD9	3.98321	1.99393	3.46187e-05	0.0015899
RBCK1	1.67885	0.747469	3.46642e-05	0.0015899
SMARCA4	0.683097	-0.549837	3.47743e-05	0.00159139
CD40LG	2.89586	1.53399	3.48825e-05	0.00159279
RTP4	5.25186	2.39283	3.5093e-05	0.00159884
CSF2RB	3.57026	1.83603	3.5318e-05	0.0016023
CSF1R	4.33602	2.11637	3.53253e-05	0.0016023
LYZ	4.14068	2.04987	3.57301e-05	0.00161708
IRF8	3.4952	1.80538	3.58274e-05	0.00161792
RASSF4	2.88588	1.52901	3.61091e-05	0.00162705
FCRLA	4.94609	2.30629	3.65065e-05	0.00164135
TFEC	3.27038	1.70946	3.66528e-05	0.00164432
NLRP3	3.65602	1.87027	3.71798e-05	0.00166103
EVX1	0.130608	-2.93668	3.71873e-05	0.00166103
GGTA1	3.8812	1.9565	3.73756e-05	0.00166581
ZNF134	0.538908	-0.891888	3.74926e-05	0.0016674
SERPING1	3.71142	1.89197	3.78174e-05	0.00167754
ATOX1	1.74992	0.807291	3.78841e-05	0.00167754
DENND2D	2.59157	1.37383	3.798e-05	0.00167816
MNT	0.683011	-0.550019	3.84496e-05	0.00169525
NCR3	3.03987	1.60401	3.86246e-05	0.00169705
TNIP2	1.63064	0.705436	3.86558e-05	0.00169705
ZNF558	0.569819	-0.811426	3.88911e-05	0.00170373
AFF4	0.537415	-0.89589	3.93009e-05	0.00171801
HDC	6.14439	2.61927	3.94583e-05	0.00172095
CCL13	8.63848	3.11078	3.95361e-05	0.00172095
RGS18	3.47743	1.79802	4.01542e-05	0.00174415
HCLS1	3.02861	1.59865	4.03297e-05	0.00174808
FXYD5	4.11972	2.04254	4.05653e-05	0.00175458
RUFY2	0.588572	-0.764709	4.14062e-05	0.00178718
CCR7	4.76468	2.25238	4.16746e-05	0.00179146
MYST4	0.595685	-0.747378	4.17463e-05	0.00179146
SIGLEC9	4.74952	2.24778	4.17676e-05	0.00179146
ABCB4	0.0899733	-3.47436	4.22903e-05	0.0018101
KIAA0892	0.651797	-0.617506	4.2454e-05	0.00181332
CCL23	3.71925	1.89501	4.3294e-05	0.0018432
ANO9	4.13436	2.04766	4.33334e-05	0.0018432
PCNX	0.590446	-0.760123	4.37696e-05	0.0018579
KHK	4.48774	2.16599	4.387e-05	0.00185831
CBWD1	0.453895	-1.13957	4.40235e-05	0.00186097
CLEC10A	8.36263	3.06396	4.42074e-05	0.0018649
GNLY	5.02174	2.32819	4.56658e-05	0.00192247
PHB	1.41527	0.501076	4.60044e-05	0.00193275
ABI3	2.45879	1.29795	4.65366e-05	0.00195111
SLC43A3	3.02274	1.59586	4.66902e-05	0.00195356
PARP12	1.87316	0.905476	4.68257e-05	0.00195523
IL12A	3.47218	1.79584	4.69232e-05	0.00195533
SIDT1	4.04267	2.01531	4.72285e-05	0.00196405
DRAM1	2.12229	1.08562	4.98801e-05	0.00207012
AKAP8	0.642319	-0.638638	5.07989e-05	0.002104
C2	4.95968	2.31025	5.13615e-05	0.00212301
RHOG	1.72915	0.790059	5.25552e-05	0.0021652
C1orf38	4.20787	2.07309	5.25935e-05	0.0021652
LRG1	6.23527	2.64045	5.29825e-05	0.00217569
ACCN3	0.234804	-2.09047	5.30605e-05	0.00217569
KLRC3	3.4622	1.79169	5.35635e-05	0.00219193
NRP2	3.70935	1.89117	5.3755e-05	0.00219539
CCL2	5.74525	2.52237	5.38922e-05	0.00219658
SAC3D1	2.0036	1.00259	5.41579e-05	0.00219658
MARK4	0.585192	-0.773017	5.42087e-05	0.00219658
CBX4	0.532984	-0.907836	5.42127e-05	0.00219658
PTGDR	3.166	1.66266	5.47498e-05	0.00221397
VMO1	3.44326	1.78377	5.49112e-05	0.00221612
UPF1	0.720032	-0.473867	5.56306e-05	0.00223799
AKT2	0.542009	-0.883611	5.57571e-05	0.00223799
NEK10	0.37232	-1.42539	5.57805e-05	0.00223799
RGS10	3.11	1.63692	5.62078e-05	0.00225073
MS4A7	3.52435	1.81736	5.64856e-05	0.00225744
KIAA0748	5.98668	2.58176	5.68169e-05	0.00226626
BAG2	3.60479	1.84992	5.7019e-05	0.00226991
FLI1	2.53301	1.34085	5.81502e-05	0.00231046
HVCN1	2.79305	1.48184	5.87112e-05	0.00232823
APOL6	2.19129	1.13178	5.91375e-05	0.00233936
HIF1A	0.565083	-0.823466	5.92199e-05	0.00233936
HMBOX1	0.536764	-0.897641	5.94536e-05	0.00234374
UGCG	0.151759	-2.72015	5.95596e-05	0.00234374
CCRL2	3.40439	1.7674	5.97264e-05	0.00234581
MBOAT1	4.81069	2.26624	6.02423e-05	0.00236154
DIP2C	0.432371	-1.20966	6.04879e-05	0.00236665
SLC47A1	0.151401	-2.72355	6.08384e-05	0.0023756
TAPBP	1.6996	0.765196	6.10603e-05	0.0023756
STAT4	3.84074	1.94138	6.10643e-05	0.0023756
ZRANB1	0.581187	-0.782926	6.16922e-05	0.00239548
ARL11	4.79322	2.261	6.22246e-05	0.00241159
FEM1A	0.653767	-0.613152	6.23748e-05	0.00241285
SYBU	0.207199	-2.27091	6.28526e-05	0.00242675
KCTD1	0.541652	-0.884561	6.3169e-05	0.00243438
NDUFS6	1.67002	0.739866	6.41663e-05	0.00246741
SELL	4.16993	2.06002	6.42667e-05	0.00246741
PARVG	3.71376	1.89288	6.50541e-05	0.00249297
STRN3	0.628824	-0.669272	6.60717e-05	0.00252402
MS4A1	4.15632	2.05531	6.61106e-05	0.00252402
HAVCR2	3.08905	1.62716	6.70461e-05	0.00255498
2024-09-06	0.415648	-1.26657	6.78284e-05	0.00258
RNPEP	1.61758	0.693841	6.8403e-05	0.00259703
CALN1	0.0388676	-4.68529	6.91352e-05	0.00261998
PLEKHO2	1.85679	0.892814	6.93306e-05	0.00262254
CHERP	0.688079	-0.539355	6.96618e-05	0.00263021
ZNF487	0.506382	-0.981701	6.98885e-05	0.00263231
MTPAP	0.685884	-0.543964	7.00129e-05	0.00263231
TMEM106A	3.97017	1.9892	7.01025e-05	0.00263231
RCSD1	2.69993	1.43292	7.05344e-05	0.00264369
TFEB	3.39434	1.76313	7.16821e-05	0.0026793
ZNF536	0.0915873	-3.44871	7.1746e-05	0.0026793
PSMB10	2.70077	1.43337	7.18788e-05	0.00267938
CACNA2D4	3.09759	1.63115	7.20921e-05	0.00268246
MPV17	1.805	0.852003	7.27957e-05	0.00270373
TIAF1	2.45638	1.29653	7.29883e-05	0.00270598
BDNF	0.166484	-2.58654	7.34752e-05	0.00271617
C1orf228	2.90301	1.53755	7.35283e-05	0.00271617
P2RY13	4.5312	2.17989	7.40178e-05	0.00272934
ZNF225	0.577137	-0.793015	7.46177e-05	0.00274373
HLA-DRB5	6.08507	2.60527	7.46756e-05	0.00274373
APP	0.530693	-0.914051	7.52027e-05	0.00275759
FMNL3	2.27649	1.18681	7.53886e-05	0.00275759
MSC	8.13874	3.02481	7.56352e-05	0.00275759
CCDC56	1.79988	0.847904	7.57235e-05	0.00275759
GIMAP8	2.63144	1.39585	7.57254e-05	0.00275759
RABGAP1	0.707061	-0.500094	7.6457e-05	0.00277929
IL16	3.00043	1.58517	7.68263e-05	0.00278778
CD1C	4.95242	2.30813	7.70901e-05	0.00279241
RNF160	0.57363	-0.801808	7.77291e-05	0.00281059
PTGER2	4.55776	2.18833	7.84651e-05	0.0028322
KIF16B	0.473767	-1.07775	7.90989e-05	0.00285006
SLC7A7	2.6714	1.41759	8.11658e-05	0.00291941
THOC7	1.43072	0.516738	8.18429e-05	0.0029386
PLCB2	3.7149	1.89333	8.21504e-05	0.00294449
PMAIP1	5.05362	2.33732	8.2587e-05	0.00295497
C9orf102	0.393262	-1.34644	8.27463e-05	0.00295551
C7orf59	1.55665	0.638445	8.30886e-05	0.00296258
FAM119A	1.67225	0.741787	8.32712e-05	0.00296393
RAB18	0.587157	-0.768183	8.68213e-05	0.00307878
LOC400759	3.60713	1.85085	8.68262e-05	0.00307878
FRMD8	1.98042	0.985806	8.70123e-05	0.00307878
ZNF510	0.592365	-0.755442	8.70985e-05	0.00307878
KRR1	0.678668	-0.559222	8.79057e-05	0.00310197
EVI2A	3.24297	1.69732	8.81858e-05	0.00310651
CD244	5.79803	2.53556	8.86739e-05	0.00311834
TMEM173	2.58949	1.37267	8.88631e-05	0.00311964
CRYBB1	3.34711	1.74292	9.00316e-05	0.00315526
OR51E1	3.40737	1.76866	9.03106e-05	0.00315964
CHCHD7	1.66687	0.737138	9.13944e-05	0.00318412
CISH	5.18824	2.37524	9.14539e-05	0.00318412
CD200R1	3.22551	1.68953	9.14763e-05	0.00318412
MAP3K13	0.450706	-1.14974	9.19977e-05	0.00319684
VEZT	0.609441	-0.714442	9.22627e-05	0.00320062
ZNF470	0.498375	-1.0047	9.40087e-05	0.00325569
PTGS1	3.1843	1.67097	9.4632e-05	0.00327175
COMMD1	1.57359	0.654057	9.55999e-05	0.00329965
PTPRJ	2.7488	1.4588	9.64012e-05	0.00331756
SYTL3	2.52581	1.33675	9.64425e-05	0.00331756
APOB48R	3.11706	1.64019	9.76574e-05	0.00334829
TAOK1	0.369818	-1.43511	9.76625e-05	0.00334829
ZMAT2	1.42692	0.512904	9.89485e-05	0.00338671
GTF3A	1.77631	0.828882	9.9352e-05	0.00339486
AP2A1	0.586673	-0.769371	9.98658e-05	0.00340673
BUB3	0.559257	-0.838418	0.000100454	0.0034211
FCRL3	2.63458	1.39757	0.000100755	0.00342568
IGSF6	3.35661	1.747	0.000101006	0.00342851
MRPL48	1.49652	0.581613	0.000101579	0.00344227
TBX3	0.187812	-2.41264	0.000102694	0.0034743
RNASEH2B	1.55441	0.636369	0.000103039	0.00348025
HLA-DOB	4.04623	2.01658	0.000103303	0.00348343
LILRA6	3.42616	1.77659	0.000103713	0.00348998
TIFAB	2.24309	1.16549	0.000103838	0.00348998
FAM78A	2.30634	1.20561	0.000104105	0.00349017
DNAL1	0.675438	-0.566105	0.000104184	0.00349017
B3GNTL1	2.21434	1.14688	0.000105596	0.0035317
MTMR7	2.07746	1.05482	0.000106823	0.00356692
AKR1A1	1.58412	0.663678	0.00010715	0.00357201
SOD2	2.11326	1.07947	0.000107568	0.00358012
GTF2A1	0.300608	-1.73405	0.000107926	0.00358624
ZNF317	0.720816	-0.472298	0.000108527	0.00360037
KCNK6	2.30342	1.20377	0.000108787	0.00360121
TOX4	0.679474	-0.55751	0.000108904	0.00360121
EPSTI1	3.57961	1.8398	0.000109135	0.00360303
BIRC3	3.82723	1.9363	0.000110714	0.00364929
FGF9	0.118036	-3.08271	0.000111043	0.00365426
C19orf2	0.678201	-0.560215	0.000111298	0.00365679
SHISA5	1.43335	0.519388	0.000111482	0.00365697
KCNC4	2.49637	1.31983	0.000111902	0.00366488
ARAP2	3.93722	1.97718	0.000112348	0.00367362
C3orf54	2.79905	1.48494	0.000112924	0.00368658
SLMAP	0.641531	-0.640409	0.000113582	0.00370216
PROCA1	2.34949	1.23235	0.000114243	0.0037178
STAP2	4.37946	2.13075	0.000115136	0.00373553
UBASH3A	3.71841	1.89469	0.000115161	0.00373553
CSF1	3.97793	1.99202	0.000115337	0.00373553
TRAPPC6B	0.651455	-0.618263	0.000115517	0.00373553
HPGDS	5.2174	2.38333	0.00011572	0.00373622
LILRB4	3.95447	1.98349	0.000116273	0.00374815
GBAP1	1.90069	0.92652	0.00011662	0.00375141
KIAA1671	0.455182	-1.13549	0.00011674	0.00375141
TLR4	3.05633	1.6118	0.000117242	0.00376167
ZBP1	3.58222	1.84085	0.000118628	0.00380018
CDCP1	5.80196	2.53654	0.000119476	0.00382136
ZNF304	0.582543	-0.779564	0.000120651	0.00385295
GATAD2A	0.707654	-0.498884	0.000121173	0.00386358
CX3CL1	3.0866	1.62602	0.000121854	0.00387927
SH2B3	1.90114	0.926867	0.000122539	0.00389503
ZNF253	0.562469	-0.830154	0.000123543	0.00392086
MRI1	0.584015	-0.775922	0.000124926	0.00395862
ALDH3B2	4.23306	2.0817	0.000126241	0.00399411
PARP2	0.563496	-0.827523	0.000127262	0.0040176
CLN6	1.7285	0.789517	0.000127375	0.0040176
EEF2	0.540761	-0.886937	0.000128085	0.00403082
PSD3	0.376614	-1.40884	0.000128187	0.00403082
MRPS9	1.6271	0.702305	0.000128435	0.00403242
ACVRL1	2.15388	1.10694	0.000129326	0.0040542
EEF1A2	0.13622	-2.87599	0.000131654	0.00412086
WNK2	0.126781	-2.97959	0.000132113	0.00412893
APOBEC3G	3.61523	1.85409	0.000132679	0.004135
AOAH	4.19991	2.07036	0.00013271	0.004135
SH2D3C	2.38331	1.25297	0.000133115	0.00413834
ZNF92	0.610856	-0.711095	0.000133221	0.00413834
OAS2	2.99173	1.58098	0.000133556	0.00414246
AARSD1	1.53419	0.617476	0.000134354	0.00416091
UQCRC1	1.47983	0.565432	0.00013461	0.00416254
OTOA	2.54826	1.34951	0.000135166	0.00417346
S100A16	3.73309	1.90037	0.000135569	0.0041796
ZNF324B	0.596783	-0.744723	0.00013585	0.00418196
C1orf162	3.69425	1.88528	0.00013702	0.00421168
C3orf72	0.131637	-2.92537	0.000137887	0.00423198
POU2AF1	5.37886	2.4273	0.000138831	0.00425457
CCDC41	0.539301	-0.890837	0.00013947	0.00426777
PIK3CG	2.62929	1.39467	0.000139945	0.00427593
VPS25	1.54729	0.62974	0.000140483	0.004286
GIMAP7	2.68554	1.42521	0.000141186	0.00429618
TMEM53	2.03808	1.02721	0.000141236	0.00429618
TM4SF1	3.32845	1.73485	0.000141468	0.00429687
GOLGA2	0.683803	-0.548348	0.000142504	0.00432082
CETP	4.62826	2.21047	0.000142679	0.00432082
KIF5C	0.14864	-2.7501	0.00014314	0.00432841
IL18	4.39776	2.13677	0.00014362	0.00433652
ZNF37A	0.614147	-0.703344	0.000147886	0.00445875
NSD1	0.713746	-0.486518	0.000148572	0.00447288
SDHAF2	1.44421	0.530276	0.000148959	0.00447795
CD300C	3.08782	1.62659	0.000150541	0.00451887
PCGF5	0.59002	-0.761165	0.000154062	0.00461782
CLEC7A	3.14911	1.65495	0.000155316	0.0046486
KIAA0040	2.49364	1.31825	0.000155807	0.0046565
EPS15L1	0.75378	-0.407785	0.000157205	0.00469144
TAP2	2.13692	1.09554	0.000158209	0.00470921
RAB3A	0.375182	-1.41434	0.00015826	0.00470921
MFSD7	2.83148	1.50155	0.00015868	0.00471486
FGD2	3.46893	1.79449	0.000159147	0.00472189
ASGR2	2.79117	1.48087	0.000161332	0.00477982
HEATR5A	0.522604	-0.936209	0.000162045	0.00478363
GSK3A	0.7052	-0.503895	0.000162429	0.00478363
SLCO2B1	3.39661	1.7641	0.00016245	0.00478363
ZMYM2	0.636782	-0.65113	0.000162455	0.00478363
PRDM1	2.89224	1.53219	0.000162628	0.00478363
OXR1	0.420659	-1.24928	0.000163644	0.00480398
FAM122A	0.608041	-0.717759	0.00016416	0.00480398
CYB5B	0.424218	-1.23712	0.000164185	0.00480398
ST6GALNAC4	1.81534	0.860238	0.000164257	0.00480398
STX11	3.69941	1.88729	0.000166274	0.0048539
APOC1	8.38978	3.06863	0.000166698	0.0048539
SPIRE1	0.656287	-0.607602	0.000166718	0.0048539
QPCT	0.115122	-3.11876	0.000167145	0.0048539
APOBEC3H	4.01236	2.00445	0.000167147	0.0048539
ZNF264	0.629506	-0.667708	0.000167517	0.00485775
FAM171A1	0.291364	-1.77911	0.000170005	0.00492294
GBP6	2.74432	1.45645	0.000170991	0.00493187
CAPN1	1.88156	0.911932	0.000171044	0.00493187
FAM190B	0.70914	-0.495858	0.000171218	0.00493187
LILRB3	3.28534	1.71604	0.000171276	0.00493187
PIAS4	0.63194	-0.66214	0.00017174	0.00493829
GSTO1	1.54882	0.631171	0.000171988	0.00493851
C7orf47	2.42694	1.27914	0.000173011	0.00496094
C20orf27	1.87364	0.905842	0.000174589	0.00499919
DUSP16	0.403977	-1.30765	0.00017545	0.00501683
NPL	2.46689	1.30269	0.00017718	0.00505925
EPHA4	0.243378	-2.03873	0.000177967	0.00507465
ZNF573	0.476754	-1.06868	0.000178751	0.00508992
ATE1	0.438367	-1.18979	0.000179475	0.00510347
ICAM2	2.12179	1.08529	0.000179745	0.00510405
KLHL6	2.68419	1.42449	0.00018139	0.00514365
KIAA0586	0.662317	-0.594407	0.000182434	0.0051661
PTPRO	3.61079	1.85231	0.00018291	0.00516616
SCYL2	0.551361	-0.85893	0.00018294	0.00516616
GRRP1	2.29168	1.19641	0.000183844	0.00518456
ZNF561	0.641613	-0.640224	0.000185163	0.00521458
PDE7A	2.48234	1.3117	0.000186415	0.00524263
TMEM154	2.83539	1.50355	0.000187761	0.00527325
LY86	3.51314	1.81276	0.00018883	0.00529602
BTN3A1	1.78621	0.836901	0.000189827	0.00531671
HMX1	0.159791	-2.64574	0.000190169	0.00531903
FTHL3	2.18283	1.1262	0.000190448	0.00531956
SLC26A9	3.51556	1.81375	0.000191575	0.00534378
ZNF773	0.684146	-0.547625	0.000192112	0.0053452
LGR5	0.0629416	-3.98984	0.000192351	0.0053452
PECAM1	2.07086	1.05023	0.000192616	0.0053452
CD36	3.67701	1.87853	0.000192669	0.0053452
C10orf26	0.575552	-0.796982	0.00019367	0.00536572
SYNGAP1	0.519683	-0.944296	0.000195217	0.00539605
ST6GALNAC5	0.131749	-2.92414	0.000195292	0.00539605
LOC151534	3.65908	1.87148	0.000195579	0.00539672
FOXL2	0.121081	-3.04596	0.000196342	0.0054105
C11orf2	1.56335	0.644641	0.000196703	0.00541315
NHLRC2	0.447807	-1.15905	0.000197646	0.00543181
ITGA4	2.81517	1.49322	0.000198442	0.00543636
RGS7	0.140012	-2.83637	0.000198503	0.00543636
LEF1	0.16269	-2.6198	0.000198607	0.00543636
GRB7	6.24704	2.64317	0.00019917	0.00544452
ZNF585B	0.523699	-0.93319	0.000201366	0.00548678
GIPC2	7.21927	2.85185	0.000201476	0.00548678
C17orf95	1.45134	0.537383	0.000201519	0.00548678
CNNM1	0.10289	-3.28082	0.000201918	0.00549035
CXCL12	4.42882	2.14692	0.000203819	0.00552651
SERPINB6	1.57022	0.650967	0.000203904	0.00552651
C17orf87	2.75994	1.46464	0.000204056	0.00552651
SLC33A1	0.57765	-0.791733	0.000204743	0.00553378
ZBTB43	0.635422	-0.654214	0.000204865	0.00553378
SERINC5	0.166399	-2.58728	0.000205358	0.00553979
TCF7L2	0.699026	-0.516583	0.000206015	0.00554142
CD37	3.37492	1.75485	0.000206168	0.00554142
SAMSN1	3.38261	1.75814	0.000206504	0.00554142
PIK3R6	3.58226	1.84087	0.000206745	0.00554142
SLC25A35	2.0214	1.01535	0.000206769	0.00554142
MRPL12	1.58994	0.668973	0.000207991	0.00556689
CCDC130	0.654566	-0.61139	0.000208444	0.00556783
FAM161B	0.363989	-1.45803	0.00020857	0.00556783
PDCD1	3.95817	1.98483	0.000209541	0.0055865
B3GALT4	2.78331	1.4768	0.000210423	0.00559763
SIAH2	0.499608	-1.00113	0.000210631	0.00559763
ALDH3B1	5.127	2.35811	0.000210792	0.00559763
KTELC1	0.640059	-0.643722	0.000211051	0.00559763
ZDHHC20	0.279645	-1.83833	0.000212228	0.00562158
KCNH3	0.158306	-2.65921	0.000213545	0.00564917
IGFBP4	3.46124	1.79129	0.000216545	0.00572115
GPR114	3.12375	1.64328	0.000217704	0.00574072
MGC29506	5.79101	2.53382	0.000218023	0.00574072
FGF12	0.117399	-3.09051	0.000218126	0.00574072
PYROXD2	6.02624	2.59126	0.000220203	0.00578795
MRPL2	1.50154	0.586439	0.000223014	0.00585432
CD163	3.84007	1.94113	0.000223868	0.00586923
ARPC4	1.44846	0.534523	0.000226783	0.00593806
BATF3	3.19957	1.67788	0.000228133	0.0059658
CCAR1	0.723184	-0.467566	0.000229366	0.00598466
ERF	0.610661	-0.711557	0.000229711	0.00598466
TMCO6	1.74767	0.805434	0.00022973	0.00598466
IFITM2	2.65363	1.40797	0.000232293	0.0060326
VAMP5	2.90667	1.53937	0.000232309	0.0060326
FAM107B	0.345651	-1.53261	0.000232453	0.0060326
ADAMTSL4	3.50193	1.80815	0.000234076	0.00606704
DEF6	2.8822	1.52717	0.000235125	0.00608654
CCDC153	2.59511	1.37579	0.000236794	0.00612036
KLRD1	3.83721	1.94006	0.000237323	0.00612036
PGA3	2.71394	1.44039	0.000237327	0.00612036
CD163L1	4.95599	2.30917	0.000238738	0.00614377
FGR	2.57424	1.36415	0.000238834	0.00614377
DLG5	0.489174	-1.03158	0.000239567	0.00615008
UPK3A	1.59861	0.676817	0.00023968	0.00615008
IRX5	3.43512	1.78036	0.000241454	0.00618787
LGI2	3.50397	1.80899	0.000241871	0.00619081
HMOX1	3.08391	1.62476	0.000243963	0.00623657
HSPC157	1.78554	0.836358	0.000245855	0.00627712
LOC283922	0.505323	-0.984723	0.000248875	0.00634631
NACC1	0.673916	-0.56936	0.000250202	0.00637223
PARP15	2.62416	1.39186	0.000250991	0.00637726
SLC9A3R2	1.97802	0.984059	0.000251324	0.00637726
ZNF549	0.642546	-0.638129	0.000251333	0.00637726
KLC2	0.582041	-0.780808	0.000254321	0.0064451
C19orf12	0.666032	-0.586336	0.000256218	0.00648516
POU2F2	2.75249	1.46074	0.000257087	0.00649913
DPEP2	3.07603	1.62107	0.000260868	0.00657862
PNMA6A	0.17773	-2.49224	0.000260873	0.00657862
ZNF706	1.39961	0.485023	0.000262746	0.00661772
GLIPR1	3.84111	1.94152	0.000263163	0.00662007
PTP4A1	0.496896	-1.00899	0.000263852	0.00662314
VNN3	2.63837	1.39965	0.000263991	0.00662314
MYO9A	0.431462	-1.2127	0.000264253	0.00662314
KLHDC10	0.421058	-1.24791	0.000265606	0.00664892
CLIC2	2.95496	1.56314	0.000266755	0.00666953
THBD	2.64611	1.40388	0.000267367	0.00667178
TKTL1	2.60941	1.38372	0.000267823	0.00667178
CD8A	4.83821	2.27447	0.000268129	0.00667178
EPC1	0.510187	-0.970901	0.000268461	0.00667178
DPT	7.98491	2.99728	0.000268472	0.00667178
TMEM194B	2.11613	1.08143	0.000270979	0.00671541
FAM13C	0.306165	-1.70762	0.000271186	0.00671541
TNKS2	0.683909	-0.548124	0.000271211	0.00671541
MALL	2.52525	1.33643	0.000271829	0.00672261
FXYD6	3.98387	1.99417	0.00027269	0.0067277
CNST	0.595194	-0.748568	0.000272691	0.0067277
PIK3R5	2.74677	1.45774	0.000273756	0.0067449
OSGIN2	1.82475	0.867701	0.000274046	0.0067449
SLC44A3	3.39596	1.76382	0.000275322	0.00676818
ATP5G1	1.65717	0.728723	0.000275966	0.00677588
NDUFC2	1.39503	0.480296	0.000276829	0.00678894
IFITM1	2.98397	1.57723	0.000278184	0.00681401
HERC4	0.675939	-0.565035	0.000280624	0.00685507
MLL4	0.613366	-0.70518	0.00028108	0.00685507
OGG1	1.68385	0.751767	0.000281167	0.00685507
RBAK	0.672823	-0.5717	0.000281198	0.00685507
ATG7	1.55159	0.633747	0.000281719	0.00685962
SLC6A9	0.253455	-1.9802	0.000282378	0.00686751
TMC6	2.46288	1.30035	0.000285114	0.00692583
KIAA1274	2.66198	1.4125	0.000285483	0.00692659
AGTRAP	1.93383	0.951464	0.000286187	0.00693548
LILRA5	4.0086	2.0031	0.000288483	0.00698006
ZNF324	0.628206	-0.670691	0.000288708	0.00698006
LPHN1	0.400788	-1.31909	0.000289948	0.00699404
ZNF430	0.491654	-1.02428	0.000290052	0.00699404
HSPA13	0.559331	-0.838225	0.00029056	0.00699404
SUPT5H	0.711323	-0.491423	0.000290651	0.00699404
DKFZP586I1420	1.87702	0.908443	0.000292265	0.00702464
BRSK1	0.29219	-1.77502	0.000292934	0.00703249
KYNU	4.6272	2.21014	0.000297634	0.00713695
ARID3C	0.46873	-1.09317	0.000298989	0.00716107
HRH1	2.83699	1.50436	0.000300337	0.00718496
C9orf129	0.411252	-1.28191	0.000300702	0.00718531
DCLRE1A	0.634537	-0.656224	0.000301438	0.0071945
CD79A	5.658	2.50029	0.000302156	0.00719855
EIF6	1.58472	0.664226	0.00030231	0.00719855
NRG4	3.90522	1.9654	0.000305528	0.00726675
PROCR	2.60968	1.38387	0.000307102	0.00729573
YY1	0.716548	-0.480864	0.000310249	0.00736196
FBXO32	3.1205	1.64178	0.000312177	0.00739915
FZR1	0.687385	-0.540809	0.000318622	0.00754316
SLC44A2	0.518873	-0.946546	0.000319045	0.00754448
LTB4R2	0.446447	-1.16344	0.000322033	0.00759844
UTP20	0.622503	-0.683848	0.000322068	0.00759844
STARD8	2.19147	1.1319	0.000323786	0.00762509
PRR13	1.60511	0.68267	0.000324234	0.00762509
SYNGR2	1.75836	0.814228	0.000324314	0.00762509
C1orf26	0.644034	-0.634791	0.000328243	0.00770863
WNT5B	4.53827	2.18214	0.000330952	0.00776337
STAM	0.678422	-0.559746	0.000333765	0.00781023
GNB4	2.36174	1.23985	0.000333848	0.00781023
MSR1	2.73519	1.45164	0.000334135	0.00781023
PRKAR2B	0.26576	-1.9118	0.000334649	0.00781023
ZNF548	0.666128	-0.586128	0.000334855	0.00781023
PLEKHA9	1.59897	0.677145	0.000335418	0.00781447
VIPR1	2.66193	1.41247	0.000339596	0.00790284
DCAF15	0.679849	-0.556714	0.000341078	0.00792832
MTHFS	1.84254	0.881696	0.000344888	0.00800781
SAFB2	0.718674	-0.47659	0.000346583	0.00803805
CSRP1	2.73953	1.45393	0.000347304	0.00804567
SON	0.662441	-0.594136	0.000349338	0.00808244
AP1B1	1.38714	0.472112	0.000349679	0.00808244
ATP5E	1.53252	0.61591	0.000350867	0.00810075
KRT18	6.31475	2.65873	0.000352684	0.00813354
LOC220930	0.557701	-0.842437	0.000353098	0.00813394
GCET2	2.7814	1.47581	0.000355873	0.00818606
CXCL13	5.19443	2.37696	0.000356159	0.00818606
SLC26A10	0.285008	-1.81093	0.000356704	0.00818942
CCL4L2	3.89076	1.96005	0.000358886	0.00822484
ONECUT2	0.296425	-1.75426	0.00035905	0.00822484
KAZ	0.286425	-1.80377	0.000360277	0.00824375
ARMC8	0.697149	-0.520462	0.000362239	0.00827941
RAB17	10.0892	3.33474	0.000362661	0.00827982
MARCO	8.48233	3.08446	0.000363986	0.00830083
FAM176A	3.92029	1.97096	0.00036501	0.00831046
TNRC18	0.66543	-0.587642	0.000365219	0.00831046
KDM4B	0.551151	-0.859482	0.000367041	0.00834266
C19orf71	0.449564	-1.1534	0.000367797	0.00835058
WDR83	0.599689	-0.737714	0.000368971	0.00836796
RIN1	3.37493	1.75486	0.000372339	0.00843503
PAPOLA	0.711208	-0.491656	0.000373075	0.00844087
GVIN1	2.66573	1.41453	0.000373421	0.00844087
PLB1	5.50146	2.45982	0.000375305	0.00847412
TNFRSF13B	2.13483	1.09412	0.000375886	0.0084779
C19orf55	0.46539	-1.10349	0.000378415	0.00852556
MXI1	0.618183	-0.693893	0.000380537	0.00856396
C9orf47	0.309183	-1.69347	0.000381331	0.00857243
DCAF5	0.703417	-0.507547	0.00038293	0.00859893
NFU1	1.43817	0.524237	0.000385171	0.00863979
PPP2R5E	0.586361	-0.770138	0.00038619	0.00865318
ZNF25	0.559153	-0.838684	0.000389926	0.00872736
WDR37	0.586876	-0.768873	0.000391471	0.00875238
H2AFY2	0.357052	-1.48579	0.000393047	0.00877806
FOXD4	0.2704	-1.88683	0.000393628	0.00878147
IFI16	2.04805	1.03425	0.000394863	0.00879944
PTX4	0.289332	-1.7892	0.000396659	0.00882091
FUBP3	0.696728	-0.521333	0.000396935	0.00882091
FARP1	0.413487	-1.27409	0.000397457	0.00882091
ANXA4	2.16754	1.11606	0.000397547	0.00882091
LPAR5	3.12014	1.64161	0.00040161	0.00890142
ICAM1	3.02228	1.59564	0.000402391	0.0089091
KRT8	15.093	3.91581	0.000403097	0.0089151
FBXW8	0.665241	-0.588052	0.000405065	0.00894182
BID	1.87012	0.903132	0.000405178	0.00894182
DOCK2	3.25712	1.7036	0.000406531	0.00896203
C8orf38	1.4501	0.536157	0.000407433	0.00897229
CAV2	2.50056	1.32225	0.000408524	0.00898119
CACNA2D1	0.166378	-2.58746	0.000408805	0.00898119
SV2C	0.231339	-2.11192	0.000409152	0.00898119
TNFAIP8L3	4.39453	2.13571	0.000411283	0.00901832
POU4F3	0.55603	-0.846766	0.000411889	0.00902196
LSM2	1.69852	0.764276	0.000413424	0.0090459
VKORC1L1	0.632049	-0.661892	0.000416535	0.00910427
ZNF8	0.628077	-0.670986	0.000418362	0.00913447
CD1E	3.08101	1.6234	0.000422302	0.0092091
ABCB1	0.227688	-2.13487	0.000423437	0.0092091
LGI4	2.99544	1.58277	0.00042364	0.0092091
TARP	2.89731	1.53472	0.000423876	0.0092091
SP140L	1.84783	0.885829	0.000424135	0.0092091
SEC61A2	0.62245	-0.68397	0.000424476	0.0092091
SLFN11	2.52419	1.33582	0.000426088	0.00923432
CHCHD5	1.46394	0.54986	0.000427397	0.00925289
DMWD	0.70204	-0.510375	0.000428177	0.00926
CEACAM4	2.83147	1.50155	0.000431396	0.00931979
CSTF2T	0.629039	-0.668778	0.000432675	0.00933758
BCL2	2.63824	1.39957	0.000433885	0.00934665
CHD8	0.672671	-0.572028	0.000434007	0.00934665
CYBASC3	2.21716	1.14871	0.000435479	0.00936852
ZNF248	0.633261	-0.659129	0.000441875	0.00949614
NPTX1	0.0734833	-3.76644	0.000442977	0.00950987
ARID5A	2.07749	1.05484	0.000445815	0.00956077
C1orf151	1.48987	0.575185	0.000448021	0.00959805
TEAD4	2.62016	1.38966	0.000449729	0.00962221
NAA35	0.60923	-0.71494	0.000450088	0.00962221
IGSF5	0.183631	-2.44512	0.000451633	0.0096452
UCP2	3.754	1.90843	0.000453048	0.00966535
KCTD3	0.556923	-0.844449	0.000454157	0.00967894
FGL2	2.83985	1.50581	0.000455197	0.00969101
FCGR2B	4.8318	2.27256	0.00045963	0.00976979
PARD3	0.585791	-0.771543	0.00046027	0.00976979
BCL2L14	1.69302	0.759603	0.000460327	0.00976979
PLBD1	3.60744	1.85098	0.000462335	0.00980227
VN1R1	0.396657	-1.33404	0.000463725	0.00982158
HK3	3.27083	1.70966	0.000464497	0.00982777
CTLA4	3.65407	1.86951	0.000465275	0.00983408
ASB9	2.87934	1.52574	0.000466709	0.00985425
ARMC7	1.46272	0.548652	0.000469521	0.00990342
FAM26E	2.94396	1.55776	0.000470289	0.00990943
TBXAS1	3.10629	1.63519	0.000471263	0.00991975
SLC25A36	0.640771	-0.642118	0.000474796	0.00998386
SIGLEC14	3.41142	1.77037	0.000475326	0.00998477
APBB1IP	3.45015	1.78666	0.000475983	0.00998834
DNAJC16	0.741688	-0.431115	0.000478521	0.0100313
MRPS18B	1.40943	0.495109	0.00047923	0.0100359
C5orf56	1.77379	0.826836	0.000480266	0.0100397
KCNN2	0.126062	-2.9878	0.000480388	0.0100397
CYGB	2.40932	1.26863	0.000481152	0.0100454
CEBPB	1.8584	0.894062	0.000482579	0.0100574
CD300LF	3.08546	1.62549	0.000482901	0.0100574
NMI	1.52706	0.610761	0.000483362	0.0100574
ZNF295	0.630517	-0.665393	0.000483688	0.0100574
LOC401387	0.434912	-1.2012	0.000485293	0.0100805
SPIN1	0.657379	-0.605203	0.000486306	0.0100913
TM9SF3	0.729676	-0.454673	0.000487105	0.0100977
FGG	26.6414	4.7356	0.000488291	0.0101121
FAM110A	1.81252	0.857997	0.000489426	0.0101253
FAM135B	0.112504	-3.15195	0.000490494	0.0101372
TSHZ2	0.293766	-1.76726	0.000491344	0.0101445
MMRN2	2.56471	1.35879	0.000491982	0.0101475
KIAA0125	2.8366	1.50417	0.000493544	0.0101695
C20orf197	2.22646	1.15475	0.000496352	0.0102171
MSH4	0.335197	-1.57692	0.000497093	0.0102221
ALDH1L1	0.125222	-2.99744	0.00049815	0.0102335
GALNT6	2.78963	1.48007	0.000499315	0.0102472
SMTN	1.93945	0.955647	0.000499911	0.0102492
FPR2	3.06299	1.61494	0.000501823	0.0102781
GSDMA	3.11976	1.64143	0.000504322	0.010319
KCNAB2	2.00491	1.00353	0.000506081	0.0103283
GREB1L	0.194376	-2.36307	0.000506244	0.0103283
ZNF473	0.631992	-0.662022	0.00050629	0.0103283
KLF17	0.221354	-2.17557	0.000508414	0.0103613
PI3	5.89923	2.56053	0.000510072	0.0103848
ZNF414	0.700539	-0.513462	0.000516101	0.0104971
C10orf54	2.58257	1.36881	0.00051994	0.0105263
FCGR2C	3.26813	1.70847	0.000520244	0.0105263
NR1D2	0.523026	-0.935046	0.000520346	0.0105263
RUNX3	3.0514	1.60947	0.000520656	0.0105263
BRMS1	1.44766	0.533726	0.000520876	0.0105263
TRIM34	1.78255	0.833942	0.000521352	0.0105263
MGC72080	1.81783	0.862215	0.000521529	0.0105263
LGALS2	4.38774	2.13348	0.000521641	0.0105263
TMEM161A	0.620892	-0.687585	0.000523789	0.0105592
GZMM	3.3439	1.74153	0.000527596	0.0106155
ZNF582	0.499511	-1.00141	0.000527614	0.0106155
ZNF17	0.622434	-0.684008	0.000530278	0.0106586
RUNX2	2.90424	1.53816	0.000533148	0.0107058
C6orf204	0.432646	-1.20874	0.000534134	0.0107151
CD160	2.25006	1.16996	0.000538982	0.0108018
TLR7	3.44048	1.78261	0.000541427	0.0108402
ZNF565	0.646346	-0.629621	0.000543718	0.0108754
NSUN6	0.606877	-0.720525	0.000544811	0.0108867
LYSMD2	1.90609	0.93062	0.000551954	0.0110187
CTNNBL1	1.39816	0.483528	0.000555324	0.0110752
NUDT22	1.42949	0.515504	0.000557541	0.0111086
MFSD6L	1.77765	0.829973	0.00056239	0.0111943
FRMD4B	2.16147	1.11201	0.000564071	0.0112093
DOCK11	3.06756	1.61709	0.000564273	0.0112093
COL4A3BP	0.527148	-0.923721	0.000564784	0.0112093
ARFRP1	1.54253	0.625301	0.00056629	0.0112283
TUBBP5	0.125174	-2.99799	0.000570744	0.0113057
GJA4	2.52594	1.33682	0.000577173	0.0114048
S100A8	4.84579	2.27673	0.000577317	0.0114048
MKNK1	1.54213	0.624922	0.00057743	0.0114048
DHDDS	0.599608	-0.737908	0.000578387	0.0114048
RFC3	0.533243	-0.907134	0.000578527	0.0114048
LAT2	2.82765	1.4996	0.000579762	0.0114181
CCL19	5.46022	2.44896	0.000584369	0.0114897
FYB	3.33595	1.7381	0.000584519	0.0114897
ATP8B4	3.17843	1.66832	0.000585584	0.0114997
TYK2	0.703733	-0.506899	0.000586238	0.0115015
ST8SIA4	2.7507	1.4598	0.000587874	0.0115159
OR2A9P	2.71177	1.43924	0.000588504	0.0115159
TDRD12	0.199485	-2.32565	0.000588657	0.0115159
COPZ1	1.39518	0.480447	0.00059033	0.0115376
SELPLG	2.82367	1.49757	0.00059092	0.0115381
ANKRD26	0.594747	-0.749652	0.000593163	0.0115502
ILF3	0.752387	-0.410452	0.000593329	0.0115502
CD274	2.79751	1.48414	0.000593922	0.0115502
ZNF708	0.572167	-0.805492	0.000594079	0.0115502
FMO3	5.72116	2.51631	0.000594352	0.0115502
UPF0639	0.513797	-0.96073	0.000599365	0.0116365
BCLAF1	0.81432	-0.296333	0.000608926	0.0118039
FAM35A	0.695205	-0.52449	0.000609134	0.0118039
BTRC	0.683063	-0.54991	0.000609915	0.0118078
DUT	1.42197	0.507893	0.000611745	0.0118321
MBP	3.55459	1.82968	0.000613407	0.0118475
MC2R	0.0621388	-4.00836	0.000614181	0.0118475
ELF4	2.035	1.02503	0.000614278	0.0118475
HLA-DQB1	3.96079	1.98579	0.000614894	0.0118483
TSPAN1	3.71123	1.8919	0.00061679	0.0118736
WDR11	0.715814	-0.482342	0.000620347	0.0119226
HAPLN3	2.57158	1.36266	0.000620494	0.0119226
TTBK2	0.508117	-0.976767	0.000621125	0.0119235
CTSB	2.07127	1.05051	0.000623406	0.0119561
WNT9A	0.34767	-1.52421	0.000625274	0.0119681
C10orf110	0.347931	-1.52312	0.000625713	0.0119681
RAPGEF3	1.98847	0.991656	0.000625783	0.0119681
PITRM1	0.573637	-0.80179	0.000627034	0.0119808
CCDC78	0.227268	-2.13753	0.000627618	0.0119809
IDH3G	1.58889	0.668016	0.000629413	0.0120039
CSF2	2.09907	1.06975	0.00063137	0.0120301
FAM114A1	0.386117	-1.37289	0.000636	0.0120998
CACNB2	0.227747	-2.13449	0.000636295	0.0120998
ZNF711	0.165255	-2.59724	0.000636801	0.0120998
DTHD1	1.905	0.929791	0.00063858	0.0121224
RNF41	0.673676	-0.569874	0.000639961	0.0121374
C19orf33	5.0158	2.32648	0.000641038	0.0121465
SPHK2	0.666751	-0.58478	0.000643957	0.0121906
PFDN4	1.40928	0.49496	0.000644566	0.0121909
NLRC5	2.53536	1.34219	0.000646095	0.0122085
KHSRP	0.719064	-0.475808	0.000649325	0.0122582
PPCDC	1.72486	0.78648	0.000651525	0.0122885
ERMN	2.17349	1.12002	0.000654255	0.0123286
GTPBP4	0.587783	-0.766643	0.000656254	0.0123549
ATP13A1	0.703894	-0.506571	0.000657666	0.0123701
GJA5	3.54494	1.82576	0.000659462	0.0123926
OR52N4	1.74515	0.803355	0.000660068	0.0123926
C3AR1	3.03133	1.59995	0.00066651	0.0125021
PLEKHG3	2.57086	1.36225	0.000668714	0.0125214
FUT2	0.309866	-1.69028	0.000668762	0.0125214
ERP29	1.47971	0.565311	0.000673518	0.01259
LOXL1	3.43688	1.7811	0.000673653	0.01259
FTL	1.91224	0.935264	0.000675288	0.0126091
SH2D2A	3.51777	1.81466	0.000679361	0.0126545
TCIRG1	3.84521	1.94306	0.00067987	0.0126545
ZNF559	0.632241	-0.661454	0.000680036	0.0126545
EFCAB4A	3.04634	1.60708	0.000680188	0.0126545
IL3RA	2.10383	1.07302	0.0006809	0.0126557
FYN	2.06571	1.04664	0.000681489	0.0126557
FCRL5	3.42813	1.77742	0.000682899	0.0126704
ATP5EP2	1.62739	0.70256	0.00068575	0.0126934
SEC24C	0.779064	-0.360187	0.000685939	0.0126934
RIF1	0.541967	-0.883722	0.000685995	0.0126934
RFTN1	2.07899	1.05588	0.000687338	0.0127068
CELF5	0.209251	-2.25669	0.000689295	0.0127264
PTCH2	0.347846	-1.52348	0.000690209	0.0127264
ZNF383	0.660842	-0.597623	0.000690264	0.0127264
PACS2	0.604695	-0.725719	0.000694046	0.0127847
RGS9BP	0.361107	-1.4695	0.000700316	0.0128807
FPR3	2.96652	1.56877	0.000700518	0.0128807
UST	0.402736	-1.31209	0.000702084	0.012898
ACER2	0.406206	-1.29972	0.000709694	0.0130261
ZNF260	0.702024	-0.510408	0.000712586	0.0130468
SSPO	0.209551	-2.25462	0.000712716	0.0130468
ADORA2A	1.74216	0.800878	0.000712731	0.0130468
FARSA	0.740221	-0.433971	0.000713933	0.0130552
TMEM88	2.05659	1.04026	0.000714831	0.0130552
HBXIP	1.37175	0.456019	0.000715102	0.0130552
CAMP	2.94061	1.55612	0.000716134	0.0130624
APOE	6.41912	2.68237	0.000719193	0.0131066
MTSS1L	0.510697	-0.969462	0.000720964	0.0131161
SH3BP1	2.83376	1.50272	0.000721168	0.0131161
ENTPD5	0.545336	-0.874782	0.000721633	0.0131161
ANKH	2.38039	1.2512	0.000725053	0.0131636
ZNF749	0.583352	-0.777561	0.000725532	0.0131636
ZNF628	0.716996	-0.479964	0.000726988	0.0131668
BZRAP1	0.240719	-2.05458	0.000726991	0.0131668
FAM178B	4.05165	2.01851	0.000729625	0.0132028
GOLGB1	0.736363	-0.441511	0.000731069	0.0132173
CDC42BPB	0.663076	-0.592754	0.000732155	0.0132252
CXCL2	5.21359	2.38228	0.000734331	0.0132465
ZNRF2	1.82671	0.869251	0.000734625	0.0132465
C1orf54	2.02519	1.01805	0.000737973	0.0132952
CDH11	0.193201	-2.37182	0.000739151	0.0133047
EPHA1	2.25	1.16992	0.000740479	0.0133063
EFNA3	0.277047	-1.8518	0.000740534	0.0133063
LAMB2	0.582971	-0.778505	0.000741586	0.0133135
ZNF521	0.403267	-1.31019	0.000743447	0.0133352
TOB1	0.451092	-1.14851	0.000745025	0.0133518
LRRC37A3	0.462461	-1.11259	0.000746211	0.0133602
DNPEP	1.29458	0.372489	0.000746794	0.0133602
SMU1	0.714085	-0.485833	0.000749929	0.0134046
KIAA0831	0.691859	-0.531451	0.000751194	0.0134155
CSK	1.48106	0.566635	0.000754965	0.0134711
MMD2	0.130459	-2.93833	0.000756663	0.0134896
NFXL1	0.594935	-0.749196	0.000758578	0.0135121
AMFR	0.649112	-0.623461	0.000760782	0.0135395
SKAP1	7.38694	2.88498	0.000762598	0.0135594
EFHC1	1.76831	0.822372	0.00076322	0.0135594
FOXP1	2.03428	1.02452	0.000766775	0.0136042
KLRC2	3.73614	1.90155	0.00076707	0.0136042
LOC100144603	2.23944	1.16314	0.000767948	0.013608
HAUS1	1.51295	0.597364	0.000771481	0.0136588
ZNF223	0.614999	-0.701345	0.000772826	0.0136708
HSPA14	0.719144	-0.475647	0.000776134	0.0137175
NSMCE1	1.60035	0.678387	0.00078113	0.0137939
HEXA	1.79068	0.840509	0.000782352	0.0137941
ZNF641	0.501215	-0.996498	0.000782486	0.0137941
MYO9B	0.609864	-0.713441	0.000785007	0.0138093
STOX2	0.385524	-1.37511	0.000785323	0.0138093
AS3MT	0.163136	-2.61585	0.000785627	0.0138093
ZNF254	0.548631	-0.866092	0.000786045	0.0138093
SQRDL	2.48494	1.31321	0.00078869	0.0138439
NEURL3	2.845	1.50843	0.000790795	0.013869
EID2	0.606981	-0.720277	0.000794587	0.0139236
KCNK9	0.151149	-2.72596	0.000797764	0.0139552
TLR2	2.79431	1.48249	0.000798251	0.0139552
LPAR6	2.36323	1.24076	0.000798432	0.0139552
ANXA7	0.708247	-0.497675	0.000809547	0.0141374
TMEM38B	0.470658	-1.08725	0.000812149	0.0141704
MRPL24	1.49115	0.57643	0.000812819	0.0141704
SIGLEC12	3.1705	1.66471	0.000814408	0.0141861
SCARF1	1.63332	0.707809	0.000815793	0.0141981
ADA	1.81243	0.857927	0.000821888	0.0142921
C15orf40	1.54065	0.623537	0.000823119	0.0143013
PANK3	0.526805	-0.92466	0.000825062	0.014323
TLR8	3.70619	1.88993	0.000827116	0.0143465
UBL7	1.36057	0.444207	0.000829008	0.0143671
FAM5B	0.164716	-2.60195	0.000830369	0.0143786
PDGFB	1.95577	0.967739	0.000833754	0.014425
BAI1	0.0802349	-3.63963	0.000837854	0.0144759
RNPEPL1	1.7392	0.798426	0.000838106	0.0144759
HOXA2	2.50206	1.32311	0.000839505	0.0144878
FAM178A	0.644062	-0.634729	0.000848608	0.0146326
CGN	4.0565	2.02024	0.000856282	0.0147525
C17orf67	1.66269	0.733522	0.000859194	0.0147903
GRLF1	0.653481	-0.613783	0.000859942	0.0147907
TUBB8	0.340759	-1.55318	0.000861113	0.0147984
NBPF1	0.434426	-1.20282	0.00086572	0.0148651
LOXL4	6.05676	2.59855	0.000867663	0.014886
GRM3	0.330049	-1.59925	0.000874146	0.0149847
GJD3	2.59991	1.37846	0.000875804	0.0149997
PRKD1	0.459768	-1.12102	0.000876485	0.0149997
MGAT4A	2.14735	1.10256	0.000878144	0.0150136
TP53I13	1.59975	0.677849	0.000878957	0.0150136
PLEKHF1	3.19022	1.67365	0.000879491	0.0150136
STAP1	2.36128	1.23957	0.000881083	0.0150283
WAC	0.709726	-0.494667	0.000884843	0.0150601
FAM177A1	0.654713	-0.611065	0.000886077	0.0150601
C10orf57	0.70751	-0.499177	0.000886514	0.0150601
MITD1	1.51704	0.601261	0.000886622	0.0150601
NAPSB	4.16772	2.05926	0.000886624	0.0150601
EMG1	1.64373	0.716969	0.000893121	0.0151579
RANBP6	0.658495	-0.602756	0.000895806	0.0151909
CCNT1	0.347417	-1.52526	0.000898841	0.0152298
CFL1	1.49062	0.57591	0.000900522	0.0152457
TIMM10	1.38468	0.469554	0.000903873	0.0152885
ANPEP	4.69247	2.23035	0.000904541	0.0152885
DLL3	0.210912	-2.24529	0.000911948	0.0153997
SESN2	1.65007	0.722531	0.00091324	0.0153997
LMBR1	0.513519	-0.96151	0.000913373	0.0153997
IPO4	0.586456	-0.769905	0.000917496	0.0154564
LPCAT3	1.87666	0.90817	0.000923699	0.0155482
S100A3	3.24559	1.69848	0.000926248	0.0155783
DENND3	2.083	1.05866	0.000929491	0.0156156
CASP5	2.32449	1.21692	0.000929989	0.0156156
C10orf111	0.564521	-0.824901	0.000935415	0.0156939
GFI1B	3.40297	1.76679	0.000939586	0.0157455
POLL	0.764099	-0.388169	0.000940027	0.0157455
C1orf85	1.73093	0.791544	0.000940819	0.0157459
OSBPL11	0.701581	-0.511317	0.000943471	0.0157648
CUL2	0.715101	-0.483782	0.000944126	0.0157648
RHOT1	0.707552	-0.499093	0.000945155	0.0157648
SHOC2	0.745177	-0.424345	0.000945526	0.0157648
DOK1	2.37984	1.25086	0.000945795	0.0157648
ETS1	2.21017	1.14416	0.000948585	0.0157984
MYL12A	1.51067	0.595192	0.000950482	0.0158172
C11orf54	1.6304	0.705225	0.000951576	0.0158226
CYSLTR1	2.39859	1.26219	0.000952937	0.0158324
ZNF583	0.574609	-0.799348	0.000957191	0.0158901
KLRC1	2.49328	1.31805	0.000960932	0.0159292
NRM	1.98573	0.989666	0.000961429	0.0159292
ACHE	0.199275	-2.32717	0.000961873	0.0159292
CD80	2.54675	1.34865	0.00097067	0.0160619
ZNF181	0.620616	-0.688227	0.000976712	0.0161461
FRS2	0.586183	-0.770578	0.000977864	0.0161461
2024-03-08	0.390532	-1.35649	0.00097812	0.0161461
NCR1	1.6664	0.736737	0.000979121	0.0161496
LOC150197	1.70729	0.771707	0.000982517	0.0161886
IL12RB2	2.55749	1.35473	0.000983064	0.0161886
ABHD12	1.62202	0.697794	0.000987233	0.0162406
NFE2	2.76965	1.4697	0.00098866	0.0162406
CCDC68	3.47193	1.79574	0.000990575	0.0162406
CNOT3	0.743397	-0.427795	0.000990813	0.0162406
C9orf4	0.290874	-1.78153	0.000991025	0.0162406
UHRF1BP1L	0.640842	-0.64196	0.00099168	0.0162406
FAM35B2	0.684393	-0.547102	0.000991767	0.0162406
ETS2	2.01543	1.01109	0.000993994	0.0162641
LOC100271836	0.58958	-0.762241	0.0010001	0.0163509
TAOK2	0.685724	-0.544301	0.00100109	0.0163513
CYBA	3.07461	1.62041	0.00100172	0.0163513
SOX17	2.35633	1.23654	0.00100525	0.0163959
ARHGAP10	2.04544	1.03241	0.00100665	0.0164057
CSF2RA	3.46089	1.79114	0.00101485	0.0165166
LMBRD2	0.451284	-1.14789	0.00101507	0.0165166
GSN	1.77774	0.830042	0.00101725	0.0165297
CSNK1G2	0.65845	-0.602853	0.00101748	0.0165297
IRAK4	1.67076	0.740504	0.00102072	0.0165692
IL15	2.97786	1.57428	0.0010266	0.0166513
CEBPE	1.85299	0.889854	0.00102841	0.0166676
AFAP1L2	2.29623	1.19927	0.00103006	0.0166764
TSPAN14	1.49332	0.578524	0.00103058	0.0166764
HSPA12B	2.56373	1.35824	0.00103573	0.0167465
HNMT	3.59492	1.84596	0.00103841	0.0167765
DHRS3	2.4358	1.2844	0.00103941	0.0167795
RAB5A	0.787231	-0.345141	0.00104112	0.016794
THEMIS	2.79396	1.48231	0.00104525	0.0168473
LILRB1	2.86647	1.51928	0.00104869	0.0168498
SDF2L1	1.6945	0.760861	0.00104941	0.0168498
EMR1	3.10995	1.63689	0.00104967	0.0168498
ADAMDEC1	3.80277	1.92705	0.00104983	0.0168498
C17orf99	2.21902	1.14992	0.00105003	0.0168498
TNFRSF17	2.45155	1.29369	0.00105034	0.0168498
C9	0.289247	-1.78962	0.00105195	0.0168625
IGJ	7.27922	2.86378	0.00105909	0.0169637
S100B	3.28686	1.71671	0.00106219	0.017
MAP3K10	0.628224	-0.670648	0.00106393	0.0170146
GAS2L3	0.298792	-1.74279	0.00106517	0.0170212
PAG1	2.53519	1.34209	0.00106949	0.0170768
RSF1	0.687252	-0.541088	0.00107236	0.0171093
OLFML3	3.43385	1.77983	0.0010778	0.0171796
RORB	0.133272	-2.90755	0.00107844	0.0171796
HLA-DQA1	3.56423	1.83359	0.00108624	0.0172905
PCDH12	2.16367	1.11348	0.00108766	0.0172996
PTENP1	0.691894	-0.531378	0.00109216	0.0173578
ECSCR	2.17161	1.11876	0.00109411	0.0173618
IGF1	3.66039	1.872	0.00109411	0.0173618
ATR	0.644727	-0.63324	0.00109845	0.0174172
ITGA9	0.441413	-1.1798	0.00110276	0.017472
TMEM109	1.43873	0.524798	0.00110911	0.0175591
EML6	0.235512	-2.08613	0.0011114	0.0175817
DNM2	0.699061	-0.516509	0.00111236	0.0175834
PTPRH	0.366626	-1.44762	0.00111371	0.0175912
TMEM184C	0.593778	-0.752004	0.0011194	0.0176674
ZNF680	0.559125	-0.838756	0.00112113	0.0176701
EHMT1	0.659813	-0.599871	0.00112149	0.0176701
A2M	2.35648	1.23664	0.00112216	0.0176701
HLA-DPB2	3.29985	1.7224	0.00112303	0.0176703
PARP14	1.68923	0.756363	0.00112546	0.0176949
FILIP1L	2.62445	1.39202	0.00112772	0.0177134
TMCC1	0.681157	-0.553941	0.00112836	0.0177134
RCOR3	0.743181	-0.428215	0.00113351	0.0177806
DPY19L2P2	0.380044	-1.39576	0.00113683	0.0178191
BBS10	0.608572	-0.716501	0.00113776	0.01782
GABPA	0.712484	-0.48907	0.00114952	0.0179856
PAR5	0.298971	-1.74192	0.00115079	0.0179856
RIMBP2	0.115454	-3.11461	0.00115097	0.0179856
PSTPIP1	5.13463	2.36026	0.00115193	0.0179869
UNG	0.610351	-0.712289	0.00115428	0.0180029
P2RX1	3.79522	1.92418	0.00115471	0.0180029
CADM1	0.32336	-1.62879	0.00115642	0.0180032
IDE	0.503454	-0.990069	0.00115673	0.0180032
C15orf57	1.61633	0.692718	0.00115736	0.0180032
EVPL	5.32165	2.41187	0.00115868	0.0180101
PTPRG	0.508475	-0.975751	0.00116067	0.018025
KDELR1	0.66403	-0.59068	0.0011614	0.018025
PDE1B	2.06453	1.04582	0.00116955	0.0181337
EPC2	0.717938	-0.478068	0.00117045	0.0181337
ZNF33A	0.646731	-0.628762	0.00117118	0.0181337
IL4R	2.1704	1.11796	0.00117271	0.0181337
ETV1	0.388711	-1.36323	0.00117422	0.0181337
OTUD3	0.545765	-0.873649	0.00117429	0.0181337
ADPRH	2.27691	1.18708	0.0011746	0.0181337
BCL6B	2.11258	1.079	0.00118	0.0182019
FAM19A4	0.0966696	-3.37079	0.00118079	0.0182019
AATK	0.332169	-1.59001	0.00118863	0.0182978
NOS3	2.04487	1.03201	0.00118879	0.0182978
CYP27A1	4.51761	2.17556	0.00119177	0.0183298
SERPINA1	5.2709	2.39805	0.00119389	0.0183487
ORAI2	1.7889	0.839072	0.00120209	0.018447
ANXA11	2.06286	1.04465	0.00120247	0.018447
CHD6	0.676397	-0.564057	0.00120298	0.018447
IFITM3	2.12559	1.08786	0.00120466	0.0184588
RAB3GAP2	0.723216	-0.467502	0.0012061	0.0184671
CPEB3	0.598543	-0.740473	0.00121175	0.0185271
C17orf106	1.49736	0.582419	0.00121182	0.0185271
CREBZF	0.755226	-0.405019	0.00121306	0.0185322
ZNF497	0.493327	-1.01938	0.00121839	0.0185997
SEMA4A	2.94834	1.5599	0.00121967	0.0186055
IDH2	2.25055	1.17027	0.00122328	0.0186466
EMID2	0.117776	-3.08588	0.00123061	0.018711
DPY19L3	0.48909	-1.03183	0.00123157	0.018711
C19orf52	0.707623	-0.498947	0.00123178	0.018711
PON2	0.573205	-0.802876	0.001232	0.018711
AGAP1	0.636404	-0.651986	0.00123323	0.018711
TMEM90B	0.148503	-2.75143	0.00123353	0.018711
CASK	0.632172	-0.661612	0.00123389	0.018711
TSPYL4	0.620733	-0.687956	0.00123934	0.0187798
ZNF496	0.57603	-0.795785	0.00124224	0.0188033
FGFBP2	2.39323	1.25896	0.00124281	0.0188033
SLC13A3	0.24165	-2.04901	0.00124365	0.0188033
CLPTM1	0.628094	-0.670949	0.00124588	0.0188232
SH3BP5	0.505741	-0.98353	0.00125045	0.0188783
GAB3	2.10525	1.07399	0.00125227	0.0188919
NAA25	0.7487	-0.41754	0.00125713	0.0189512
ZBTB20	0.549564	-0.86364	0.00125872	0.0189613
PLAUR	2.88712	1.52963	0.00126476	0.0190383
SRPK2	0.665903	-0.586616	0.00127962	0.0192478
LCOR	0.41466	-1.27	0.0012825	0.0192712
CLDN5	2.78431	1.47732	0.00128306	0.0192712
APOBEC3F	2.51506	1.33059	0.00129026	0.0193653
MLXIPL	0.177109	-2.49729	0.00129378	0.019396
RENBP	4.62975	2.21093	0.0012942	0.019396
ADNP2	0.713355	-0.487308	0.00129641	0.0193969
BTN3A2	2.19203	1.13227	0.00129697	0.0193969
ZFPL1	1.29134	0.36887	0.0012971	0.0193969
SLC30A10	0.123774	-3.01422	0.0012984	0.0194022
FAM83C	2.09957	1.07009	0.00130326	0.0194371
AGPAT9	4.21002	2.07383	0.00130357	0.0194371
GTF2I	0.467629	-1.09656	0.00130358	0.0194371
KLHL28	0.633469	-0.658654	0.00131067	0.0195286
LONP2	0.625422	-0.677097	0.00131341	0.0195333
TIAL1	0.709566	-0.494992	0.00131365	0.0195333
DHRS9	3.63486	1.8619	0.00131384	0.0195333
CEL	4.40924	2.14053	0.00131541	0.0195424
ZMYND11	0.701674	-0.511127	0.00131709	0.0195426
ADCYAP1	3.05407	1.61073	0.00131817	0.0195426
TP53TG1	1.79426	0.843388	0.00131828	0.0195426
GPRIN3	2.7978	1.48429	0.00132013	0.0195558
FHL3	2.2106	1.14444	0.00132953	0.0196809
PTPN22	3.4246	1.77594	0.00133087	0.0196863
HKR1	0.704414	-0.505505	0.00133243	0.0196863
EXD2	0.672041	-0.573379	0.00133278	0.0196863
NAA50	0.702457	-0.509518	0.00133416	0.0196926
C9orf41	0.387831	-1.3665	0.00133936	0.019743
INPP5A	0.633831	-0.65783	0.0013395	0.019743
POLE4	1.62443	0.69993	0.00134139	0.0197566
UBASH3B	2.30408	1.20419	0.00134432	0.0197855
ARHGAP25	1.92619	0.945751	0.00135205	0.0198851
PIK3C2B	1.82954	0.871478	0.00135413	0.0199013
POLR3A	0.658657	-0.602401	0.00136845	0.0200974
RANGRF	1.45794	0.543932	0.00137107	0.0201163
KIAA1549	0.497394	-1.00754	0.0013717	0.0201163
C9orf139	1.81317	0.858514	0.00137374	0.0201317
C17orf89	1.64168	0.715171	0.00137572	0.0201464
ZNF584	0.62014	-0.689335	0.00138136	0.0202115
TSPAN32	2.53972	1.34467	0.00138214	0.0202115
C2orf85	1.83901	0.878933	0.00138382	0.0202157
C1orf21	0.537692	-0.895147	0.00138439	0.0202157
SLC29A1	2.56571	1.35936	0.00138576	0.0202213
NFKBIZ	3.41416	1.77153	0.00139265	0.0202998
ZNF175	0.646002	-0.630388	0.00139312	0.0202998
SEC23IP	0.617442	-0.695624	0.0013943	0.020301
CIT	0.441116	-1.18077	0.00139591	0.020301
SPAG17	4.92514	2.30016	0.00139618	0.020301
NOV	0.108713	-3.20141	0.00139785	0.0203109
FAM179B	0.653867	-0.61293	0.00140081	0.0203339
CDKN2AIPNL	1.42947	0.515476	0.00140141	0.0203339
ARMC6	0.758911	-0.397997	0.00141227	0.0204614
HCFC1	0.789837	-0.340373	0.00141394	0.0204614
VAV1	3.27121	1.70982	0.00141557	0.0204614
ACER3	1.68262	0.750707	0.00141636	0.0204614
ARHGAP6	2.37496	1.2479	0.00141646	0.0204614
CHRNA4	0.0981269	-3.34921	0.00141696	0.0204614
ALOX5AP	3.63577	1.86226	0.00141723	0.0204614
ZDHHC18	1.57786	0.65797	0.00141819	0.0204614
SMAD9	0.367706	-1.44338	0.00141953	0.0204664
LOC650623	0.385801	-1.37407	0.00142528	0.0205348
MAGI2	0.493114	-1.02001	0.00142726	0.0205489
FPR1	3.41104	1.77021	0.00143421	0.0206344
KIAA1468	0.757665	-0.400367	0.00143607	0.0206467
CLECL1	2.53572	1.3424	0.00144144	0.0207003
ZNF77	0.664654	-0.589325	0.00144181	0.0207003
ZNF230	0.657938	-0.603977	0.0014461	0.0207474
ZNF507	0.736051	-0.442122	0.0014497	0.0207645
SMG5	1.43428	0.520323	0.0014499	0.0207645
BMF	2.58778	1.37172	0.00145055	0.0207645
TNFRSF8	3.26033	1.70502	0.00145134	0.0207645
LOC388387	2.15257	1.10606	0.00146084	0.0208858
SPATA6	0.49973	-1.00078	0.00146279	0.020899
RAB2B	0.733611	-0.446913	0.00146409	0.020903
ZDHHC21	0.496875	-1.00904	0.00147367	0.0210252
NAAA	2.46826	1.30349	0.0014758	0.0210409
TMEM149	1.76755	0.821748	0.00147903	0.0210723
LSM14A	0.710084	-0.493938	0.00148043	0.0210777
CAV1	2.20771	1.14255	0.00148612	0.0211439
WAPAL	0.736064	-0.442096	0.00148784	0.0211445
MED20	1.46582	0.55171	0.00148908	0.0211445
BHLHE22	4.29739	2.10346	0.00148925	0.0211445
GAN	0.557301	-0.843471	0.00149302	0.0211833
TSTD1	5.50906	2.46181	0.0014998	0.0212648
RAB37	3.92002	1.97086	0.00150132	0.0212667
MCM3APAS	0.473065	-1.07989	0.00150201	0.0212667
TOMM22	1.36654	0.450532	0.00150416	0.0212824
NEK9	0.71234	-0.489362	0.00150679	0.021293
KREMEN2	0.224926	-2.15248	0.00150698	0.021293
FKBP1A	1.49455	0.57971	0.0015096	0.0213009
EHD4	1.64391	0.717135	0.00150962	0.0213009
MANF	1.48182	0.56737	0.00151247	0.0213264
ZNF766	0.709685	-0.494749	0.00151381	0.0213306
ZNF148	0.687217	-0.541163	0.00151536	0.0213379
CHST12	1.46131	0.547265	0.00151691	0.0213451
GSTA1	24.7946	4.63196	0.00152301	0.0214161
ROBO4	2.0706	1.05005	0.00154042	0.0216461
GALNT5	3.33202	1.7364	0.00154267	0.0216575
SH3BP2	2.35912	1.23825	0.00154334	0.0216575
ASAH2B	0.31464	-1.66823	0.00154582	0.0216662
NCOA2	0.384539	-1.3788	0.00154608	0.0216662
GMFB	0.616884	-0.696929	0.00155176	0.0217311
CLEC12A	3.05046	1.60903	0.00156005	0.0218322
C8orf4	2.70855	1.43752	0.00156224	0.0218479
MFGE8	2.16606	1.11507	0.00156538	0.0218768
RASL11A	2.67478	1.41942	0.00156729	0.0218887
C6orf125	1.7039	0.768843	0.00157067	0.0219108
SLC23A2	0.480727	-1.05671	0.00157133	0.0219108
GCNT2	2.11778	1.08255	0.00157235	0.0219108
C9orf122	0.258988	-1.94904	0.00157315	0.0219108
PDE6G	2.58948	1.37266	0.00157427	0.0219115
SNORD116-20	0.351025	-1.51035	0.00157613	0.0219226
TM9SF1	0.730553	-0.452939	0.00157767	0.021929
C10orf79	0.461463	-1.11571	0.00158089	0.021959
LPXN	1.63657	0.710678	0.00158313	0.0219752
C1orf91	1.62722	0.702406	0.00158487	0.0219844
PPIB	1.57235	0.652923	0.00159156	0.0220623
FAM26F	2.64401	1.40273	0.00159438	0.0220865
KDM4C	0.686594	-0.542471	0.00159883	0.0221259
ZNF576	0.679446	-0.557569	0.00159938	0.0221259
TNFRSF4	2.44239	1.2883	0.00160311	0.0221625
ZNF615	0.619746	-0.690251	0.00160575	0.0221696
ASTN1	0.11619	-3.10544	0.00160579	0.0221696
SLC37A4	1.5062	0.590912	0.00160717	0.0221721
ZNF410	0.704104	-0.50614	0.00160813	0.0221721
CECR1	3.19098	1.674	0.00161153	0.0222041
FAM120A	0.787601	-0.344463	0.00161692	0.0222634
ARRB1	2.53605	1.34258	0.00162247	0.0223247
PRDX4	1.96781	0.976588	0.00164091	0.0225633
FLJ30679	0.521202	-0.940086	0.00164242	0.022569
BAG4	0.560764	-0.834535	0.00164385	0.0225735
RASAL3	2.3072	1.20614	0.00164995	0.0226369
C17orf76	0.378535	-1.4015	0.00165067	0.0226369
VOPP1	1.78086	0.832577	0.00165624	0.022698
CCNB1IP1	0.597277	-0.743528	0.00165848	0.0227135
LBR	1.69631	0.762399	0.00166067	0.0227284
SRF	1.45583	0.541843	0.00167258	0.0228759
CTSH	2.37499	1.24792	0.00167368	0.0228759
HSCB	1.51486	0.599186	0.00167776	0.0229163
CCDC137	1.51016	0.5947	0.00168193	0.022958
ZNFX1	1.50956	0.594128	0.00168376	0.0229677
LDLR	0.265569	-1.91284	0.00168751	0.0230035
CEP290	0.636795	-0.651098	0.00169193	0.0230485
UBE2F	1.36494	0.448842	0.00169394	0.0230568
RRAGB	0.547011	-0.870357	0.00169647	0.0230568
UBA7	1.61827	0.694448	0.00169674	0.0230568
KLK1	14.9659	3.9036	0.00169704	0.0230568
SLC9A2	0.1869	-2.41966	0.00170942	0.0232097
CRK	0.67448	-0.568153	0.00171716	0.0232993
AKAP11	0.650802	-0.619709	0.00171959	0.0233168
PTGES	4.53583	2.18137	0.00172346	0.0233539
DNAJC7	1.28524	0.36204	0.00172599	0.0233726
TMEM140	1.98154	0.986622	0.00173254	0.0234459
MTCP1NB	1.82623	0.868866	0.00173744	0.0234968
C11orf63	3.00303	1.58642	0.00174142	0.0235349
GTF3C4	0.536734	-0.897721	0.00174258	0.0235352
KIF3A	0.54351	-0.879622	0.0017483	0.0235969
TRPC2	2.08066	1.05704	0.00175229	0.0236352
FAM174B	2.35366	1.2349	0.00175466	0.0236452
ZZEF1	0.698249	-0.518187	0.00175614	0.0236452
GPR39	3.30831	1.72609	0.00175649	0.0236452
SLC12A1	0.286273	-1.80454	0.00175991	0.0236756
PRKCDBP	3.55446	1.82963	0.00176112	0.0236763
C17orf55	0.280501	-1.83392	0.00176441	0.0237051
SLC40A1	3.53571	1.822	0.00176632	0.0237152
RFX1	0.795197	-0.330615	0.00177213	0.0237777
LOC100268168	0.562915	-0.829011	0.0017737	0.0237788
CD93	2.03915	1.02796	0.00177453	0.0237788
GPR183	3.0251	1.59699	0.00177777	0.0238058
SCAMP2	1.40748	0.493114	0.00177888	0.0238058
GNA11	0.493135	-1.01995	0.00178041	0.0238108
HLTF	0.623972	-0.680447	0.00178598	0.0238685
IGFBP2	2.44189	1.288	0.00178728	0.0238685
TBX10	2.33143	1.22122	0.00178821	0.0238685
GPR84	2.80231	1.48661	0.00179406	0.0239309
TTC17	0.683005	-0.550032	0.0017968	0.0239518
C20orf118	2.32514	1.21731	0.00180145	0.0239963
DPP8	0.451938	-1.1458	0.00180382	0.0239963
CHSY1	0.553889	-0.852332	0.00180454	0.0239963
C12orf62	1.49666	0.581747	0.00180481	0.0239963
CXCR2P1	2.99833	1.58416	0.00180922	0.0240307
ZNF527	0.664055	-0.590626	0.0018098	0.0240307
PVRL3	0.346412	-1.52944	0.00181092	0.0240307
ZNF107	0.606659	-0.721043	0.00181556	0.0240767
B3GAT3	1.46024	0.546206	0.00182007	0.0241209
JUP	1.80886	0.855084	0.00182903	0.024224
ART3	2.0101	1.00727	0.0018346	0.0242821
USP49	0.505357	-0.984625	0.00183918	0.0243271
PSMB3	1.493	0.578218	0.00184096	0.0243348
KCNJ14	0.476777	-1.06861	0.00184325	0.0243389
CAMK2G	0.677805	-0.561058	0.0018446	0.0243389
ITPA	1.59646	0.674875	0.00184483	0.0243389
CCDC48	2.19319	1.13303	0.00184998	0.0243912
ZNF131	0.735954	-0.442312	0.00185229	0.0244059
FAM86C	1.43661	0.522671	0.00186234	0.0245226
IL1B	4.19679	2.06929	0.00187234	0.0246384
RAP2B	1.84689	0.885102	0.00187475	0.0246492
LOC96610	3.18529	1.67143	0.00187556	0.0246492
MTMR14	1.32413	0.40505	0.00188067	0.0247005
BRE	2.00735	1.00529	0.00188336	0.02472
RELT	2.16334	1.11326	0.00188905	0.0247788
APOL2	1.69488	0.761185	0.00189352	0.0248216
PRSS8	7.87756	2.97775	0.00189518	0.0248275
TEX101	0.352602	-1.50389	0.00189906	0.0248625
MAP7D2	0.148884	-2.74774	0.00190112	0.0248734
TUBB4Q	0.40368	-1.30872	0.00190777	0.0249322
SCN1B	2.82216	1.4968	0.00190873	0.0249322
EME2	0.391231	-1.35391	0.00190925	0.0249322
XYLT1	0.37729	-1.40625	0.0019149	0.02499
FKTN	0.690329	-0.534644	0.00192596	0.0251129
DSEL	0.337059	-1.56893	0.00192676	0.0251129
CCDC23	1.36434	0.448201	0.00192849	0.0251194
NEK11	0.536344	-0.898768	0.00193291	0.0251539
CHST15	2.35352	1.23482	0.00193359	0.0251539
PDLIM1	2.17778	1.12286	0.00193679	0.0251681
ATP6V1E2	1.5672	0.648192	0.00193714	0.0251681
C5orf38	0.179186	-2.48047	0.00193909	0.0251775
RAD54L2	0.428326	-1.22322	0.0019483	0.0252704
LRRC3	0.407971	-1.29346	0.00194871	0.0252704
NDUFB3	1.3843	0.469161	0.00195074	0.0252807
LOC100129066	1.4296	0.515607	0.00195887	0.0253701
ZNF772	0.692346	-0.530435	0.0019657	0.0254424
ADAT1	0.538117	-0.894008	0.00197745	0.0255783
SLC27A1	0.511745	-0.966503	0.00198149	0.0255926
SGK223	1.93001	0.948608	0.00198166	0.0255926
JMY	0.621537	-0.686088	0.0019823	0.0255926
CCDC163P	0.389011	-1.36212	0.00198474	0.025608
VEGFB	1.54465	0.627279	0.00198697	0.0256131
SNX13	0.681627	-0.552946	0.00199019	0.0256131
MT1L	3.53452	1.82152	0.00199025	0.0256131
PRR5L	2.13817	1.09637	0.00199136	0.0256131
GPATCH1	0.72461	-0.464724	0.00199138	0.0256131
SNX11	1.33124	0.412769	0.00199315	0.0256198
GTPBP3	0.683116	-0.549798	0.00199916	0.0256809
DTNBP1	1.40063	0.486079	0.00200526	0.0257432
IPMK	0.400343	-1.32069	0.00201121	0.0258034
ARHGAP32	0.58302	-0.778383	0.00201503	0.0258229
MED26	0.707761	-0.498665	0.00201556	0.0258229
RTN3	1.55412	0.636093	0.00201651	0.0258229
PGR	0.232539	-2.10446	0.00202213	0.0258787
SCAF1	0.71825	-0.477443	0.00202384	0.0258844
SFXN2	1.84948	0.887123	0.00203541	0.0260124
SYMPK	0.702902	-0.508605	0.00203638	0.0260124
DTWD1	1.47276	0.558518	0.00203782	0.0260145
PGM3	0.616809	-0.697104	0.00204031	0.0260301
RAMP2	1.94133	0.957044	0.00204282	0.0260301
PTK2B	1.64899	0.721584	0.00204284	0.0260301
IDI2	0.619175	-0.69158	0.00204467	0.0260371
RREB1	0.65672	-0.60665	0.00205033	0.0260843
IMMP1L	1.41329	0.499062	0.00205091	0.0260843
TNIK	0.405497	-1.30224	0.00205448	0.0261134
PHF21B	0.173604	-2.52613	0.00205662	0.0261244
FLJ13197	0.412601	-1.27718	0.00206472	0.0261977
CNNM2	0.669101	-0.579704	0.00206494	0.0261977
S100A2	4.08553	2.03052	0.00207395	0.0262899
LOC374443	1.96396	0.973762	0.00207582	0.0262899
ARHGEF15	1.95597	0.967886	0.00207606	0.0262899
LRRC70	1.70096	0.766347	0.00207884	0.0263088
CCDC152	2.44983	1.29268	0.00209121	0.026433
ZNF417	0.619568	-0.690665	0.00209123	0.026433
CAPG	2.8868	1.52947	0.00209637	0.0264817
SPPL2B	0.6375	-0.649503	0.00210539	0.0265744
BLK	2.49435	1.31866	0.0021063	0.0265744
PDZD8	0.4922	-1.02268	0.0021122	0.0266324
FAM176B	2.70104	1.43352	0.00211584	0.0266619
ALDH1A1	5.4583	2.44845	0.00211718	0.0266624
C19orf44	0.708293	-0.497581	0.00211932	0.0266707
LRRC37A4	0.617192	-0.696208	0.00212044	0.0266707
MINPP1	0.682532	-0.551031	0.00212745	0.0267385
SOX18	2.07305	1.05175	0.00212844	0.0267385
ICOSLG	2.12528	1.08765	0.00213005	0.0267424
PYGO1	0.431067	-1.21402	0.00213139	0.0267428
CYTH2	0.655524	-0.609279	0.00213351	0.026753
TSSK4	0.517563	-0.950192	0.00213712	0.026782
NDUFA9	1.36361	0.447426	0.00213979	0.026799
FAM124B	2.38765	1.25559	0.00214173	0.026807
RANBP3	0.702244	-0.509956	0.00214474	0.0268283
ZNF227	0.659896	-0.599689	0.00215261	0.0269102
EIF3A	0.641495	-0.64049	0.00215546	0.0269219
C6orf142	8.36442	3.06427	0.00215711	0.0269219
RUNDC3B	0.374618	-1.41651	0.00215872	0.0269219
OR1F1	0.567379	-0.817616	0.00215883	0.0269219
COL22A1	4.60931	2.20455	0.0021606	0.0269219
C3orf1	1.31853	0.398933	0.00216142	0.0269219
DIP2B	0.681827	-0.552521	0.00216336	0.0269243
SELENBP1	3.96666	1.98793	0.00216424	0.0269243
PGPEP1	0.537259	-0.896309	0.00216806	0.0269555
VPS13A	0.53385	-0.905494	0.00217147	0.0269815
HS3ST5	0.239426	-2.06235	0.00217412	0.0269893
CTSG	4.06257	2.02239	0.00217473	0.0269893
ZC3HAV1L	0.398659	-1.32677	0.00217897	0.0270255
NKD1	0.194582	-2.36155	0.00218361	0.0270668
FRMD4A	1.94051	0.956437	0.00218685	0.027073
PXN	1.80624	0.852992	0.00218842	0.027073
JAKMIP3	0.346526	-1.52897	0.00218868	0.027073
CMTM1	0.580125	-0.785563	0.0021894	0.027073
ALDH3A2	0.583247	-0.777821	0.0021941	0.0270956
LAD1	2.89497	1.53355	0.00219428	0.0270956
GPR68	2.29803	1.2004	0.00219519	0.0270956
PARG	0.673007	-0.571307	0.00219892	0.0271247
ZNF577	0.449614	-1.15324	0.00220029	0.0271247
UNC13D	2.45455	1.29546	0.00220152	0.0271247
QRICH2	0.396641	-1.33409	0.00220456	0.0271459
HMGCR	0.340196	-1.55556	0.00221447	0.0272516
PPPDE1	0.669015	-0.579889	0.0022195	0.0272971
CPSF3	1.38017	0.464847	0.00223312	0.027432
PLD5	0.140604	-2.83029	0.00223357	0.027432
DKFZp434J0226	0.26441	-1.91915	0.00223448	0.027432
ZNF780B	0.55237	-0.856292	0.00224962	0.0276013
NCRNA00171	0.656602	-0.60691	0.00225898	0.0276996
CDKL5	0.373513	-1.42077	0.00226281	0.02773
TPSG1	0.318016	-1.65283	0.00227014	0.0277819
ANO8	0.454311	-1.13825	0.00227076	0.0277819
SBNO1	0.435052	-1.20074	0.0022717	0.0277819
DOK4	1.96271	0.972851	0.00227248	0.0277819
C11orf21	2.26729	1.18097	0.00228284	0.0278414
LIMD2	2.58835	1.37203	0.00228334	0.0278414
CLDN2	0.170736	-2.55016	0.00228345	0.0278414
AGT	3.89134	1.96027	0.00228391	0.0278414
RIMS3	0.388186	-1.36518	0.00228413	0.0278414
LTF	3.90413	1.965	0.0022907	0.0279049
KIR3DL2	1.91581	0.937953	0.00229383	0.0279265
PLCG2	0.387861	-1.36639	0.00229755	0.0279552
RAB1B	1.27123	0.346227	0.00230342	0.0280008
HIST2H2BA	0.499504	-1.00143	0.00230404	0.0280008
G2E3	0.678354	-0.55989	0.00230707	0.0280211
NNMT	3.59596	1.84638	0.00230885	0.0280261
CSDA	1.54797	0.630375	0.00231347	0.0280656
SPOCK1	0.172043	-2.53916	0.0023157	0.0280657
SLC16A5	2.57319	1.36356	0.00231622	0.0280657
UBXN7	0.586175	-0.770596	0.00231985	0.028093
BBX	0.712935	-0.488158	0.00233215	0.0282254
PIP5K1B	0.295055	-1.76095	0.00233917	0.0282936
MKNK2	0.703606	-0.50716	0.00235062	0.0284153
SDK2	0.181375	-2.46296	0.00235466	0.0284474
GPR115	6.33542	2.66344	0.00235632	0.0284507
TLX1	0.489993	-1.02917	0.00236395	0.028514
PNMA5	1.51604	0.600303	0.00236437	0.028514
TMEM132B	0.262818	-1.92787	0.00236574	0.028514
GLTPD1	1.40959	0.495274	0.00237193	0.0285551
KIAA0284	0.394377	-1.34235	0.00237193	0.0285551
NLRP1	2.15687	1.10894	0.00237629	0.0285807
C11orf52	4.68237	2.22724	0.00237685	0.0285807
SS18L2	1.41145	0.497177	0.00237856	0.0285845
FCGR1A	3.30914	1.72645	0.00238365	0.0286289
PINX1	1.57238	0.652946	0.00238531	0.0286321
POLI	0.710167	-0.493769	0.00239335	0.0287118
CACNA1B	0.164061	-2.60769	0.00239759	0.0287344
KLRG1	2.05167	1.0368	0.00239804	0.0287344
GNAZ	0.310089	-1.68924	0.00241218	0.0288711
DPYSL4	0.230228	-2.11886	0.00241226	0.0288711
WDFY3	0.612794	-0.706525	0.00242852	0.0290487
DHH	3.2331	1.69292	0.00243152	0.0290677
ISG15	3.13308	1.64758	0.00243846	0.0291201
ZNF500	0.729252	-0.45551	0.00243978	0.0291201
CDK6	0.459009	-1.1234	0.00244017	0.0291201
SYNPO2	2.72597	1.44677	0.00244792	0.0291956
GRASP	2.22228	1.15204	0.00244981	0.0292012
SP4	0.59359	-0.752462	0.00246069	0.0293138
CLCN3	0.626738	-0.674065	0.00246791	0.0293827
NEURL2	2.12336	1.08635	0.00247217	0.0294163
DCUN1D1	0.695223	-0.524452	0.00247511	0.029431
LOC145783	1.82408	0.867172	0.00247627	0.029431
ATF2	0.578051	-0.790732	0.00247897	0.0294355
VWA1	2.28813	1.19417	0.00247952	0.0294355
DOCK1	0.559554	-0.83765	0.00248736	0.0294993
SCAMP4	0.724494	-0.464954	0.00248777	0.0294993
TYMP	3.08497	1.62526	0.00249574	0.0295604
ZNF585A	0.677587	-0.561523	0.00249711	0.0295604
LOC100270710	2.765	1.46728	0.00249725	0.0295604
CACNA1D	0.197764	-2.33814	0.00250292	0.0296105
ZNF419	0.624059	-0.680247	0.00251055	0.0296836
OSR2	2.76872	1.46922	0.00252366	0.0298037
PCDHGC4	0.368187	-1.44149	0.00252676	0.0298037
FADD	1.33673	0.418712	0.00252725	0.0298037
FAF2	0.778606	-0.361034	0.00253052	0.0298037
TMEM39B	1.4878	0.573178	0.00253112	0.0298037
FAM50A	1.48485	0.570319	0.00253199	0.0298037
APOA1BP	1.41862	0.504489	0.00253306	0.0298037
UHMK1	0.368755	-1.43927	0.00253394	0.0298037
CXCL1	4.74741	2.24714	0.0025346	0.0298037
YTHDC2	0.666164	-0.586051	0.00253525	0.0298037
SPEM1	0.832541	-0.264407	0.00254361	0.0298849
TUBB4	0.28151	-1.82874	0.00254773	0.0299161
C10orf10	2.67758	1.42093	0.00255164	0.0299449
CEBPD	2.10244	1.07206	0.00255397	0.0299551
C2CD4B	2.09882	1.06958	0.00255557	0.0299567
DNAJC9	0.639844	-0.644209	0.00256109	0.0299947
CTDSP1	1.42207	0.507995	0.00256174	0.0299947
NFATC4	0.237873	-2.07173	0.00256421	0.0300065
STAG3L1	0.445073	-1.16789	0.00256834	0.0300377
ZNF484	0.712733	-0.488565	0.00257406	0.030077
EGFLAM	3.04359	1.60577	0.00257463	0.030077
MRPL15	1.35342	0.436608	0.00257707	0.0300883
MYEOV2	1.52834	0.611963	0.00258093	0.0301163
C10orf41	0.50324	-0.99068	0.00258291	0.0301222
PDP2	0.529457	-0.917416	0.00258763	0.03016
EPHA2	2.19608	1.13493	0.00259006	0.0301713
FAM83A	7.12871	2.83364	0.00259918	0.0302603
PLEKHO1	2.27697	1.18712	0.00260808	0.0303467
SHARPIN	1.57605	0.65631	0.00261067	0.0303596
LOC100131726	2.33372	1.22263	0.00261818	0.0304297
PHLPP1	0.567317	-0.817773	0.00262354	0.0304628
ARHGAP15	2.45142	1.29362	0.002624	0.0304628
BRD3	0.629235	-0.668328	0.00263059	0.030522
ANKRD57	2.00109	1.00078	0.00263424	0.030547
CXorf21	2.43415	1.28342	0.00263828	0.0305739
C10orf88	0.762984	-0.390276	0.00263954	0.0305739
RSRC2	0.80904	-0.305717	0.00265393	0.0307127
SKAP2	2.4718	1.30556	0.00265452	0.0307127
CDC42EP5	2.57929	1.36697	0.00267618	0.030932
KIAA1432	0.686947	-0.54173	0.00267649	0.030932
OSBPL3	2.44535	1.29004	0.00269051	0.0310766
BTG2	1.93657	0.953501	0.00269338	0.0310922
DOCK8	0.47062	-1.08737	0.00269678	0.0311139
C19orf50	0.788749	-0.342362	0.00270283	0.0311662
C19orf34	0.80224	-0.317894	0.00270637	0.0311894
C2orf65	2.6874	1.42621	0.00271083	0.0312232
UBAP2	0.699511	-0.515581	0.00271339	0.0312352
C2orf62	2.37076	1.24535	0.00272252	0.0313227
PTEN	0.736725	-0.440802	0.00272809	0.0313692
TBCEL	0.647045	-0.628062	0.00273204	0.031397
LMOD3	2.14018	1.09773	0.00274068	0.0314787
TNFSF12-TNFSF13	6.79104	2.76363	0.00274368	0.0314955
TMEM199	1.32322	0.404056	0.00274723	0.0315186
MAPK8IP3	0.533385	-0.90675	0.00275241	0.0315604
GPATCH3	1.35464	0.437914	0.00276271	0.0316586
TAZ	1.42004	0.505932	0.00276407	0.0316586
LCA5	0.642187	-0.638935	0.00276862	0.031693
MAP3K7	0.711738	-0.490581	0.00277096	0.0317021
IPCEF1	2.18452	1.12731	0.00277572	0.0317389
HTR4	0.310438	-1.68762	0.0027821	0.0317941
DHX33	0.586152	-0.770654	0.00278432	0.0318008
PHF12	0.760214	-0.395523	0.00278579	0.0318008
RIN2	1.7874	0.837861	0.00278837	0.0318126
C19orf6	0.711762	-0.490533	0.00279434	0.0318629
PELI1	1.59112	0.670043	0.00280603	0.0319656
PRND	3.31934	1.7309	0.00280646	0.0319656
HOXA11AS	0.198217	-2.33485	0.00281423	0.0320275
AXL	1.97866	0.984521	0.00281618	0.0320275
ZNF93	0.559319	-0.838256	0.00281658	0.0320275
SLC2A14	0.39655	-1.33443	0.00281892	0.0320276
C1orf58	0.524718	-0.930386	0.00281972	0.0320276
FBXO21	0.609643	-0.713964	0.00283535	0.0321873
ZSCAN23	0.467735	-1.09624	0.00283771	0.0321963
PCP4	0.0734473	-3.76715	0.00284258	0.0322338
TRPM3	0.314661	-1.66813	0.00284435	0.0322359
RELN	0.107789	-3.21371	0.00284621	0.0322393
SLC9A3R1	2.61196	1.38513	0.0028595	0.0323718
DACH1	0.213315	-2.22894	0.00286121	0.0323734
RHBDL3	0.190043	-2.39561	0.00287143	0.0324605
TMEM71	2.53874	1.34411	0.00287308	0.0324605
NCLN	0.677592	-0.561511	0.00287366	0.0324605
C16orf86	2.00648	1.00467	0.00288381	0.0325572
LYSMD4	1.5864	0.665755	0.00288565	0.0325581
EPAS1	1.75403	0.81067	0.00288707	0.0325581
PALM2-AKAP2	1.82439	0.867412	0.00289606	0.0326415
ZNF226	0.671759	-0.573985	0.00290139	0.0326837
TMED7-TICAM2	0.420205	-1.25084	0.00290564	0.0327136
EHD2	0.467084	-1.09825	0.00291868	0.0328424
DGKE	1.73318	0.793424	0.00292527	0.0328985
DPYD	2.82201	1.49672	0.00293413	0.0329762
ZNF518A	0.596127	-0.746308	0.00293683	0.0329762
LSM6	1.4143	0.500089	0.0029382	0.0329762
CYP27B1	0.387714	-1.36694	0.00293861	0.0329762
NDUFV1	1.34362	0.426129	0.00294657	0.0330329
OPA3	0.724218	-0.465505	0.00294689	0.0330329
TGFBI	3.62748	1.85897	0.00295226	0.033075
PWWP2B	0.622417	-0.684048	0.00295709	0.0331057
GMPPA	1.35056	0.433558	0.00295951	0.0331057
TMEM145	0.30404	-1.71767	0.00295984	0.0331057
ZNF114	0.303524	-1.72012	0.00296512	0.0331397
IKZF3	1.78517	0.836058	0.00296612	0.0331397
SLC25A23	0.559472	-0.837862	0.00297191	0.0331517
PLAA	0.682888	-0.550279	0.00297195	0.0331517
ANKRD17	0.732991	-0.448132	0.00297204	0.0331517
BLVRA	1.68981	0.756865	0.00297589	0.0331535
MNDA	3.35422	1.74598	0.00297774	0.0331535
ZBTB5	0.619083	-0.691796	0.00297839	0.0331535
FXYD2	3.10195	1.63318	0.00297867	0.0331535
EML3	1.65731	0.728842	0.00299141	0.0332772
ATRIP	1.29615	0.374232	0.00299962	0.0333504
IRF4	2.98157	1.57607	0.00300947	0.0334418
GNG11	2.14726	1.1025	0.00301289	0.0334617
GYPE	1.75763	0.813633	0.00301864	0.0335074
UCK2	1.7321	0.792519	0.00302333	0.0335413
USF2	0.722934	-0.468065	0.00303364	0.0336249
RUSC2	0.702357	-0.509723	0.00303415	0.0336249
CHD9	0.652527	-0.61589	0.00303858	0.0336428
ZNF138	0.60372	-0.728049	0.00304013	0.0336428
TMEM229A	4.99153	2.31948	0.00304069	0.0336428
HLA-DQA2	3.67539	1.8779	0.00304386	0.0336597
ZNF704	0.446811	-1.16226	0.00304697	0.033676
CBLN3	0.380187	-1.39522	0.00305805	0.0337802
ZNF566	0.645707	-0.631048	0.00306585	0.0338482
FLT3	2.32955	1.22005	0.00307167	0.0338823
ZNF782	0.590125	-0.760909	0.00307311	0.0338823
ZNF280D	0.641461	-0.640568	0.0030739	0.0338823
MED30	1.44346	0.529536	0.00308506	0.033987
CLDN1	0.328603	-1.60558	0.0030883	0.0340045
TRIM5	1.39643	0.481738	0.00309031	0.0340084
SPAG4	3.37343	1.75422	0.00309838	0.0340789
MCF2L2	0.339965	-1.55654	0.00310329	0.0341146
ZNF805	0.687289	-0.541011	0.00310675	0.0341343
LRRC58	0.683437	-0.549119	0.00311638	0.0342218
PHLDA3	2.01717	1.01233	0.00312562	0.0343049
SNED1	0.518003	-0.948967	0.00313266	0.0343637
C15orf58	1.57412	0.654545	0.00314132	0.0344403
TBL1X	0.614792	-0.70183	0.00314393	0.0344505
U2AF2	0.761912	-0.392304	0.00314854	0.0344825
ITPRIPL1	2.23876	1.1627	0.00315099	0.0344909
GPR123	0.361607	-1.46751	0.00315467	0.0345128
SLC9A3	0.243869	-2.03582	0.00315745	0.0345248
PCK1	0.26091	-1.93837	0.00316564	0.0345642
CLEC4A	1.89038	0.918673	0.0031659	0.0345642
EIF2B2	0.664415	-0.589844	0.00316611	0.0345642
BMPR1A	0.720646	-0.472637	0.00316881	0.0345753
TACR2	0.375757	-1.41213	0.00318774	0.0347633
C11orf49	1.35781	0.441282	0.00319081	0.0347783
EID2B	0.569443	-0.812378	0.00319832	0.0348416
ADAM28	2.87952	1.52583	0.00320038	0.0348456
DCST1	0.739931	-0.434537	0.00320424	0.0348691
C11orf73	1.30641	0.38561	0.00321153	0.0349298
RAB27B	2.47988	1.31027	0.00322236	0.0350176
EGFL7	1.99628	0.997315	0.00322304	0.0350176
ZNF426	0.396986	-1.33284	0.0032249	0.0350176
MAPT	0.251768	-1.98983	0.00322642	0.0350176
AIM2	4.28088	2.09791	0.00324044	0.0351511
FAM160B1	0.672107	-0.573237	0.00325471	0.0352872
CEACAM19	0.472606	-1.08129	0.0032627	0.0353551
ACAD10	1.53029	0.613808	0.00327133	0.0354299
2024-03-06	0.60936	-0.714634	0.00327389	0.0354389
GAS7	3.09758	1.63114	0.00328118	0.035499
ATF5	0.449829	-1.15255	0.00328627	0.0355044
IPO13	0.741008	-0.43244	0.00328662	0.0355044
ZNF274	0.660208	-0.599008	0.00328687	0.0355044
ZKSCAN1	0.556197	-0.846333	0.00328931	0.035512
TMTC2	0.384893	-1.37747	0.00329631	0.035569
PAK4	0.673017	-0.571285	0.00329843	0.035573
THAP3	1.60087	0.678857	0.00330065	0.0355783
USP7	0.80812	-0.307358	0.00331356	0.0356987
EPS8	2.0812	1.05742	0.00331898	0.0357383
TPSAB1	7.04363	2.81632	0.00333014	0.0358396
SRRM2	0.71289	-0.488249	0.0033479	0.0360118
MREG	0.34935	-1.51725	0.00335434	0.0360342
GCHFR	2.01369	1.00984	0.00335515	0.0360342
WFIKKN1	0.385649	-1.37464	0.00335525	0.0360342
FCRL2	1.8623	0.897086	0.00336144	0.0360818
KCNQ4	0.501543	-0.995554	0.00337149	0.0361562
NACC2	0.524111	-0.932056	0.00337189	0.0361562
CSF3R	3.00391	1.58684	0.00337703	0.0361922
ZFAND2B	1.36718	0.4512	0.00340294	0.036451
SMYD2	0.538612	-0.892682	0.00340944	0.0364884
ANKRD44	0.43292	-1.20783	0.00340999	0.0364884
CACNA1H	0.31879	-1.64932	0.00341429	0.0365153
TAX1BP3	1.58556	0.66499	0.00342119	0.0365699
SCN8A	0.294938	-1.76152	0.00342481	0.0365896
KANK3	2.12886	1.09008	0.00343795	0.0367109
HAAO	3.51961	1.81541	0.0034432	0.0367477
STARD10	3.0518	1.60966	0.00344799	0.0367797
HNRNPUL1	0.753775	-0.407793	0.00345436	0.0368285
DPP10	0.137011	-2.86764	0.0034653	0.036926
NCRNA00116	1.90674	0.93111	0.00347156	0.0369734
TRIM47	1.98348	0.988035	0.00347917	0.0370352
PGM5P2	0.350911	-1.51082	0.00348663	0.0370518
RAB27A	2.12204	1.08545	0.00348742	0.0370518
GLUL	1.79853	0.846822	0.00348779	0.0370518
FUNDC2	1.49208	0.577329	0.00348795	0.0370518
SALL4	0.2926	-1.773	0.00349104	0.0370654
NCRNA00175	0.563818	-0.826699	0.00349866	0.0371222
TBC1D12	0.720795	-0.47234	0.00350001	0.0371222
HIST3H2A	0.370816	-1.43123	0.00350292	0.0371338
CXCR2	2.5391	1.34432	0.00350541	0.037141
AAK1	0.787916	-0.343886	0.00351025	0.0371731
ZNF461	0.661321	-0.596578	0.00351361	0.0371895
FRY	0.42518	-1.23385	0.0035174	0.0372006
NUDT19	0.536677	-0.897875	0.00352053	0.0372006
LUC7L2	0.779422	-0.359523	0.00352077	0.0372006
IL22RA1	4.36153	2.12483	0.00352192	0.0372006
SVEP1	5.94707	2.57218	0.00352585	0.0372088
USHBP1	1.98407	0.988463	0.00352632	0.0372088
AXIN2	0.381058	-1.39192	0.00353518	0.037283
FAM55C	1.78757	0.838001	0.00354298	0.0373461
TRAPPC3	1.28742	0.364484	0.00355309	0.0374334
PTGER4	2.43047	1.28123	0.00355544	0.037439
OAF	1.85264	0.889583	0.00355935	0.0374609
RIMS2	0.291102	-1.7804	0.00356793	0.0375319
TSPAN7	0.315165	-1.66582	0.00357014	0.037536
PCSK4	0.488396	-1.03388	0.00357299	0.0375466
ZBTB45	0.652311	-0.616369	0.00357826	0.0375828
CD226	1.98074	0.986042	0.00358455	0.0376295
ARHGEF2	2.1463	1.10185	0.00360297	0.037791
CHD5	0.251683	-1.99032	0.00360362	0.037791
ZNF192	0.426425	-1.22964	0.00361613	0.0378844
TMEFF1	0.587494	-0.767355	0.00361622	0.0378844
CCL16	2.23056	1.15741	0.00362638	0.0379536
DHX36	0.703889	-0.506579	0.00362683	0.0379536
CD86	2.14702	1.10233	0.00362909	0.0379536
SNTA1	1.76586	0.820372	0.00363023	0.0379536
C5orf41	0.517158	-0.951324	0.00363972	0.0380334
STX17	0.715546	-0.482883	0.00366897	0.0383062
CLDN15	0.517985	-0.949019	0.00366956	0.0383062
C15orf38	1.42909	0.5151	0.00367441	0.0383373
S100A6	4.01155	2.00416	0.00367926	0.0383683
LOC653786	2.00441	1.00318	0.00368795	0.0384394
GAPVD1	0.729732	-0.454561	0.00369206	0.0384563
WDR60	0.640332	-0.643108	0.00369332	0.0384563
NKX3-2	0.224081	-2.15791	0.00369884	0.0384942
PPFIA3	0.470189	-1.08869	0.00370116	0.0384988
MAP4K1	2.31011	1.20796	0.00370673	0.0385191
PRSS22	2.80831	1.4897	0.00370687	0.0385191
HIPK3	0.452074	-1.14537	0.00372034	0.0386395
AFF3	0.233901	-2.09603	0.00373922	0.038816
KIAA1279	0.741271	-0.431927	0.00374186	0.0388237
RAB3B	0.31221	-1.67941	0.00374442	0.0388306
IRF2BP1	0.706712	-0.500805	0.00375413	0.0388701
CCL7	2.3942	1.25954	0.00375489	0.0388701
CORO7	1.48043	0.566016	0.00375565	0.0388701
SYTL2	0.295825	-1.75718	0.00375581	0.0388701
LOC100130581	1.75565	0.812003	0.00376412	0.0389364
ELAVL1	0.829821	-0.269127	0.00377391	0.039018
NFX1	0.75151	-0.412136	0.00377742	0.0390262
GLOD5	2.46065	1.29904	0.00377859	0.0390262
SPRY1	1.91077	0.934158	0.00378166	0.0390262
RBM25	0.745867	-0.42301	0.00378231	0.0390262
SFRS16	0.691007	-0.533228	0.00379283	0.039115
C1orf172	4.62488	2.20942	0.00379847	0.0391535
MEFV	2.37526	1.24808	0.00380201	0.0391703
EIF2B4	1.32688	0.408041	0.00380924	0.039225
FURIN	1.4635	0.549418	0.00381968	0.0393128
RRN3	0.726172	-0.461617	0.00382259	0.039323
PLAT	3.21262	1.68375	0.00382761	0.0393549
SESN3	0.402752	-1.31204	0.00383101	0.0393667
PRKCSH	0.722125	-0.469679	0.0038326	0.0393667
ARID1A	0.720615	-0.4727	0.00383567	0.0393786
LILRA3	2.40775	1.26768	0.0038461	0.0394508
CD40	2.98072	1.57566	0.00384656	0.0394508
[truncated: 18,503 more rows]

## Sheet: BLCA
id	fc	log2fc	pvalue	padj
PSMB9	19.8642	4.3121	3.84472e-115	7.88244e-111
TAP1	9.93328	3.31227	1.23781e-95	1.26888e-91
HLA-B	8.77201	3.13291	5.39545e-83	3.68725e-79
NLRC5	8.42345	3.07441	5.44415e-77	2.7904e-73
UBE2L6	6.06288	2.6	6.52133e-76	2.67401e-72
TAP2	5.23193	2.38734	6.20592e-75	2.12056e-71
HLA-F	12.2436	3.61396	1.16156e-73	3.40205e-70
B2M	5.09659	2.34953	2.34418e-73	6.00755e-70
PSMB8	5.15137	2.36496	2.78478e-73	6.34373e-70
IRF1	5.69916	2.51075	1.8531e-71	3.79923e-68
HCP5	11.5854	3.53423	3.96808e-71	7.39578e-68
HLA-A	7.18306	2.8446	1.27262e-70	2.17427e-67
HLA-H	6.99585	2.8065	1.06941e-67	1.68653e-64
GBP1	9.81907	3.29559	2.50532e-67	3.66886e-64
HLA-E	3.39257	1.76238	6.76038e-67	9.24008e-64
GZMB	29.0261	4.85928	1.38603e-65	1.77603e-62
GBP5	40.0364	5.32324	1.02659e-64	1.18106e-61
NKG7	20.2141	4.33729	1.03693e-64	1.18106e-61
STAT1	5.97696	2.57941	6.13195e-64	6.61669e-61
GZMA	24.4371	4.611	1.07432e-63	1.10128e-60
APOL3	6.93881	2.79469	1.61397e-63	1.5757e-60
CXCL10	47.1816	5.56015	9.50456e-63	8.85739e-60
PRF1	15.2976	3.93523	5.40626e-62	4.75085e-59
IL12RB1	14.173	3.82507	5.56143e-62	4.75085e-59
LAG3	17.5018	4.12943	9.24184e-61	7.57905e-58
PDCD1	15.128	3.91915	1.45656e-60	1.14855e-57
KIR2DL4	11.2696	3.49436	8.6479e-60	6.56664e-57
IDO1	57.4131	5.84331	2.05885e-59	1.50752e-56
IFNG	14.7979	3.88732	7.79973e-59	5.51414e-56
BATF2	14.1596	3.82371	1.15768e-58	7.91158e-56
SLA2	10.4576	3.38648	1.88924e-58	1.24946e-55
GNLY	25.8458	4.69186	5.08457e-58	3.25762e-55
BTN3A3	4.47024	2.16035	5.24751e-58	3.26014e-55
CCL4	15.715	3.97407	1.756e-57	1.05887e-54
CD7	13.2072	3.72326	1.93207e-57	1.13175e-54
IL15RA	8.10091	3.01808	2.65978e-56	1.51474e-53
CD74	9.4831	3.24536	3.98216e-56	2.20654e-53
IFI35	4.64478	2.21561	2.51017e-55	1.3543e-52
CXCL9	45.1632	5.49707	2.69524e-55	1.41686e-52
PTPN7	10.354	3.37212	4.70863e-55	2.41341e-52
CD2	13.3522	3.739	6.45341e-55	3.22702e-52
IL15	6.48246	2.69654	7.14174e-55	3.48619e-52
CTLA4	11.3	3.49826	1.05704e-54	5.03986e-52
CXCL11	41.899	5.38884	1.71093e-54	7.97215e-52
GZMH	17.4186	4.12256	3.66764e-54	1.67098e-51
FASLG	10.4773	3.38919	6.98087e-54	3.11134e-51
WARS	7.47692	2.90244	1.93202e-53	8.42774e-51
CD8A	13.2805	3.73123	5.30024e-53	2.26319e-50
ICOS	10.3958	3.37793	5.40905e-53	2.26319e-50
SAMD9L	8.68236	3.11809	9.51029e-53	3.8996e-50
IFIT3	10.017	3.32438	1.26619e-52	5.09007e-50
KLRD1	11.7638	3.55629	2.21049e-52	8.71526e-50
CD3E	11.4769	3.52066	2.78468e-52	1.0772e-49
CCR5	10.386	3.37656	4.33307e-52	1.64512e-49
HCG26	6.48068	2.69615	4.9844e-52	1.858e-49
IL21R	13.2948	3.73279	8.80661e-52	3.22416e-49
JAKMIP1	10.6782	3.41659	1.38931e-51	4.99713e-49
UBD	39.7155	5.31163	1.48056e-51	5.23352e-49
TBX21	8.59768	3.10395	1.96657e-51	6.83367e-49
ARHGAP9	10.0253	3.32557	2.19551e-51	7.50205e-49
STAT4	7.48882	2.90474	4.32248e-51	1.45278e-48
IFI30	7.12637	2.83317	7.04697e-51	2.33027e-48
SP110	3.68704	1.88246	1.98455e-50	6.42698e-48
HLA-DRA	11.4312	3.51491	2.00628e-50	6.42698e-48
GBP4	7.39691	2.88692	3.45142e-50	1.08863e-47
TRIM22	7.02557	2.81262	4.73138e-50	1.46974e-47
UBASH3A	9.55148	3.25573	5.35475e-50	1.63855e-47
HAVCR2	8.72931	3.12587	5.6641e-50	1.70773e-47
PSME2	2.82176	1.4966	6.86993e-50	2.04127e-47
CXCR2P1	13.8385	3.79062	9.64988e-50	2.82631e-47
PDCD1LG2	13.9571	3.80293	1.06829e-49	3.08481e-47
HLA-C	4.09259	2.03302	1.08512e-49	3.08987e-47
TYMP	10.3664	3.37385	1.1145e-49	3.13007e-47
TNFSF13B	9.6432	3.26951	1.15994e-49	3.21367e-47
DOK2	9.5412	3.25417	1.66569e-49	4.55333e-47
CXCR3	10.2154	3.35267	2.39122e-49	6.45063e-47
ZBP1	15.1248	3.91884	2.99942e-49	7.98625e-47
CXCR6	8.30376	3.05376	5.99624e-49	1.57609e-46
CIITA	11.0819	3.47013	8.54477e-49	2.21753e-46
HLA-DPA1	10.2531	3.35799	1.17132e-48	3.00181e-46
IL2RG	10.3962	3.37799	1.84046e-48	4.65841e-46
LAP3	3.54623	1.82629	2.31531e-48	5.78883e-46
IL2RB	8.51235	3.08956	3.11164e-48	7.68613e-46
C5orf56	3.81231	1.93067	3.56859e-48	8.70992e-46
MYO1G	9.56392	3.2576	5.3503e-48	1.29049e-45
PARP12	3.10281	1.63358	1.5524e-47	3.70084e-45
LCP2	6.36261	2.66962	1.91003e-47	4.50107e-45
CD80	8.62116	3.10788	2.09014e-47	4.83646e-45
ZNF683	16.2024	4.01814	2.09953e-47	4.83646e-45
ACAP1	8.52752	3.09213	2.54754e-47	5.8033e-45
TAPBP	2.66651	1.41495	3.91606e-47	8.82276e-45
PARP9	3.53018	1.81974	4.34837e-47	9.69024e-45
SASH3	9.12091	3.18918	5.0558e-47	1.11456e-44
HCST	8.0512	3.0092	6.10195e-47	1.33087e-44
SP140	6.89534	2.78562	1.17908e-46	2.54457e-44
CD38	14.4766	3.85565	1.3446e-46	2.87157e-44
PTPN22	9.28728	3.21526	1.38966e-46	2.9372e-44
HLA-DPB1	9.01445	3.17224	1.56086e-46	3.26539e-44
HLA-DMB	8.47349	3.08296	2.12292e-46	4.39638e-44
KLRK1	8.36358	3.06412	3.15425e-46	6.46685e-44
IFIH1	5.39035	2.43038	4.90055e-46	9.94764e-44
C1QA	12.1745	3.60579	7.27809e-46	1.4629e-43
ITGAL	9.2797	3.21408	7.72977e-46	1.5386e-43
IL18RAP	6.49018	2.69826	8.00942e-46	1.57893e-43
IL32	9.15493	3.19455	9.43879e-46	1.84299e-43
IFI44L	14.243	3.83218	1.09071e-45	2.10961e-43
FCER1G	8.98152	3.16696	1.22442e-45	2.34608e-43
C1QB	12.9932	3.69968	1.67826e-45	3.1859e-43
SLAMF8	8.55381	3.09657	2.07028e-45	3.89402e-43
SH2D1A	9.33486	3.22263	2.71626e-45	5.06261e-43
SLAMF1	8.26885	3.04769	4.17474e-45	7.71086e-43
PARP14	2.89319	1.53266	4.42312e-45	8.09669e-43
SPN	7.05778	2.81921	4.5172e-45	8.17143e-43
IL2RA	11.3824	3.50874	4.56001e-45	8.17143e-43
CARD16	6.06715	2.60102	4.58353e-45	8.17143e-43
IFI44	8.92706	3.15819	5.31364e-45	9.3914e-43
CD86	6.81697	2.76913	5.54416e-45	9.71508e-43
HLA-DRB1	11.0845	3.47047	6.5302e-45	1.13459e-42
SLA	7.65816	2.937	7.85774e-45	1.35378e-42
TBC1D10C	8.63095	3.10952	1.03606e-44	1.77012e-42
LILRB2	11.3931	3.51008	1.1623e-44	1.96938e-42
TRIM21	2.75798	1.46361	1.2137e-44	2.03961e-42
CCL3	11.2319	3.48953	2.67081e-44	4.45178e-42
TIGIT	9.16859	3.1967	2.94006e-44	4.86106e-42
CASP1	7.6063	2.92719	3.16334e-44	5.18838e-42
HCK	8.77939	3.13412	3.45259e-44	5.61786e-42
TNFRSF9	7.59091	2.92427	3.54005e-44	5.71481e-42
CYTH4	8.21081	3.03752	3.80273e-44	6.0909e-42
C1QC	11.6503	3.5423	3.86976e-44	6.15023e-42
IFITM1	8.5519	3.09624	4.07713e-44	6.42995e-42
ODF3B	5.06486	2.34052	5.19523e-44	8.13074e-42
CCL5	12.1758	3.60595	7.57406e-44	1.17639e-41
CST7	9.44847	3.24008	1.38008e-43	2.12739e-41
ITK	8.9775	3.16631	2.34883e-43	3.57436e-41
SPI1	7.63947	2.93347	2.35362e-43	3.57436e-41
GPR171	7.8652	2.97548	2.72802e-43	4.11248e-41
SLAMF6	10.0729	3.3324	2.80545e-43	4.19834e-41
LAT2	5.42692	2.44013	3.77652e-43	5.6106e-41
AOAH	13.4299	3.74738	4.11918e-43	6.07564e-41
FAM26F	9.44232	3.23914	5.76349e-43	8.44022e-41
PYHIN1	8.78229	3.1346	6.17933e-43	8.985e-41
IGSF6	6.61019	2.72469	7.21019e-43	1.04101e-40
THEMIS	7.87858	2.97794	7.32724e-43	1.05051e-40
PTPRC	10.2911	3.36332	8.98688e-43	1.27951e-40
HK3	11.1399	3.47767	9.89839e-43	1.39481e-40
EPSTI1	9.74663	3.2849	9.93281e-43	1.39481e-40
LOC400696	11.3287	3.5019	1.06519e-42	1.48562e-40
CD3D	10.7161	3.42171	1.2585e-42	1.74336e-40
FYB	10.1873	3.3487	1.35237e-42	1.86082e-40
AIF1	7.96536	2.99374	1.49432e-42	2.04244e-40
ISG20	5.6092	2.48779	1.66242e-42	2.25715e-40
BTN3A1	2.98727	1.57883	2.21512e-42	2.98779e-40
BIN2	6.45564	2.69056	2.26759e-42	3.03858e-40
ITGB2	9.38869	3.23092	2.34201e-42	3.11792e-40
SIT1	9.66508	3.27278	2.48421e-42	3.28589e-40
NCF2	7.77036	2.95798	3.00823e-42	3.95351e-40
PATL2	4.70285	2.23353	3.2579e-42	4.25436e-40
KLRC2	8.36229	3.0639	3.50711e-42	4.55081e-40
NMI	2.83301	1.50234	3.93544e-42	5.07449e-40
DDX58	4.26837	2.09368	4.73454e-42	6.06672e-40
FCGR1A	10.9471	3.45247	5.01506e-42	6.38626e-40
RASAL3	5.39055	2.43043	5.14249e-42	6.50811e-40
GPR65	6.19422	2.63092	5.31146e-42	6.68071e-40
KLRC1	7.50641	2.90812	8.4659e-42	1.05834e-39
MNDA	9.74631	3.28486	9.12159e-42	1.1334e-39
CD3G	7.70104	2.94505	1.02314e-41	1.26364e-39
BCL2A1	10.2273	3.35435	1.3341e-41	1.63783e-39
SLFN12L	5.25022	2.39238	1.4184e-41	1.73096e-39
DOCK2	9.39749	3.23227	1.5781e-41	1.91445e-39
FERMT3	5.44563	2.4451	2.06898e-41	2.49519e-39
HAPLN3	7.7259	2.9497	2.51432e-41	3.01454e-39
CFB	10.485	3.39025	2.72847e-41	3.25227e-39
FCGR1B	8.33307	3.05885	2.87702e-41	3.40952e-39
TNIP3	8.49815	3.08715	3.10427e-41	3.65768e-39
RHOH	8.57463	3.10007	3.41388e-41	3.99951e-39
CD53	8.29876	3.0529	3.62375e-41	4.22126e-39
CYBB	9.65826	3.27176	3.74014e-41	4.33222e-39
CYTIP	7.12647	2.83319	3.9676e-41	4.56987e-39
SELPLG	7.01625	2.8107	4.0053e-41	4.58752e-39
MYO1F	5.29409	2.40438	4.09342e-41	4.66241e-39
BTN3A2	3.4152	1.77197	4.65173e-41	5.26905e-39
AIM2	29.4243	4.87894	6.16532e-41	6.94514e-39
FCGR3A	12.962	3.69622	6.96906e-41	7.80763e-39
LOC400759	7.29077	2.86607	7.0642e-41	7.8712e-39
PLEK	8.68397	3.11836	7.70383e-41	8.53751e-39
CD247	6.66285	2.73614	7.75401e-41	8.54692e-39
TYROBP	7.39296	2.88615	8.13411e-41	8.91794e-39
HLA-DQB1	10.3062	3.36543	8.5577e-41	9.33244e-39
SNX20	6.09342	2.60725	1.36054e-40	1.47586e-38
LILRB4	14.3642	3.8444	1.41392e-40	1.5257e-38
WAS	6.00743	2.58675	1.43319e-40	1.53839e-38
XAF1	5.8086	2.53819	1.59535e-40	1.70353e-38
TNFAIP8L2	6.02865	2.59184	1.98189e-40	2.10532e-38
TRAT1	7.17504	2.84299	2.0499e-40	2.16634e-38
HLA-DMA	4.96625	2.31216	2.26366e-40	2.37997e-38
NFAM1	6.5722	2.71638	2.44911e-40	2.56182e-38
CRTAM	6.79964	2.76546	2.94682e-40	3.06679e-38
SECTM1	10.4021	3.3788	3.22957e-40	3.34408e-38
NCF1	10.4899	3.39093	3.92523e-40	4.03781e-38
SIGLEC1	9.41261	3.23459	3.93894e-40	4.03781e-38
CD300A	5.57341	2.47856	4.10745e-40	4.18959e-38
TMEM150B	8.65157	3.11296	5.2848e-40	5.36381e-38
ALOX5AP	8.76946	3.13249	6.17704e-40	6.2385e-38
RUNX3	7.01288	2.81001	6.26009e-40	6.28036e-38
FCGR2A	7.62206	2.93018	6.27974e-40	6.28036e-38
LRRC25	6.75137	2.75518	6.78801e-40	6.75571e-38
GRAP2	6.25581	2.6452	8.76868e-40	8.6848e-38
EVI2B	6.92696	2.79222	8.84496e-40	8.71824e-38
SAMSN1	7.81512	2.96627	9.21749e-40	9.04196e-38
TRAF3IP3	5.51262	2.46274	9.85757e-40	9.6238e-38
LST1	6.75923	2.75686	1.07885e-39	1.04827e-37
DTX3L	2.4809	1.31086	1.11684e-39	1.08007e-37
PSTPIP1	7.26772	2.8615	1.18193e-39	1.13765e-37
CD300LF	6.48573	2.69727	1.37174e-39	1.31418e-37
CCL4L2	10.1557	3.34421	1.41747e-39	1.35167e-37
NCKAP1L	9.38891	3.23096	1.45666e-39	1.38262e-37
FUT7	6.20877	2.63431	1.5489e-39	1.46339e-37
SP100	2.43888	1.28622	1.6431e-39	1.54527e-37
CD48	7.99243	2.99863	1.95265e-39	1.828e-37
HLA-DQA1	12.7396	3.67125	1.97558e-39	1.84106e-37
OAS2	5.78404	2.53208	2.02376e-39	1.87743e-37
IL10RA	5.95127	2.5732	2.15392e-39	1.98917e-37
PML	2.43965	1.28668	2.28875e-39	2.10421e-37
ZAP70	7.12658	2.83321	2.5634e-39	2.34619e-37
TLR8	9.67991	3.27499	2.91494e-39	2.65609e-37
HLA-DRB6	10.681	3.41697	2.99029e-39	2.71269e-37
C3AR1	8.81125	3.13935	3.17266e-39	2.86546e-37
SLC15A3	5.87854	2.55546	3.32123e-39	2.98649e-37
CD226	5.13561	2.36053	4.066e-39	3.64022e-37
IFITM3	5.51821	2.4642	4.73988e-39	4.22509e-37
HLA-DRB5	11.0364	3.4642	4.80616e-39	4.26563e-37
PIK3AP1	7.02116	2.81171	5.37253e-39	4.73633e-37
MIR155HG	5.16194	2.36791	5.38272e-39	4.73633e-37
LILRB3	6.44802	2.68886	5.86991e-39	5.14295e-37
C1orf162	5.38001	2.42761	5.90406e-39	5.15085e-37
SAMD3	6.49253	2.69878	7.00107e-39	6.08203e-37
CASP5	5.90032	2.56079	9.58795e-39	8.29418e-37
PSME1	2.01665	1.01196	1.04518e-38	9.00347e-37
SIGLEC10	8.25446	3.04517	1.09887e-38	9.42635e-37
SRGN	6.03995	2.59454	1.22475e-38	1.04624e-36
GNGT2	4.59881	2.20126	1.27471e-38	1.0844e-36
LAIR1	7.08671	2.82512	1.76474e-38	1.49507e-36
MS4A6A	7.24732	2.85745	2.47965e-38	2.09209e-36
RARRES3	11.2164	3.48754	2.65623e-38	2.23188e-36
CD14	7.80134	2.96372	2.71253e-38	2.26989e-36
PARVG	6.44699	2.68863	5.89663e-38	4.91434e-36
SERPING1	6.62209	2.72729	7.68704e-38	6.38056e-36
TAGAP	6.41205	2.68079	8.19718e-38	6.77656e-36
ICAM1	6.24547	2.64281	1.11958e-37	9.21833e-36
CD274	9.22194	3.20507	1.27938e-37	1.04919e-35
CD27	7.08415	2.82459	1.33506e-37	1.09049e-35
IL4I1	4.9432	2.30544	1.56973e-37	1.27709e-35
TARP	5.52465	2.46588	2.14557e-37	1.73868e-35
DDX60	5.49519	2.45817	2.51129e-37	2.02703e-35
FCGR1C	7.62115	2.93001	2.9526e-37	2.37389e-35
LCK	5.83183	2.54395	3.15884e-37	2.52979e-35
LTA	5.09629	2.34945	3.85237e-37	3.0732e-35
NCF1C	9.68062	3.2751	4.43817e-37	3.5268e-35
RGS18	5.08271	2.3456	4.93502e-37	3.90648e-35
IFI27	11.6326	3.54011	8.20905e-37	6.47315e-35
STX11	4.28157	2.09814	1.11961e-36	8.79476e-35
CLEC4A	5.10859	2.35292	1.30137e-36	1.01835e-34
CD52	6.33777	2.66398	1.44629e-36	1.12745e-34
LILRA6	8.07109	3.01276	1.90387e-36	1.47853e-34
SIGLEC7	6.78562	2.76248	2.35382e-36	1.82106e-34
CLEC4E	8.90235	3.15419	2.41867e-36	1.8642e-34
NCF1B	7.27651	2.86325	2.53131e-36	1.9437e-34
CD5	6.50173	2.70082	2.84705e-36	2.17799e-34
LOC100188949	4.7917	2.26054	2.96309e-36	2.25834e-34
ETV7	4.67603	2.22529	3.15994e-36	2.39945e-34
NLRC3	3.67315	1.87702	3.78014e-36	2.8598e-34
LILRP2	3.37565	1.75516	3.96931e-36	2.99187e-34
TLR1	5.504	2.46048	4.08907e-36	3.07084e-34
BTK	6.51022	2.70271	4.68164e-36	3.50303e-34
IRF9	2.74003	1.45419	5.06074e-36	3.77292e-34
LAPTM5	5.65612	2.49981	7.04447e-36	5.23282e-34
DPYD	8.33747	3.05961	8.10145e-36	5.99624e-34
PIK3R5	5.25784	2.39447	1.04095e-35	7.67684e-34
SIGLEC9	6.53407	2.70798	1.12908e-35	8.2969e-34
SIRPG	7.9787	2.99615	1.13645e-35	8.32125e-34
C2	7.0056	2.80851	1.48009e-35	1.07989e-33
DOCK10	5.91589	2.5646	1.56314e-35	1.13643e-33
LILRA5	7.90127	2.98209	1.60507e-35	1.16113e-33
CD6	6.63948	2.73107	1.60844e-35	1.16113e-33
P2RY10	5.94037	2.57055	1.77993e-35	1.28042e-33
RNASE6	6.12611	2.61497	2.22994e-35	1.59854e-33
CMKLR1	7.29428	2.86677	2.53281e-35	1.80933e-33
NLRP3	5.70508	2.51225	2.60433e-35	1.85396e-33
RTP4	5.34282	2.4176	2.8408e-35	2.0153e-33
CD300C	6.54788	2.71103	3.254e-35	2.30046e-33
OSCAR	5.68564	2.50732	3.44318e-35	2.42584e-33
CORO1A	4.38866	2.13378	4.17508e-35	2.93142e-33
FMNL1	3.93839	1.97761	4.38112e-35	3.06559e-33
EVI2A	6.17439	2.6263	5.81453e-35	4.05474e-33
CXCL13	23.4656	4.55248	8.20911e-35	5.70519e-33
SLC7A7	6.04993	2.59692	8.88562e-35	6.15449e-33
VSIG4	10.9047	3.44687	1.04987e-34	7.24442e-33
SUSD3	5.55958	2.47498	1.05299e-34	7.24442e-33
GZMK	11.4193	3.5134	1.19998e-34	8.22807e-33
LILRA3	8.86471	3.14807	1.62519e-34	1.11066e-32
CEACAM4	5.78767	2.53298	1.75139e-34	1.19293e-32
CXorf21	5.06951	2.34185	1.79146e-34	1.21618e-32
CD84	7.11344	2.83055	1.99114e-34	1.34727e-32
PIK3CD	4.63778	2.21343	2.25113e-34	1.51818e-32
GPR114	7.06645	2.82098	2.87219e-34	1.93068e-32
FOXP3	4.65298	2.21816	3.24397e-34	2.17346e-32
APOL6	3.00594	1.58782	4.19683e-34	2.80272e-32
ABI3	3.83141	1.93787	4.77424e-34	3.17797e-32
FGD2	5.29502	2.40464	5.2915e-34	3.51089e-32
FPR3	8.31704	3.05607	6.8822e-34	4.55158e-32
LILRB1	6.33786	2.664	9.22347e-34	6.08037e-32
CD4	4.55999	2.18903	9.9907e-34	6.56505e-32
CSF1	4.98138	2.31655	1.17647e-33	7.70607e-32
GZMM	6.41334	2.68108	1.28003e-33	8.35773e-32
MPEG1	5.85106	2.5487	1.55038e-33	1.00908e-31
HERC6	4.69048	2.22973	1.98374e-33	1.28705e-31
SOCS1	4.07453	2.02663	2.19981e-33	1.42154e-31
IFIT5	2.90909	1.54057	2.2049e-33	1.42154e-31
CMPK2	4.18517	2.06529	2.60129e-33	1.67184e-31
MLKL	2.47114	1.30518	2.96438e-33	1.89924e-31
IKZF1	6.18777	2.62942	3.13843e-33	2.00449e-31
P2RY13	6.06769	2.60115	3.87357e-33	2.46633e-31
PTPRCAP	5.38801	2.42975	4.39066e-33	2.78691e-31
GPR84	5.48776	2.45622	4.9683e-33	3.14383e-31
IFIT2	5.88817	2.55782	5.39423e-33	3.40284e-31
SMTNL1	4.07118	2.02545	1.09214e-32	6.86844e-31
CSF1R	7.0867	2.82511	1.13636e-32	7.12467e-31
AMICA1	5.14662	2.36362	1.48352e-32	9.2729e-31
CD163	11.7373	3.55303	1.56601e-32	9.75874e-31
CCL8	8.88173	3.15084	2.56309e-32	1.59238e-30
KSR2	0.0755032	-3.72732	2.75649e-32	1.70736e-30
KLRC3	4.86053	2.28111	3.00564e-32	1.85607e-30
ITGAX	5.49124	2.45713	3.32018e-32	2.04415e-30
GVIN1	4.84467	2.2764	3.58708e-32	2.20186e-30
TIFAB	5.0343	2.33179	3.76025e-32	2.30127e-30
MEFV	5.73132	2.51887	3.90039e-32	2.37993e-30
FAM78A	3.8759	1.95453	4.80655e-32	2.92415e-30
FGL2	5.7899	2.53354	6.00052e-32	3.63972e-30
RSAD2	7.45002	2.89724	7.61845e-32	4.60748e-30
HLA-DOB	6.1249	2.61469	1.05032e-31	6.33341e-30
MAP4K1	5.82123	2.54132	1.05651e-31	6.35208e-30
OPTN	2.69479	1.43017	1.10045e-31	6.5969e-30
C1R	4.67323	2.22442	1.12549e-31	6.72733e-30
MX1	5.05481	2.33766	1.28703e-31	7.67055e-30
CEACAM21	4.71888	2.23844	1.70921e-31	1.01363e-29
ZNF831	5.33154	2.41455	1.71065e-31	1.01363e-29
GPR174	4.35167	2.12157	1.98014e-31	1.16994e-29
MS4A4A	7.44971	2.89718	2.39438e-31	1.41062e-29
CD209	7.76812	2.95757	2.78352e-31	1.63518e-29
MMP25	3.57961	1.8398	2.86156e-31	1.67622e-29
BIRC3	6.18052	2.62773	3.00674e-31	1.75625e-29
CD33	5.07906	2.34456	3.08568e-31	1.79724e-29
ITGAM	6.40665	2.67957	3.28388e-31	1.90726e-29
FCRL6	4.47153	2.16077	3.43712e-31	1.99062e-29
GFI1	4.91099	2.29601	3.50681e-31	2.02525e-29
C19orf35	3.25	1.70044	3.7028e-31	2.13244e-29
SAMHD1	4.00436	2.00157	3.91687e-31	2.2494e-29
PILRA	5.69282	2.50914	4.20752e-31	2.40957e-29
C1orf38	4.49163	2.16724	4.65544e-31	2.65866e-29
HLA-DOA	7.37645	2.88293	6.18064e-31	3.51987e-29
GAB3	3.72509	1.89728	6.73906e-31	3.82726e-29
SOD2	3.28741	1.71695	8.58354e-31	4.86132e-29
EBI3	5.96191	2.57578	1.10621e-30	6.24783e-29
EOMES	5.87809	2.55535	1.42394e-30	8.02024e-29
WDFY4	6.98381	2.80401	1.668e-30	9.36916e-29
CD37	5.81292	2.53926	2.1594e-30	1.20962e-28
CASKIN1	0.159002	-2.65288	2.25092e-30	1.25745e-28
BATF3	3.97921	1.99248	3.03264e-30	1.68954e-28
IL12RB2	9.31657	3.2198	3.56142e-30	1.97876e-28
KLRB1	6.59941	2.72234	3.58912e-30	1.98876e-28
ARHGAP25	3.03091	1.59975	4.04784e-30	2.23689e-28
TMEM140	2.27478	1.18573	4.67713e-30	2.5777e-28
KIAA0114	0.344159	-1.53885	5.00962e-30	2.75355e-28
CD8B	8.52286	3.09134	5.75671e-30	3.15572e-28
ZC3H12D	3.86949	1.95214	6.10848e-30	3.33427e-28
MSR1	5.74362	2.52196	6.11495e-30	3.33427e-28
MT2A	8.21912	3.03898	6.18251e-30	3.36217e-28
WIPF1	3.60605	1.85042	7.20795e-30	3.90946e-28
C11orf21	4.012	2.00432	7.41472e-30	4.01099e-28
TLR2	4.36798	2.12697	7.76546e-30	4.18967e-28
SERPINB1	4.07564	2.02703	7.85761e-30	4.22826e-28
HLA-DQA2	10.1024	3.33662	8.66937e-30	4.65287e-28
IFI6	7.1078	2.8294	1.07593e-29	5.75946e-28
SCML4	5.99689	2.58422	1.11916e-29	5.97528e-28
PIK3R6	3.76585	1.91298	1.28768e-29	6.85712e-28
PSMB10	2.72922	1.44849	1.50647e-29	8.00147e-28
IFI16	5.12505	2.35757	2.17223e-29	1.15078e-27
RASSF4	3.79025	1.92229	2.30914e-29	1.22015e-27
FAS	3.90771	1.96632	2.61249e-29	1.3769e-27
KIAA1949	2.70708	1.43674	2.98257e-29	1.56791e-27
SLAMF7	5.83235	2.54408	3.12235e-29	1.6372e-27
ACY3	5.59511	2.48417	3.17354e-29	1.65979e-27
BST2	6.48695	2.69754	3.47169e-29	1.81111e-27
FLJ36031	3.41826	1.77326	3.55751e-29	1.85117e-27
MBTD1	0.461883	-1.1144	3.66017e-29	1.89977e-27
IFIT1	8.04474	3.00805	6.00594e-29	3.10607e-27
IRF8	6.58157	2.71843	6.01458e-29	3.10607e-27
GNB4	3.88509	1.95795	7.8777e-29	4.05801e-27
FLT3LG	2.77944	1.47479	8.59008e-29	4.41388e-27
RASGRP4	4.01648	2.00593	8.70053e-29	4.45946e-27
RAB27A	2.36509	1.2419	9.17403e-29	4.69042e-27
FPR2	6.04654	2.59611	9.85315e-29	5.02511e-27
IRF4	6.15919	2.62274	9.89672e-29	5.0348e-27
TREM2	5.56342	2.47597	1.4122e-28	7.16657e-27
CD28	4.63281	2.21189	1.59948e-28	8.09694e-27
NLRC4	2.87198	1.52205	1.64914e-28	8.32773e-27
TNFSF10	4.57141	2.19264	1.65765e-28	8.35018e-27
MSN	3.77278	1.91563	1.74645e-28	8.77593e-27
S100B	6.05901	2.59908	1.87782e-28	9.41297e-27
LOC100233209	4.38393	2.13222	1.90131e-28	9.50749e-27
GPR82	3.63865	1.8634	1.95042e-28	9.72932e-27
C17orf87	4.76865	2.25358	2.06836e-28	1.02926e-26
TAPBPL	2.56159	1.35704	2.23855e-28	1.11125e-26
EMR1	8.30006	3.05312	3.05034e-28	1.51058e-26
EMP3	4.80647	2.26498	3.08696e-28	1.52503e-26
SERPINA1	10.2727	3.36075	3.24234e-28	1.59794e-26
SLCO2B1	5.88761	2.55768	3.86857e-28	1.902e-26
LAMP3	4.30371	2.10558	4.09352e-28	2.00778e-26
RAC2	4.23595	2.08269	4.11988e-28	2.01589e-26
FPR1	7.21386	2.85077	4.4705e-28	2.18224e-26
NUB1	1.70899	0.773142	5.75121e-28	2.80074e-26
RGS1	6.50634	2.70185	5.83731e-28	2.83594e-26
GLIPR2	4.10122	2.03605	6.47316e-28	3.13742e-26
NCR3	4.0514	2.01842	7.92848e-28	3.83372e-26
OTUD3	0.467788	-1.09607	8.34096e-28	4.02368e-26
GPR25	3.23873	1.69543	8.88635e-28	4.27671e-26
KIAA0748	4.51045	2.17327	9.1018e-28	4.37014e-26
TBXAS1	5.42583	2.43984	9.55505e-28	4.57705e-26
GLT1D1	3.77429	1.9162	1.1776e-27	5.6278e-26
TRIM69	2.74342	1.45598	1.23472e-27	5.88704e-26
CD68	3.58585	1.84232	1.3445e-27	6.39557e-26
CD47	2.46744	1.30301	1.47044e-27	6.97846e-26
VNN2	5.60652	2.4871	2.09834e-27	9.93536e-26
ZBED2	11.0735	3.46904	2.29146e-27	1.08248e-25
LGALS9C	3.92899	1.97416	3.01384e-27	1.42045e-25
LY86	5.1269	2.35809	3.08804e-27	1.45209e-25
SRCIN1	0.135881	-2.87959	3.46327e-27	1.62481e-25
TNFRSF18	5.41921	2.43808	3.48794e-27	1.63264e-25
LTB	5.5089	2.46176	3.63625e-27	1.69819e-25
PLA2G12A	0.569616	-0.811937	4.95337e-27	2.30805e-25
ZMYND15	3.46106	1.79121	5.37858e-27	2.49879e-25
TNFRSF1B	2.983	1.57676	5.3871e-27	2.49879e-25
TLR6	3.89011	1.95981	6.05334e-27	2.80148e-25
FKBP5	4.01971	2.00709	6.75655e-27	3.11988e-25
CCL13	7.78415	2.96054	8.19281e-27	3.77458e-25
CLEC4D	3.37581	1.75523	9.04905e-27	4.15972e-25
GLIPR1	3.57303	1.83715	9.58723e-27	4.39726e-25
ADORA3	4.32641	2.11317	9.69416e-27	4.43637e-25
KLHDC7B	16.3738	4.03332	1.07986e-26	4.92316e-25
GPR183	4.91694	2.29776	1.08059e-26	4.92316e-25
SAA1	25.0873	4.64888	1.2214e-26	5.54599e-25
FAM190A	0.137128	-2.8664	1.2227e-26	5.54599e-25
BTLA	4.39493	2.13584	1.27402e-26	5.766e-25
PLSCR1	2.27731	1.18733	1.29777e-26	5.86056e-25
CCR2	5.30399	2.40708	1.42318e-26	6.41277e-25
CD72	4.11765	2.04182	1.53379e-26	6.896e-25
CCDC109B	3.13655	1.64918	2.18905e-26	9.82055e-25
LILRB5	5.5884	2.48243	2.30394e-26	1.03134e-24
TOX3	0.0263146	-5.24799	3.08959e-26	1.38002e-24
LOC606724	3.76889	1.91414	3.49146e-26	1.55613e-24
LY9	5.53039	2.46738	3.53539e-26	1.57229e-24
CD70	6.9876	2.8048	3.73664e-26	1.65819e-24
TTC24	3.30762	1.72579	3.87616e-26	1.71639e-24
CLEC5A	5.15202	2.36514	3.97842e-26	1.75788e-24
TMEM106A	4.04021	2.01443	5.1073e-26	2.25183e-24
GIMAP5	3.54661	1.82644	5.1667e-26	2.27313e-24
CD180	4.91328	2.29669	5.84113e-26	2.56434e-24
C15orf53	1.95032	0.963708	6.86406e-26	3.00699e-24
MIAT	4.82081	2.26927	7.35097e-26	3.21343e-24
RNASE2	4.84983	2.27793	7.72447e-26	3.36951e-24
CELF2	4.16493	2.05829	7.8054e-26	3.39759e-24
OASL	4.95946	2.31018	8.00627e-26	3.47764e-24
CCL18	13.9677	3.80403	8.1748e-26	3.54334e-24
C9orf139	3.1092	1.63654	8.32004e-26	3.59868e-24
GIMAP4	3.03898	1.60359	8.78007e-26	3.78966e-24
LAX1	5.03787	2.33281	8.85965e-26	3.81598e-24
CLECL1	3.65112	1.86834	8.8878e-26	3.82008e-24
SLC9A2	0.0777628	-3.68478	9.21063e-26	3.95055e-24
MRC1	6.44515	2.68821	1.04579e-25	4.47616e-24
LY96	4.71307	2.23667	1.07308e-25	4.58341e-24
CASP4	2.61157	1.38492	1.26448e-25	5.38968e-24
MCOLN2	4.61412	2.20605	1.30981e-25	5.57132e-24
SAMD9	4.98844	2.31859	1.34877e-25	5.72516e-24
C5AR1	4.3557	2.1229	1.52806e-25	6.47279e-24
LCP1	4.44392	2.15183	1.58837e-25	6.71437e-24
GPR55	3.35462	1.74615	1.61374e-25	6.80759e-24
2024-09-01	3.45374	1.78816	1.71872e-25	7.23558e-24
GIMAP2	2.95826	1.56475	1.76627e-25	7.42052e-24
CLEC7A	5.12624	2.3579	2.106e-25	8.82969e-24
CERKL	3.41411	1.77151	2.55147e-25	1.06756e-23
TRAK1	0.348862	-1.51927	2.58614e-25	1.07986e-23
HLA-DQB2	7.124	2.83269	2.89496e-25	1.20635e-23
STAT2	1.80554	0.852431	3.10744e-25	1.29227e-23
BIN1	4.24405	2.08544	3.12437e-25	1.29668e-23
PTGDR	3.36573	1.75092	3.31676e-25	1.37374e-23
JAK2	2.6118	1.38505	3.54508e-25	1.46535e-23
C17orf60	4.8121	2.26667	3.8025e-25	1.56859e-23
LGALS9	3.57393	1.83751	4.13249e-25	1.70129e-23
ZNFX1	1.85154	0.888726	4.23084e-25	1.73829e-23
C9orf21	2.96005	1.56562	4.39322e-25	1.8014e-23
RUFY4	4.76179	2.2515	4.54649e-25	1.86052e-23
SCO2	2.05086	1.03623	4.64339e-25	1.89639e-23
ARRDC5	2.61433	1.38644	4.70682e-25	1.91848e-23
TMEM173	2.72054	1.44389	5.87991e-25	2.39186e-23
PRAM1	3.69556	1.88579	5.9245e-25	2.40523e-23
GPR132	4.03855	2.01384	6.28544e-25	2.54672e-23
TMEM149	2.48615	1.31391	6.34996e-25	2.56779e-23
CYLD	1.93823	0.954741	7.78703e-25	3.14271e-23
HERC5	5.0299	2.33053	8.23275e-25	3.31607e-23
IL7R	6.60291	2.7231	9.27012e-25	3.72381e-23
RERE	0.57122	-0.807882	9.28136e-25	3.72381e-23
C15orf17	0.506888	-0.980262	9.34929e-25	3.74373e-23
TSPAN32	3.76021	1.91081	9.6943e-25	3.87432e-23
HPSE	5.58403	2.48131	1.03612e-24	4.13281e-23
CEBPE	2.40913	1.26851	1.05946e-24	4.2177e-23
TMC8	3.0069	1.58827	1.1776e-24	4.67892e-23
GPR34	4.17589	2.06208	1.21289e-24	4.80981e-23
CCR1	4.35109	2.12138	1.80268e-24	7.13487e-23
C19orf45	0.150624	-2.73098	1.92707e-24	7.61248e-23
PLAUR	3.53578	1.82203	1.96536e-24	7.7488e-23
TNFRSF4	3.64187	1.86468	2.25587e-24	8.87711e-23
HPS5	1.80461	0.851691	2.35012e-24	9.23032e-23
TFEC	5.3622	2.42282	2.49647e-24	9.78635e-23
SAA2	16.1237	4.01111	2.63993e-24	1.0329e-22
CLEC10A	6.12681	2.61514	3.10638e-24	1.21309e-22
GIMAP1	3.1641	1.66179	3.68922e-24	1.43795e-22
RHOG	1.84716	0.885307	3.88242e-24	1.51039e-22
IL27	3.1008	1.63264	4.02965e-24	1.56469e-22
CTSS	2.90859	1.54032	4.3325e-24	1.67911e-22
RGL4	3.06075	1.61389	4.38394e-24	1.69584e-22
ACOX1	0.371176	-1.42982	5.07764e-24	1.96049e-22
ZNF80	3.31078	1.72717	5.21725e-24	2.0106e-22
CFLAR	1.9696	0.977901	5.58903e-24	2.14984e-22
C13orf18	5.19114	2.37605	5.70268e-24	2.18945e-22
PRKCQ	6.38108	2.6738	5.77538e-24	2.21321e-22
JAK3	2.9176	1.54478	6.08717e-24	2.32834e-22
SYTL3	2.91123	1.54163	7.16868e-24	2.73691e-22
MAML3	0.390173	-1.35781	7.22054e-24	2.75159e-22
SERPINB9	3.58597	1.84237	7.76079e-24	2.95198e-22
MGC12916	3.73743	1.90205	7.8449e-24	2.97845e-22
CLEC2B	4.87829	2.28638	8.41651e-24	3.18956e-22
CTSB	2.53514	1.34207	8.75309e-24	3.31099e-22
GPR68	4.4594	2.15685	9.10828e-24	3.43901e-22
SIGLEC12	5.8259	2.54248	1.17038e-23	4.41087e-22
IL18BP	2.30663	1.20579	1.20471e-23	4.53193e-22
LAIR2	3.69975	1.88743	1.32516e-23	4.9759e-22
STK17A	2.35283	1.2344	1.42732e-23	5.34971e-22
LILRA2	3.41789	1.77311	1.59861e-23	5.98078e-22
GCNT1	5.6708	2.50355	1.77295e-23	6.62094e-22
FAM20A	5.61783	2.49001	1.86995e-23	6.97051e-22
ARPC1B	1.98532	0.989375	2.02597e-23	7.53836e-22
TRIM14	2.03816	1.02727	2.22933e-23	8.28003e-22
PARP15	3.74056	1.90325	2.8207e-23	1.04575e-21
TRPV2	3.56181	1.83261	3.46709e-23	1.28307e-21
ADCY7	3.04695	1.60737	3.71481e-23	1.37227e-21
RCSD1	3.41061	1.77003	3.83376e-23	1.41367e-21
C1orf213	0.394219	-1.34293	3.91943e-23	1.44266e-21
TM7SF2	0.264569	-1.91828	4.03073e-23	1.48097e-21
FAM179A	3.51764	1.81461	4.17562e-23	1.53146e-21
SLC35E2	0.481664	-1.0539	4.38858e-23	1.60669e-21
S1PR4	3.60766	1.85106	4.4437e-23	1.62397e-21
PCMTD2	0.51575	-0.955257	4.46581e-23	1.62915e-21
C1S	4.9066	2.29472	4.62753e-23	1.68514e-21
NCRNA00152	3.66155	1.87245	4.64882e-23	1.6899e-21
RNF213	2.21606	1.148	4.98589e-23	1.80922e-21
ITGB7	3.18074	1.66936	5.20405e-23	1.88504e-21
OSM	4.7588	2.2506	5.21606e-23	1.88606e-21
ABCD2	3.70242	1.88847	6.41505e-23	2.31552e-21
RAP1GAP	0.177838	-2.49137	6.98977e-23	2.51853e-21
HLA-G	4.34711	2.12006	7.17453e-23	2.58057e-21
C5orf20	4.17856	2.06301	7.58006e-23	2.72165e-21
BTN2A2	2.24303	1.16545	7.96868e-23	2.85618e-21
CR1L	3.17731	1.6678	8.25042e-23	2.95201e-21
C17orf28	0.168629	-2.56807	8.27191e-23	2.95454e-21
RHOU	0.210508	-2.24805	8.89416e-23	3.17127e-21
MPP1	3.77606	1.91688	8.93342e-23	3.17974e-21
SQRDL	2.51135	1.32846	9.8416e-23	3.49692e-21
ADAMDEC1	8.76405	3.1316	1.047e-22	3.71376e-21
IFI27L2	3.67991	1.87967	1.10222e-22	3.90289e-21
GNG2	3.01846	1.59381	1.14543e-22	4.0489e-21
OVGP1	0.231674	-2.10983	1.18833e-22	4.19332e-21
UBN2	0.549642	-0.863436	1.22423e-22	4.31258e-21
LPXN	2.88273	1.52744	1.48776e-22	5.2319e-21
KLRC4	2.91237	1.54219	1.50464e-22	5.28223e-21
SIRPA	3.72621	1.89771	1.57719e-22	5.52744e-21
VAV1	5.01646	2.32667	1.64478e-22	5.75448e-21
NAPSB	5.72005	2.51603	1.78619e-22	6.23857e-21
ACTB	1.73854	0.797878	2.27827e-22	7.94374e-21
IL7	3.23769	1.69496	2.5193e-22	8.76921e-21
BLVRA	2.61499	1.3868	2.56251e-22	8.90451e-21
ST8SIA4	2.79107	1.48082	2.71149e-22	9.40624e-21
BAK1	1.96223	0.972493	2.97762e-22	1.0312e-20
GPR97	3.92815	1.97385	3.11966e-22	1.07857e-20
KRT20	0.0183193	-5.7705	3.21958e-22	1.11124e-20
SCAP	0.493073	-1.02013	3.34106e-22	1.15123e-20
ZNF254	0.376319	-1.40997	3.67132e-22	1.26291e-20
C20orf151	0.132759	-2.91312	3.6813e-22	1.26422e-20
PIP4K2A	1.99749	0.99819	3.80591e-22	1.30424e-20
PDE4B	3.66157	1.87246	3.81055e-22	1.30424e-20
CCL3L1	4.98407	2.31732	4.11246e-22	1.40523e-20
CDC25B	2.58433	1.36979	5.27416e-22	1.79918e-20
TNFRSF6B	4.34237	2.11848	6.62305e-22	2.25558e-20
SNX31	0.0327787	-4.9311	6.71785e-22	2.28407e-20
DDX60L	2.91317	1.54259	6.74944e-22	2.29101e-20
SPATC1	2.55722	1.35457	6.9129e-22	2.34262e-20
ITGA4	3.65145	1.86847	7.09001e-22	2.39867e-20
CCL7	5.1527	2.36533	7.5373e-22	2.54579e-20
ZNF823	0.393723	-1.34475	8.08876e-22	2.72756e-20
FCRL3	4.76676	2.25301	8.10653e-22	2.72907e-20
ANKRD46	0.446061	-1.16469	8.16245e-22	2.74339e-20
C19orf38	3.14373	1.65248	8.70647e-22	2.92144e-20
ZBTB32	2.95067	1.56104	8.89362e-22	2.97936e-20
MAP4K3	0.504939	-0.98582	9.04871e-22	3.02637e-20
SH2B3	2.33775	1.22512	1.03987e-21	3.4722e-20
THRB	0.250155	-1.9991	1.06146e-21	3.53856e-20
ISG15	3.6848	1.88159	1.07182e-21	3.56728e-20
NOD2	4.31209	2.10839	1.11441e-21	3.70303e-20
TNFSF8	3.67291	1.87693	1.13272e-21	3.75778e-20
OAS3	2.57796	1.36623	1.13471e-21	3.75828e-20
DTHD1	2.91566	1.54382	1.15488e-21	3.81894e-20
TBX3	0.162925	-2.61772	1.25498e-21	4.14324e-20
TRIM47	2.94841	1.55994	1.29255e-21	4.26042e-20
CCR8	3.17127	1.66506	1.33615e-21	4.39706e-20
ELF5	0.104612	-3.25688	1.35276e-21	4.44459e-20
CXCL16	2.31	1.20789	1.36964e-21	4.49287e-20
TMEM156	3.70971	1.89131	1.38811e-21	4.54618e-20
PSMA6	1.56499	0.646155	1.55763e-21	5.09323e-20
LYZ	6.18947	2.62982	1.60553e-21	5.24148e-20
CEACAM3	2.85175	1.51185	1.6327e-21	5.32173e-20
CD82	3.59352	1.8454	1.73467e-21	5.64511e-20
CD101	2.55302	1.35221	1.82045e-21	5.91489e-20
FCGR2C	3.87332	1.95357	1.90253e-21	6.17177e-20
FLI1	2.56014	1.35622	1.94219e-21	6.29047e-20
ANXA5	2.66488	1.41407	1.95682e-21	6.32788e-20
RAB31	3.1574	1.65874	2.14555e-21	6.92725e-20
MAGI1	0.304991	-1.71316	2.21019e-21	7.12474e-20
SLC30A2	0.0546734	-4.19302	2.30051e-21	7.40423e-20
SSTR3	1.94874	0.962544	2.404e-21	7.7252e-20
FNBP1L	0.453418	-1.14109	2.42331e-21	7.77507e-20
UPK1A	0.0259163	-5.27	2.76226e-21	8.84873e-20
DOK3	2.82578	1.49865	3.05376e-21	9.76728e-20
PLCB2	3.23779	1.69501	3.09199e-21	9.87413e-20
USP18	2.6651	1.41419	3.33353e-21	1.06289e-19
KIR2DL3	2.6969	1.4313	3.79869e-21	1.20933e-19
RAB15	0.274345	-1.86594	3.91903e-21	1.2457e-19
AGTRAP	1.86681	0.900575	3.99386e-21	1.26753e-19
LRFN2	0.151054	-2.72687	4.14363e-21	1.31302e-19
ACP2	1.79074	0.840553	4.27748e-21	1.35335e-19
IL16	2.6291	1.39457	4.49057e-21	1.41858e-19
RELB	2.10659	1.07491	4.63303e-21	1.46133e-19
ZNF799	0.483141	-1.04948	4.92263e-21	1.55029e-19
PLA2G7	3.88837	1.95916	5.07293e-21	1.59517e-19
ZNF443	0.435804	-1.19825	5.7127e-21	1.79359e-19
GPR141	2.74732	1.45803	5.96872e-21	1.87111e-19
CD40LG	3.40747	1.7687	6.53747e-21	2.04628e-19
NEXN	3.60725	1.8509	7.63323e-21	2.38562e-19
GGTA1	3.83383	1.93879	7.68638e-21	2.39857e-19
SPHK1	4.53611	2.18146	7.84479e-21	2.44428e-19
KIAA0922	2.90569	1.53888	8.25842e-21	2.56926e-19
MYCL1	0.185739	-2.42865	8.8243e-21	2.74115e-19
TTC7A	1.9004	0.926305	9.36733e-21	2.90543e-19
FCGR2B	4.55172	2.18641	9.89635e-21	3.06488e-19
OGFRL1	3.73561	1.90134	1.05871e-20	3.27385e-19
TGM2	5.10565	2.35209	1.09097e-20	3.36854e-19
CD69	4.98181	2.31667	1.29597e-20	3.99547e-19
LOC400027	0.538172	-0.893861	1.29991e-20	4.00161e-19
CCL23	3.71429	1.89309	1.31257e-20	4.03453e-19
ADAP2	2.70257	1.43433	1.31796e-20	4.04502e-19
C17orf69	0.429638	-1.21881	1.36143e-20	4.17219e-19
KIR3DL2	3.08424	1.62491	1.4315e-20	4.38038e-19
STAB1	3.12324	1.64305	1.50669e-20	4.60359e-19
RHBG	0.0902548	-3.46985	1.52346e-20	4.64792e-19
RASGRP1	4.0451	2.01617	1.57885e-20	4.80976e-19
HMGCS2	0.0203248	-5.62061	1.69223e-20	5.1475e-19
LILRA1	2.58816	1.37193	1.75901e-20	5.3427e-19
TNFSF14	2.86254	1.5173	1.79493e-20	5.44374e-19
JAZF1	2.42973	1.28079	1.88841e-20	5.71879e-19
ATP8B4	2.75265	1.46082	1.94454e-20	5.88009e-19
TMEM176B	4.16404	2.05798	1.96949e-20	5.94675e-19
MYO7A	3.44154	1.78305	2.05136e-20	6.18484e-19
MOV10	1.62334	0.698963	2.18672e-20	6.58327e-19
PTPRJ	2.60393	1.38069	2.24562e-20	6.75069e-19
IRF7	3.20539	1.6805	2.28216e-20	6.85049e-19
ADAM19	4.20526	2.0722	2.33805e-20	7.00801e-19
PTCRA	2.38651	1.2549	2.46686e-20	7.38329e-19
CACNA1D	0.100257	-3.31823	2.66592e-20	7.96744e-19
SLC11A1	3.19984	1.678	2.85448e-20	8.51857e-19
KLHL5	2.54766	1.34918	2.96576e-20	8.83779e-19
PHLDB3	0.406469	-1.29878	2.98195e-20	8.87313e-19
ACVR2B	0.423211	-1.24055	3.03961e-20	9.03162e-19
LYSMD2	1.89266	0.920415	3.43958e-20	1.02052e-18
EEF1A2	0.0653182	-3.93637	3.47985e-20	1.03098e-18
LYN	2.49919	1.32146	3.90641e-20	1.15569e-18
LOC100144604	0.0869621	-3.52347	4.09221e-20	1.20891e-18
IL18R1	2.9155	1.54375	4.12496e-20	1.21683e-18
ZNF253	0.440213	-1.18373	4.19978e-20	1.23712e-18
NCR1	2.1544	1.10729	4.21311e-20	1.23927e-18
C12orf70	3.08374	1.62468	4.6784e-20	1.37416e-18
SLC9A4	0.0938129	-3.41407	5.22299e-20	1.53193e-18
LOC100129066	2.11699	1.08201	5.48251e-20	1.60575e-18
GLS2	0.24427	-2.03345	6.07297e-20	1.77615e-18
ACP5	2.82976	1.50068	6.16122e-20	1.79939e-18
VMO1	3.62983	1.8599	6.2308e-20	1.81712e-18
UBE2Z	1.3835	0.468323	6.47195e-20	1.88477e-18
C1orf200	2.09629	1.06784	6.51224e-20	1.89381e-18
PLEKHH1	0.290182	-1.78497	6.94816e-20	2.01772e-18
ZYX	1.86933	0.902523	7.1257e-20	2.06635e-18
SGTB	2.17547	1.12132	7.32068e-20	2.1199e-18
FADS6	0.114176	-3.13067	7.95302e-20	2.29976e-18
PCBD1	0.538047	-0.894196	8.10818e-20	2.34132e-18
TNFRSF8	3.58163	1.84062	8.30983e-20	2.39618e-18
UBE2F	1.70051	0.765971	8.5106e-20	2.45062e-18
PLEKHO2	2.00187	1.00135	8.66988e-20	2.49299e-18
PIK3C2B	0.382372	-1.38695	9.25742e-20	2.6582e-18
ZNF436	0.446429	-1.1635	9.27368e-20	2.65915e-18
CEBPB	2.27141	1.18359	9.70802e-20	2.7798e-18
TGFBI	4.69799	2.23204	1.0835e-19	3.09818e-18
REEP6	0.21101	-2.24462	1.1529e-19	3.29204e-18
CD200R1	2.97072	1.57081	1.18222e-19	3.37106e-18
MMP9	8.77543	3.13347	1.21731e-19	3.4663e-18
IGF2BP2	8.50365	3.08808	1.28108e-19	3.64281e-18
GNL3	0.568402	-0.815015	1.30653e-19	3.71005e-18
MFAP3L	0.209194	-2.25709	1.35515e-19	3.84279e-18
GCFC1	0.572597	-0.804408	1.43873e-19	4.07415e-18
TMPRSS2	0.0617734	-4.01687	1.48023e-19	4.18588e-18
AXL	3.60359	1.84943	1.49898e-19	4.23082e-18
RRAS	2.46754	1.30307	1.50025e-19	4.23082e-18
GPRIN3	3.08714	1.62627	1.50447e-19	4.2369e-18
IFT140	0.433808	-1.20487	1.61979e-19	4.54938e-18
RALGPS1	0.333702	-1.58337	1.61986e-19	4.54938e-18
RIMKLA	0.203301	-2.29831	1.70828e-19	4.79112e-18
FMO9P	0.0552223	-4.1786	1.7446e-19	4.88632e-18
NSUN6	0.506235	-0.982121	1.78686e-19	4.99784e-18
PLEKHM1P	0.552476	-0.856017	1.87052e-19	5.2247e-18
MICB	3.43829	1.78169	1.94722e-19	5.43154e-18
XIRP1	5.46085	2.44912	2.01224e-19	5.6053e-18
OR7E91P	0.155195	-2.68785	2.04666e-19	5.69343e-18
ABCD3	0.465012	-1.10466	2.07284e-19	5.75844e-18
PRIC285	2.12015	1.08416	2.09739e-19	5.81876e-18
WDFY3	0.589828	-0.761634	2.2978e-19	6.36614e-18
DHRS2	0.0429692	-4.54055	2.34304e-19	6.48273e-18
G0S2	5.07217	2.3426	2.42001e-19	6.68666e-18
P2RY6	4.51217	2.17382	2.468e-19	6.81007e-18
HIVEP3	2.59781	1.3773	2.53525e-19	6.98624e-18
TBC1D3	0.47062	-1.08736	2.63775e-19	7.25894e-18
IL10	3.40362	1.76707	2.75682e-19	7.57646e-18
PATZ1	0.497192	-1.00813	2.77689e-19	7.62138e-18
SS18L1	0.572776	-0.803956	2.80218e-19	7.68052e-18
IFFO1	2.71518	1.44105	2.96377e-19	8.11259e-18
ACOT9	2.33684	1.22456	3.01757e-19	8.24884e-18
C3	6.06431	2.60034	3.19973e-19	8.73513e-18
AADAT	0.319447	-1.64635	3.3383e-19	9.10132e-18
ARNTL2	3.14714	1.65404	3.49997e-19	9.52941e-18
NFKBIE	1.84705	0.885222	3.56799e-19	9.7017e-18
KDM4B	0.641135	-0.6413	3.60289e-19	9.78364e-18
ZBTB8B	0.175943	-2.50682	3.6249e-19	9.83038e-18
STAP1	3.82138	1.93409	3.72069e-19	1.00768e-17
CXorf65	2.32371	1.21643	3.74201e-19	1.01212e-17
GPD1L	0.336829	-1.56991	3.7478e-19	1.01235e-17
WHSC2	0.671464	-0.574618	3.80637e-19	1.02682e-17
GRAMD1B	3.68091	1.88006	3.83828e-19	1.03406e-17
TOP2B	0.49813	-1.00541	3.96096e-19	1.06572e-17
C7orf46	0.338925	-1.56096	4.05067e-19	1.08843e-17
KLHL6	3.34001	1.73985	4.29769e-19	1.15329e-17
LGALS2	4.96685	2.31233	4.33977e-19	1.16306e-17
CDK6	4.06023	2.02156	4.63875e-19	1.24156e-17
NTRK1	2.68969	1.42744	4.88553e-19	1.30591e-17
CLEC6A	2.04777	1.03405	4.92905e-19	1.31582e-17
SH2D1B	2.73109	1.44948	4.94098e-19	1.3173e-17
MFNG	2.74915	1.45899	4.99146e-19	1.32903e-17
VNN1	5.247	2.39149	5.15138e-19	1.36983e-17
ZFHX3	0.449185	-1.15462	5.69333e-19	1.51198e-17
C6orf150	3.27154	1.70997	5.95051e-19	1.57823e-17
GPR18	2.92487	1.54837	6.43938e-19	1.70569e-17
SPOCK2	3.32245	1.73225	6.7754e-19	1.79238e-17
CYTSB	3.25504	1.70268	7.47781e-19	1.97507e-17
SUOX	0.502771	-0.992025	7.48527e-19	1.97507e-17
UPK2	0.0413666	-4.59539	7.55085e-19	1.98981e-17
RELT	1.92102	0.941876	7.93409e-19	2.08812e-17
LOC541471	2.73835	1.45331	8.70108e-19	2.28705e-17
MOBKL2B	3.14951	1.65513	8.79706e-19	2.30931e-17
ARHGEF10L	0.477099	-1.06764	8.89868e-19	2.333e-17
CTSZ	2.14369	1.1001	8.98853e-19	2.35355e-17
KCNAB2	2.71659	1.4418	9.19811e-19	2.40535e-17
CSF2RA	4.51888	2.17596	9.38185e-19	2.45028e-17
MARCO	9.23828	3.20762	9.50479e-19	2.47923e-17
TNIP1	1.63597	0.710142	9.69266e-19	2.52502e-17
BRWD1	0.617121	-0.696374	9.95181e-19	2.58924e-17
LITAF	1.83458	0.875446	1.02426e-18	2.66152e-17
ZNF440	0.383895	-1.38122	1.08302e-18	2.81065e-17
VIPR1	0.195456	-2.35509	1.13524e-18	2.94244e-17
ARHGAP22	3.22635	1.6899	1.16132e-18	3.00623e-17
CYP4F22	0.0795752	-3.65154	1.17494e-18	3.03765e-17
C11orf17	1.74799	0.805698	1.2072e-18	3.11424e-17
PARP10	1.93954	0.955715	1.2076e-18	3.11424e-17
GPSM3	2.6995	1.43269	1.22924e-18	3.16606e-17
TET3	0.511485	-0.967235	1.28949e-18	3.31709e-17
GRHL3	0.0962807	-3.37661	1.35014e-18	3.46875e-17
SCNN1G	0.0732532	-3.77096	1.362e-18	3.49484e-17
C9orf91	1.59444	0.673051	1.48908e-18	3.81614e-17
DSE	2.37622	1.24867	1.49767e-18	3.83336e-17
ICA1	0.311768	-1.68145	1.58657e-18	4.05584e-17
F3	5.08736	2.34692	1.59205e-18	4.06477e-17
CD163L1	3.88304	1.95719	1.62277e-18	4.13807e-17
BCAT2	0.372553	-1.42448	1.77572e-18	4.51978e-17
CTSC	2.60296	1.38015	1.77687e-18	4.51978e-17
CCNG2	0.45069	-1.14979	1.8013e-18	4.57624e-17
RILPL2	1.78557	0.836387	1.8708e-18	4.74692e-17
MFI2	6.61707	2.72619	1.91647e-18	4.8568e-17
SLC2A5	4.14985	2.05306	2.18014e-18	5.51818e-17
PANX1	1.94925	0.962916	2.26573e-18	5.72774e-17
PHF19	2.17942	1.12395	2.28359e-18	5.76139e-17
TEAD4	3.00996	1.58975	2.28466e-18	5.76139e-17
PPP1R16B	2.74141	1.45492	2.31575e-18	5.83262e-17
RNF175	2.76911	1.46942	2.33255e-18	5.86773e-17
FGR	2.5048	1.32469	2.44025e-18	6.13114e-17
PIM2	2.24025	1.16366	2.46137e-18	6.17662e-17
SBK1	0.17688	-2.49916	2.48535e-18	6.22918e-17
KLHDC7A	0.0653781	-3.93505	2.51358e-18	6.29224e-17
BEND5	0.215478	-2.21438	2.53399e-18	6.33559e-17
GPR77	3.21444	1.68457	2.53857e-18	6.33932e-17
RNF19B	1.928	0.947108	2.55326e-18	6.36825e-17
EPB41	0.491764	-1.02396	2.73554e-18	6.81459e-17
TTC3	0.60846	-0.716766	2.74411e-18	6.82765e-17
GLB1L2	0.14902	-2.74642	2.76543e-18	6.87234e-17
TRAF1	2.42423	1.27753	2.79018e-18	6.92546e-17
IGSF21	4.21984	2.07719	2.82954e-18	7.01467e-17
DEGS2	0.148736	-2.74918	2.85457e-18	7.06816e-17
CNGA1	0.159965	-2.64417	2.92672e-18	7.23807e-17
PIK3CG	3.51009	1.81151	2.93735e-18	7.25561e-17
CHST11	4.10155	2.03617	3.17373e-18	7.83006e-17
GLT25D1	1.65492	0.726763	3.37003e-18	8.30438e-17
TNFAIP3	2.80762	1.48935	3.37753e-18	8.31286e-17
GPLD1	0.217928	-2.19808	3.49717e-18	8.59701e-17
FOLR2	4.36542	2.12612	3.57387e-18	8.77502e-17
C20orf118	2.53476	1.34185	3.6497e-18	8.9505e-17
MAX	1.38169	0.466434	3.76914e-18	9.23236e-17
GDPD1	0.382524	-1.38638	3.80169e-18	9.30097e-17
FAM55C	2.14232	1.09917	3.84561e-18	9.39723e-17
ARHGAP15	3.58777	1.84309	3.88126e-18	9.47304e-17
ACER2	0.160683	-2.63771	3.89366e-18	9.49202e-17
LOC100128640	0.382764	-1.38547	3.91591e-18	9.53492e-17
RPS6KA4	1.71127	0.775066	3.94958e-18	9.60548e-17
COTL1	2.24043	1.16377	3.97584e-18	9.6579e-17
RGS20	5.07193	2.34253	3.99936e-18	9.70354e-17
CORO1C	1.9078	0.931908	4.00828e-18	9.71369e-17
EMR4P	2.49432	1.31865	4.34872e-18	1.05263e-16
STAT3	1.60204	0.679912	4.43254e-18	1.07165e-16
MGC29506	8.00877	3.00158	4.61111e-18	1.11351e-16
TNC	5.42119	2.43861	4.95387e-18	1.19487e-16
TOX	4.13311	2.04723	5.07219e-18	1.22197e-16
C16orf54	4.22844	2.08012	5.21583e-18	1.25511e-16
GIMAP7	2.62776	1.39383	5.34824e-18	1.28546e-16
TTC23L	0.282354	-1.82442	5.41594e-18	1.30021e-16
2024-03-01	2.30124	1.20241	6.18638e-18	1.48343e-16
IL22RA2	4.00689	2.00248	6.22211e-18	1.49025e-16
HVCN1	2.4229	1.27674	6.26262e-18	1.49821e-16
RTN1	3.83377	1.93876	6.56027e-18	1.56758e-16
RAB32	2.40859	1.26819	6.89133e-18	1.64477e-16
VENTX	3.13829	1.64998	7.26834e-18	1.73274e-16
PTAFR	3.28595	1.71631	7.73449e-18	1.84173e-16
EIF2AK2	1.91141	0.934634	8.01308e-18	1.90585e-16
PTGS1	4.84913	2.27773	8.13989e-18	1.93377e-16
C10orf129	0.105359	-3.24662	8.15606e-18	1.93536e-16
NKTR	0.507579	-0.978295	8.46178e-18	2.00559e-16
IL31RA	3.81148	1.93035	9.10957e-18	2.15663e-16
C2orf85	2.18225	1.12582	9.16811e-18	2.16799e-16
NEK6	2.90272	1.5374	9.27976e-18	2.19186e-16
SARDH	3.08508	1.62531	9.80094e-18	2.3123e-16
KCNA3	3.08404	1.62482	9.93504e-18	2.34124e-16
SIGLEC11	3.24243	1.69707	1.11336e-17	2.62067e-16
LOC646851	0.367502	-1.44417	1.12268e-17	2.63958e-16
ARVCF	0.426239	-1.23027	1.13723e-17	2.66942e-16
LOC96610	5.84864	2.5481	1.13797e-17	2.66942e-16
KIR2DS4	2.94957	1.5605	1.15222e-17	2.69975e-16
CAPN5	0.251146	-1.9934	1.17511e-17	2.75024e-16
RFTN1	2.41021	1.26916	1.20271e-17	2.81162e-16
PCGF3	0.571875	-0.806227	1.24235e-17	2.90099e-16
MEI1	4.11078	2.03941	1.31875e-17	3.07588e-16
FLJ45983	0.109399	-3.19233	1.36925e-17	3.19004e-16
TSPAN4	2.62315	1.3913	1.39336e-17	3.24252e-16
HS3ST6	0.105774	-3.24094	1.43154e-17	3.3276e-16
ZNF709	0.510394	-0.970317	1.45801e-17	3.38528e-16
ACADSB	0.421801	-1.24537	1.48281e-17	3.43898e-16
AP1S2	2.00872	1.00628	1.53809e-17	3.56316e-16
FLJ37453	0.534999	-0.902391	1.54432e-17	3.57356e-16
MT1L	4.75305	2.24885	1.59042e-17	3.67608e-16
CSF2RB	3.3544	1.74605	1.66801e-17	3.85108e-16
FMO5	0.284084	-1.81561	1.68632e-17	3.88897e-16
APOC2	4.65323	2.21823	1.72326e-17	3.9697e-16
NKPD1	0.305235	-1.71201	1.84808e-17	4.25245e-16
CHI3L1	9.19987	3.20161	1.94394e-17	4.46801e-16
SYNGR1	0.281734	-1.82759	2.00423e-17	4.60142e-16
2024-09-06	2.28319	1.19105	2.18043e-17	5.00036e-16
ZNF664	0.619924	-0.689837	2.23635e-17	5.12286e-16
PLCE1	0.234533	-2.09214	2.24261e-17	5.13146e-16
TMSB10	2.05602	1.03986	2.45797e-17	5.61797e-16
MAP3K14	1.95626	0.968096	2.5751e-17	5.87915e-16
ZNF74	0.572578	-0.804455	2.59979e-17	5.92891e-16
BCAS1	0.081246	-3.62156	2.73634e-17	6.23338e-16
DIP2A	0.643813	-0.635286	2.7996e-17	6.3704e-16
PHLPP1	0.497666	-1.00675	2.85562e-17	6.49067e-16
SIRPB2	3.16398	1.66174	2.94627e-17	6.6893e-16
MTMR4	0.597807	-0.742249	3.02996e-17	6.87171e-16
SPRED2	0.562586	-0.829853	3.17294e-17	7.18802e-16
TIAM1	0.40188	-1.31516	3.2378e-17	7.32237e-16
LOC283392	0.09438	-3.40537	3.23938e-17	7.32237e-16
PTRF	2.95002	1.56073	3.27345e-17	7.39121e-16
TRIM45	0.466704	-1.09942	3.2941e-17	7.42967e-16
ANXA6	2.95225	1.56181	3.35939e-17	7.5686e-16
LOC80054	0.331085	-1.59473	3.43234e-17	7.72447e-16
ZNF652	0.6622	-0.594661	3.45189e-17	7.75994e-16
SULT2A1	0.070192	-3.83255	3.61594e-17	8.11983e-16
LOC100188947	0.100654	-3.31252	3.63256e-17	8.14697e-16
POLI	0.544327	-0.877454	3.63598e-17	8.14697e-16
MTMR3	0.631707	-0.662672	3.80122e-17	8.50794e-16
NR3C1	2.76062	1.46499	3.87585e-17	8.66551e-16
PLA2G2D	7.40612	2.88872	3.97064e-17	8.86776e-16
IL12B	2.25456	1.17284	4.01176e-17	8.94984e-16
TM6SF1	2.12748	1.08915	4.03935e-17	9.00161e-16
RHOF	5.16912	2.36992	4.13858e-17	9.21273e-16
FAM59A	0.39341	-1.34589	4.16456e-17	9.26049e-16
ZNF33A	0.616632	-0.697519	4.27931e-17	9.50536e-16
P2RX7	3.2427	1.69719	4.33767e-17	9.62456e-16
PPM1H	0.247354	-2.01535	4.35807e-17	9.65936e-16
ERAP1	1.9131	0.935912	4.37924e-17	9.6958e-16
DNAJA1	1.74295	0.801535	4.40118e-17	9.73387e-16
LY6E	3.81915	1.93325	4.42618e-17	9.7786e-16
PPFIBP2	0.299398	-1.73986	4.4632e-17	9.84978e-16
FLT3	2.87837	1.52525	4.46903e-17	9.85205e-16
BCKDHB	0.492978	-1.02041	4.56309e-17	1.00486e-15
CCM2	1.63969	0.713424	4.63956e-17	1.0206e-15
LNX1	0.387114	-1.36917	4.679e-17	1.02818e-15
VSIG2	0.0729135	-3.77767	4.75132e-17	1.04295e-15
CCR6	2.56604	1.35954	4.86515e-17	1.06613e-15
IL12A	2.76915	1.46944	4.86733e-17	1.06613e-15
PRKCB	3.98743	1.99546	4.91496e-17	1.07542e-15
SLC19A2	0.44622	-1.16417	5.05408e-17	1.10468e-15
ZNF738	0.449986	-1.15205	5.10038e-17	1.11361e-15
FAM54B	0.683031	-0.549977	5.36851e-17	1.17091e-15
CCR4	3.59432	1.84572	5.40596e-17	1.17782e-15
IL13RA1	1.66645	0.736781	5.72889e-17	1.24685e-15
CD109	4.55686	2.18804	5.80914e-17	1.26298e-15
UPK3A	0.0478001	-4.38684	5.8248e-17	1.26504e-15
FGFBP3	0.439334	-1.18661	5.85815e-17	1.27094e-15
LOC646471	0.430396	-1.21626	6.34856e-17	1.37588e-15
MYL12A	1.58616	0.665539	6.42649e-17	1.3913e-15
ALDH5A1	0.369874	-1.43489	6.48905e-17	1.40336e-15
RNF128	0.148861	-2.74796	6.55918e-17	1.41703e-15
ZBTB7C	0.169953	-2.55679	7.06082e-17	1.5238e-15
SEMA6A	0.202576	-2.30347	7.11668e-17	1.53424e-15
ST3GAL6	2.92159	1.54676	7.41074e-17	1.59596e-15
IL1R2	4.78574	2.25874	7.60482e-17	1.63603e-15
LRRC42	1.69439	0.760762	7.72803e-17	1.6608e-15
SLC24A4	2.19415	1.13366	7.92496e-17	1.70134e-15
GSDMD	1.91761	0.939308	7.93448e-17	1.7016e-15
CXCL1	6.9756	2.80232	8.03589e-17	1.72154e-15
MTHFD1L	1.87107	0.903867	8.18411e-17	1.75147e-15
SIRPB1	3.41813	1.77321	8.27164e-17	1.76835e-15
CARD17	2.92105	1.54649	8.39189e-17	1.79219e-15
PEBP1	0.526085	-0.926631	8.48922e-17	1.81109e-15
TMEM71	3.00825	1.58892	9.14606e-17	1.9492e-15
SPINK1	0.0272864	-5.19567	9.5309e-17	2.0291e-15
MOBKL2A	1.59969	0.677792	9.77371e-17	2.07864e-15
ACTR3B	0.565227	-0.823098	9.9009e-17	2.1035e-15
SEMA5A	0.191232	-2.3866	1.061e-16	2.25182e-15
RAB40C	0.588043	-0.766006	1.06454e-16	2.25701e-15
PSMA5	1.4406	0.526673	1.06864e-16	2.26335e-15
SGPL1	0.540838	-0.886731	1.09264e-16	2.31181e-15
FAM174B	0.227522	-2.13592	1.10891e-16	2.3438e-15
FREM2	0.0712576	-3.81081	1.13571e-16	2.39798e-15
CGN	0.219253	-2.18933	1.19319e-16	2.51676e-15
TNFSF12-TNFSF13	6.22947	2.63911	1.2562e-16	2.64694e-15
GDF7	0.328552	-1.60581	1.25761e-16	2.64718e-15
PDZK1IP1	9.05927	3.17939	1.2688e-16	2.66799e-15
TRIM24	0.436474	-1.19603	1.28034e-16	2.68949e-15
PABPC1	0.458353	-1.12547	1.30336e-16	2.73506e-15
FASN	0.502097	-0.993963	1.30748e-16	2.7409e-15
BFSP2	2.25688	1.17433	1.31509e-16	2.75403e-15
P4HTM	0.461859	-1.11448	1.33248e-16	2.7876e-15
NT5E	4.44305	2.15155	1.33669e-16	2.79357e-15
CSF2	4.47039	2.1604	1.36578e-16	2.85145e-15
CECR2	0.148952	-2.74708	1.39894e-16	2.91771e-15
TRIM33	0.63517	-0.654784	1.51366e-16	3.15377e-15
TLE2	0.236081	-2.08265	1.55733e-16	3.24147e-15
GUK1	1.5618	0.643211	1.57716e-16	3.2794e-15
KRT12	0.23376	-2.0969	1.5789e-16	3.27969e-15
PLD4	3.97429	1.9907	1.60411e-16	3.32868e-15
ART3	2.98309	1.57681	1.64447e-16	3.40899e-15
SNX10	2.66655	1.41498	1.66393e-16	3.44584e-15
RIN3	1.89618	0.923099	1.66969e-16	3.45429e-15
LOC149134	0.230143	-2.1194	1.71561e-16	3.54571e-15
PAN2	0.518608	-0.947282	1.73271e-16	3.57745e-15
CD300E	2.46143	1.2995	1.74048e-16	3.58987e-15
MST1P2	0.377475	-1.40555	1.74654e-16	3.59875e-15
RHBDF2	1.70971	0.773751	1.74963e-16	3.60151e-15
ZMYM2	0.607428	-0.719215	1.76626e-16	3.63209e-15
KCNJ5	3.274	1.71105	1.82589e-16	3.75094e-15
CD300LB	2.6908	1.42804	1.88698e-16	3.87255e-15
BHMT	0.0487418	-4.3587	1.89181e-16	3.87859e-15
BNC1	13.8506	3.79188	1.89796e-16	3.88611e-15
KIAA0892	0.684738	-0.546377	1.89927e-16	3.88611e-15
ARHGAP32	0.474416	-1.07578	1.90972e-16	3.9036e-15
HLA-L	2.48347	1.31236	1.92036e-16	3.91917e-15
PPARG	0.190916	-2.38899	1.92116e-16	3.91917e-15
SCNN1B	0.0962095	-3.37768	1.93823e-16	3.95006e-15
CCNL2	0.521295	-0.939829	2.03954e-16	4.15239e-15
LOC100101266	0.378568	-1.40138	2.0476e-16	4.16466e-15
RNH1	1.50447	0.589255	2.11354e-16	4.29453e-15
SGK2	0.117691	-3.08693	2.3688e-16	4.80842e-15
LUC7L3	0.641317	-0.64089	2.42559e-16	4.91883e-15
TDH	0.200295	-2.31981	2.55274e-16	5.17157e-15
OGFR	1.57337	0.653859	2.57694e-16	5.21545e-15
AGAP11	0.17848	-2.48616	2.8073e-16	5.67083e-15
ZNF627	0.60302	-0.729722	2.80748e-16	5.67083e-15
DENND1A	1.53827	0.621312	2.86065e-16	5.77255e-15
KLF15	0.243111	-2.04032	2.87842e-16	5.80269e-15
WDR52	0.413197	-1.2751	3.0085e-16	6.05896e-15
DEGS1	2.30011	1.2017	3.04131e-16	6.11902e-15
POF1B	0.121026	-3.04661	3.10238e-16	6.23579e-15
KIAA1244	0.244776	-2.03047	3.22583e-16	6.47757e-15
FAM3B	0.0762056	-3.71396	3.34748e-16	6.71526e-15
C8orf47	0.172358	-2.53652	3.38576e-16	6.78542e-15
NT5C2	0.568264	-0.815367	3.40422e-16	6.81576e-15
C2orf15	0.379837	-1.39655	3.52154e-16	7.04376e-15
PLEKHA6	0.329999	-1.59947	3.54309e-16	7.07996e-15
CYP3A5	0.132983	-2.91069	3.59221e-16	7.17112e-15
LOC202781	0.487455	-1.03666	3.65336e-16	7.28075e-15
MMEL1	0.241394	-2.05054	3.65422e-16	7.28075e-15
C9orf46	1.89168	0.919667	3.66401e-16	7.29315e-15
PLXNB1	0.469604	-1.09048	3.70801e-16	7.37357e-15
PPM1L	0.375676	-1.41244	3.8448e-16	7.63819e-15
ANKRD29	4.26372	2.09211	3.89378e-16	7.72801e-15
SC5DL	0.447833	-1.15897	4.09722e-16	8.12392e-15
ULK3	0.629041	-0.668773	4.23208e-16	8.3832e-15
CASS4	2.62441	1.39199	4.27091e-16	8.45195e-15
CHAD	0.353741	-1.49923	4.27729e-16	8.4564e-15
CRYBB1	2.62612	1.39293	4.30663e-16	8.50621e-15
GTF2IP1	0.66773	-0.582663	4.35476e-16	8.593e-15
ZNF91	0.431284	-1.21329	4.64029e-16	9.14762e-15
IP6K2	0.610202	-0.712641	4.6691e-16	9.19556e-15
ENGASE	0.468896	-1.09266	4.81262e-16	9.46914e-15
HSPA7	3.19793	1.67714	4.88651e-16	9.6053e-15
TTC16	2.31956	1.21385	4.89908e-16	9.62077e-15
KIR3DL1	2.2253	1.154	5.39222e-16	1.05791e-14
HLA-J	2.77729	1.47368	5.4756e-16	1.07324e-14
TNFAIP8	1.81289	0.858291	5.63366e-16	1.10316e-14
KIAA0195	0.618253	-0.69373	5.93339e-16	1.16075e-14
BAMBI	0.190182	-2.39455	6.08344e-16	1.18897e-14
TMEM97	0.295998	-1.75634	6.25487e-16	1.22131e-14
ZNF518A	0.554183	-0.851564	6.32858e-16	1.23453e-14
ZNF571	0.56022	-0.835934	6.49329e-16	1.26545e-14
PRDM2	0.66846	-0.581087	6.57508e-16	1.28017e-14
GOLGA6L9	0.433884	-1.20462	6.59194e-16	1.28224e-14
MT1X	3.90026	1.96357	6.61485e-16	1.28548e-14
EMILIN2	2.60296	1.38015	6.62169e-16	1.28559e-14
KATNAL1	2.77596	1.47299	6.73477e-16	1.3063e-14
SH2B1	0.607684	-0.718606	6.74762e-16	1.30677e-14
LAT	2.37332	1.24691	6.74994e-16	1.30677e-14
ZNF77	0.604074	-0.727203	7.32444e-16	1.41666e-14
PLA2G4C	3.11514	1.6393	7.532e-16	1.45543e-14
REC8	2.5445	1.34738	7.69536e-16	1.4856e-14
NFKB2	1.65183	0.724066	7.93653e-16	1.53071e-14
ZNF711	0.291109	-1.78037	7.96013e-16	1.53382e-14
LRRC8C	2.01878	1.01348	8.019e-16	1.54371e-14
C1orf126	0.302252	-1.72618	8.38277e-16	1.61223e-14
INSR	0.557828	-0.842107	8.65941e-16	1.66387e-14
MATK	3.90838	1.96657	8.95172e-16	1.71843e-14
RASGEF1B	2.95154	1.56147	9.03379e-16	1.73256e-14
VSIG10	0.454381	-1.13803	9.25292e-16	1.77226e-14
SLC43A3	2.66792	1.41571	9.25805e-16	1.77226e-14
OSMR	4.15514	2.0549	9.91004e-16	1.89411e-14
GUCA2A	0.131764	-2.92397	9.91308e-16	1.89411e-14
GATA3	0.212262	-2.23608	1.01248e-15	1.93277e-14
BAIAP3	0.253795	-1.97826	1.03944e-15	1.98238e-14
SAT1	2.09113	1.06428	1.04159e-15	1.98464e-14
DOCK3	0.220991	-2.17794	1.04892e-15	1.99674e-14
CHST15	3.52687	1.81839	1.09174e-15	2.07632e-14
DRAM1	2.23116	1.1578	1.11486e-15	2.11833e-14
GRID2IP	0.353972	-1.49829	1.13745e-15	2.15926e-14
ZYG11B	0.68072	-0.554867	1.14061e-15	2.16325e-14
ANXA2	2.09989	1.07032	1.20071e-15	2.27514e-14
ZNF321	0.400504	-1.32011	1.21327e-15	2.29681e-14
WDR6	0.616424	-0.698005	1.22418e-15	2.31533e-14
NECAP2	1.40558	0.491163	1.23528e-15	2.33416e-14
NPC1	1.79265	0.842095	1.24108e-15	2.34297e-14
ACTR3	1.49276	0.577981	1.25851e-15	2.37368e-14
LYPD5	2.87068	1.52139	1.28336e-15	2.41833e-14
UBE4A	0.72319	-0.467553	1.29461e-15	2.4373e-14
C1orf54	2.26695	1.18075	1.32989e-15	2.50141e-14
LOC100130872	2.50912	1.32718	1.33603e-15	2.51067e-14
NCF4	2.80381	1.48739	1.37939e-15	2.58976e-14
SLFN11	2.99289	1.58154	1.38692e-15	2.60152e-14
DBNL	1.47834	0.563982	1.43831e-15	2.69545e-14
PGAP1	0.452855	-1.14288	1.46298e-15	2.73919e-14
STX1B	2.79356	1.48211	1.49497e-15	2.79419e-14
VEGFC	2.86432	1.51819	1.49509e-15	2.79419e-14
CDH23	0.20395	-2.29371	1.50135e-15	2.80334e-14
AKAP1	0.632947	-0.659842	1.51606e-15	2.82823e-14
TMEM176A	3.54127	1.82427	1.55572e-15	2.89958e-14
CD97	2.09644	1.06794	1.5974e-15	2.97456e-14
PDIK1L	0.608409	-0.716887	1.66099e-15	3.09016e-14
FBXO6	1.7842	0.83528	1.67564e-15	3.11459e-14
TMTC4	0.52181	-0.938405	1.75709e-15	3.26303e-14
ZNF439	0.355661	-1.49143	1.78259e-15	3.3074e-14
LOC200030	0.547692	-0.868562	1.80379e-15	3.34369e-14
SFRS2B	0.680607	-0.555106	1.82112e-15	3.37277e-14
ACP6	0.442686	-1.17564	1.83626e-15	3.39774e-14
ZC3HAV1	1.4647	0.550602	1.96696e-15	3.63631e-14
ACVR2A	0.543828	-0.878778	1.97989e-15	3.6569e-14
MVP	1.8166	0.861242	2.00914e-15	3.7076e-14
CACNA2D2	0.396306	-1.33531	2.06252e-15	3.80269e-14
PI4KAP1	0.362582	-1.46362	2.07016e-15	3.81333e-14
C9orf30	1.65656	0.728193	2.15753e-15	3.97071e-14
MCL1	1.5865	0.665845	2.26117e-15	4.15771e-14
KCTD12	2.47333	1.30645	2.27698e-15	4.18302e-14
AKAP5	2.29266	1.19702	2.28921e-15	4.20014e-14
GOLGA6L10	0.445385	-1.16688	2.29195e-15	4.20014e-14
ATG3	1.37572	0.460191	2.29244e-15	4.20014e-14
NFRKB	0.683239	-0.549539	2.32403e-15	4.25423e-14
PSMA1	1.36632	0.450291	2.32958e-15	4.26058e-14
TMEM45B	0.17668	-2.50079	2.37693e-15	4.3433e-14
ATP6V1B2	1.56174	0.643154	2.43009e-15	4.43648e-14
TDRD7	1.62932	0.704273	2.46897e-15	4.50345e-14
SH3BGRL2	0.368433	-1.44053	2.49389e-15	4.54486e-14
MITD1	1.44973	0.535782	2.51389e-15	4.57725e-14
LOC113230	0.356632	-1.48749	2.54716e-15	4.63064e-14
MCF2L	0.304916	-1.71351	2.54773e-15	4.63064e-14
DENND3	1.98734	0.990837	2.55992e-15	4.64867e-14
ACPL2	0.444054	-1.17119	2.566e-15	4.65559e-14
SH3YL1	0.451315	-1.14779	2.59616e-15	4.70614e-14
C2orf34	0.602452	-0.731081	2.62965e-15	4.76264e-14
CRH	0.0573194	-4.12483	2.65415e-15	4.80278e-14
ZNF345	0.52029	-0.942611	2.77164e-15	5.01094e-14
ZNF605	0.658878	-0.601916	2.78228e-15	5.02575e-14
TSPAN6	0.458921	-1.12368	2.82056e-15	5.09042e-14
CCL2	3.30213	1.72339	2.86572e-15	5.16736e-14
NDRG2	0.329855	-1.6001	2.8767e-15	5.18178e-14
ASB2	3.39713	1.76432	2.87877e-15	5.18178e-14
ERAP2	4.03462	2.01243	2.99991e-15	5.39511e-14
CREB5	2.76913	1.46943	3.04045e-15	5.46322e-14
SUFU	0.656377	-0.607402	3.08287e-15	5.53459e-14
CBR4	0.594208	-0.750961	3.09873e-15	5.55819e-14
AOC2	0.289425	-1.78874	3.11493e-15	5.58236e-14
CD40	2.98176	1.57617	3.14597e-15	5.63307e-14
PDXDC2	0.498617	-1.004	3.17371e-15	5.67779e-14
PLA2G4F	0.193857	-2.36694	3.18642e-15	5.69555e-14
GPX8	2.62464	1.39212	3.24729e-15	5.7993e-14
SLC22A5	0.531934	-0.910682	3.26838e-15	5.83189e-14
FER1L4	0.156381	-2.67686	3.35227e-15	5.97637e-14
ZSCAN2	0.589839	-0.761608	3.38238e-15	6.0248e-14
TNFAIP6	4.45801	2.1564	3.44067e-15	6.12332e-14
TPP1	1.65479	0.726649	3.45059e-15	6.13218e-14
RPSAP52	3.4269	1.7769	3.45163e-15	6.13218e-14
ADAR	1.46734	0.553202	3.4845e-15	6.18521e-14
IDO2	2.37965	1.25075	3.53173e-15	6.26363e-14
PSMA3	1.41804	0.503901	3.55681e-15	6.30265e-14
NUAK2	2.8357	1.5037	3.64201e-15	6.44805e-14
DNAJC16	0.687536	-0.540493	3.68966e-15	6.52679e-14
CYP4F8	0.0498571	-4.32606	3.69899e-15	6.53764e-14
RGS10	2.06704	1.04757	3.74221e-15	6.60834e-14
LAMA3	7.70352	2.94552	3.83833e-15	6.77224e-14
PSMD1	1.41394	0.499717	3.89694e-15	6.86974e-14
LOC284900	0.552112	-0.856968	4.02159e-15	7.08338e-14
MEX3A	0.309073	-1.69398	4.09026e-15	7.19816e-14
SDS	3.43705	1.78117	4.18634e-15	7.36093e-14
PI4KAP2	0.34895	-1.51891	4.191e-15	7.3628e-14
ZNF491	0.481749	-1.05365	4.27023e-15	7.49558e-14
AQP9	4.59204	2.19914	4.29882e-15	7.53929e-14
ARSI	5.24767	2.39168	4.44831e-15	7.7948e-14
CDCP1	2.33644	1.22431	4.53094e-15	7.93282e-14
P2RY12	2.87632	1.52422	4.63512e-15	8.10829e-14
CHI3L2	5.33321	2.415	4.72557e-15	8.25948e-14
KCNC3	0.342407	-1.54621	4.79525e-15	8.37412e-14
FLNA	2.66102	1.41198	4.89992e-15	8.54962e-14
RALB	1.54034	0.623249	4.97023e-15	8.66494e-14
MMP12	7.46598	2.90033	5.22463e-15	9.10072e-14
PLIN3	1.58922	0.668322	5.27475e-15	9.18021e-14
RNF114	1.37155	0.455804	5.49426e-15	9.55413e-14
PPIL5	1.59058	0.669554	5.69936e-15	9.89721e-14
C20orf141	3.15058	1.65562	5.7012e-15	9.89721e-14
TGFBR3	0.327947	-1.60847	5.76868e-15	1.00059e-13
NYNRIN	0.368481	-1.44034	5.88619e-15	1.01977e-13
KIAA0895L	0.543665	-0.879211	5.88924e-15	1.01977e-13
LARP1B	0.643693	-0.635555	5.95582e-15	1.03043e-13
PLCD1	0.384505	-1.37893	5.99721e-15	1.03672e-13
PRKCDBP	2.61474	1.38667	6.01197e-15	1.03839e-13
PARVB	2.81655	1.49393	6.19024e-15	1.06829e-13
PLIN5	0.180037	-2.47363	6.72948e-15	1.16034e-13
TNF	3.31145	1.72746	6.735e-15	1.16034e-13
ZNF433	0.478396	-1.06372	6.82173e-15	1.1743e-13
CHST7	2.02828	1.02026	6.97259e-15	1.19926e-13
GTF2IRD1	0.623576	-0.681363	7.14649e-15	1.22814e-13
CLEC9A	2.31805	1.21291	7.21591e-15	1.23903e-13
NINJ1	1.85513	0.891522	7.33333e-15	1.25814e-13
PDZD3	0.165156	-2.5981	7.35951e-15	1.26158e-13
ZNF84	0.59183	-0.756746	7.37491e-15	1.26316e-13
GSDMC	6.40949	2.68021	7.39501e-15	1.26555e-13
LIMD1	0.612702	-0.706742	7.41535e-15	1.26797e-13
KMO	2.91466	1.54333	7.522e-15	1.28513e-13
TRHDE	0.129444	-2.9496	7.65868e-15	1.3074e-13
ARID5A	1.81809	0.862425	7.79146e-15	1.32896e-13
TNFRSF17	4.26164	2.09141	7.89691e-15	1.34582e-13
SIGLEC8	3.35424	1.74599	8.06058e-15	1.37257e-13
LLGL2	0.434915	-1.20119	8.13567e-15	1.38421e-13
USP46	0.571164	-0.808022	8.16041e-15	1.38727e-13
NCRNA00162	6.77692	2.76063	8.29647e-15	1.40923e-13
SRRM5	0.527685	-0.922252	8.38258e-15	1.42268e-13
CFI	3.19205	1.67448	8.41524e-15	1.42704e-13
OR13A1	0.258154	-1.95369	8.44985e-15	1.43173e-13
HSD11B2	0.360429	-1.47221	8.49089e-15	1.43749e-13
NNMT	4.67889	2.22617	8.57449e-15	1.45045e-13
PTPRO	2.95096	1.56118	9.01145e-15	1.52281e-13
TRAF3	1.59608	0.674534	9.01711e-15	1.52281e-13
ATP8B1	0.392452	-1.34941	9.05263e-15	1.52755e-13
LRRC33	2.30275	1.20336	9.11081e-15	1.5361e-13
CYTH1	1.52245	0.606394	9.29774e-15	1.56633e-13
KIAA1107	0.522884	-0.935438	9.40598e-15	1.58326e-13
CACNB3	0.527387	-0.923066	9.67947e-15	1.62796e-13
XCL2	2.67315	1.41854	9.70423e-15	1.63079e-13
PLA2G6	0.484609	-1.04511	1.01534e-14	1.70416e-13
WSB1	0.594348	-0.75062	1.01575e-14	1.70416e-13
GYPC	2.84949	1.5107	1.02341e-14	1.71561e-13
SAMD10	0.486086	-1.04072	1.0277e-14	1.72139e-13
CD59	1.85437	0.890931	1.03658e-14	1.73486e-13
FKBP15	1.40115	0.486611	1.04098e-14	1.74079e-13
C5orf39	2.02965	1.02123	1.06147e-14	1.77361e-13
C8orf55	0.425948	-1.23125	1.08798e-14	1.81643e-13
ZNF763	0.455511	-1.13444	1.09178e-14	1.82129e-13
ZNF217	0.579305	-0.787606	1.16735e-14	1.94577e-13
C10orf54	2.04214	1.03009	1.17609e-14	1.95876e-13
CAMK2G	0.597326	-0.74341	1.18708e-14	1.97544e-13
IL27RA	2.61393	1.38622	1.19062e-14	1.97973e-13
BDH1	0.462078	-1.11379	1.21573e-14	2.01985e-13
S100A5	0.250968	-1.99442	1.22186e-14	2.02839e-13
TLR10	3.28682	1.71669	1.23579e-14	2.04973e-13
FOXH1	0.303542	-1.72003	1.23672e-14	2.04973e-13
MSX2	0.254947	-1.97173	1.25389e-14	2.07651e-13
CXCL3	4.40964	2.14066	1.27316e-14	2.10672e-13
PRDM1	2.32616	1.21795	1.27504e-14	2.10813e-13
PABPC3	0.43371	-1.2052	1.28402e-14	2.12127e-13
SPIB	4.89134	2.29023	1.32301e-14	2.18393e-13
ZNF107	0.494125	-1.01705	1.34235e-14	2.21407e-13
ZNF69	0.369732	-1.43545	1.35188e-14	2.22799e-13
CAV1	3.28669	1.71664	1.35747e-14	2.23541e-13
ADAM11	0.330585	-1.59691	1.38009e-14	2.27083e-13
MAP7D1	1.63247	0.707059	1.41778e-14	2.33098e-13
TNFSF4	2.96398	1.56754	1.45233e-14	2.38587e-13
EXPH5	0.436716	-1.19523	1.51702e-14	2.49014e-13
TXNDC2	1.81625	0.86096	1.51876e-14	2.49101e-13
RAB3IL1	2.87964	1.52589	1.5258e-14	2.50055e-13
ADAMTS19	0.259161	-1.94808	1.5725e-14	2.57503e-13
C11orf61	0.579477	-0.787177	1.6027e-14	2.62239e-13
PGPEP1	0.515995	-0.954572	1.63193e-14	2.66809e-13
KIAA1370	0.534629	-0.90339	1.64851e-14	2.69305e-13
IFITM2	2.42283	1.27669	1.65671e-14	2.70429e-13
ZMYND8	0.575958	-0.795965	1.66622e-14	2.71764e-13
HIC2	0.351322	-1.50913	1.66761e-14	2.71776e-13
INA	0.111705	-3.16223	1.68383e-14	2.74201e-13
CPVL	3.69615	1.88602	1.72238e-14	2.80255e-13
COPZ2	2.96552	1.56829	1.74151e-14	2.83144e-13
RALGAPA2	0.313277	-1.67449	1.77986e-14	2.8915e-13
APOE	3.86333	1.94984	1.79325e-14	2.91094e-13
LOC100130987	0.5326	-0.908876	1.79859e-14	2.91729e-13
ANKS1A	0.525897	-0.927147	1.80711e-14	2.9288e-13
SGSM1	0.221974	-2.17154	1.84572e-14	2.98902e-13
ZNF682	0.350169	-1.51388	1.89425e-14	3.06519e-13
GCNT4	0.287721	-1.79726	1.90966e-14	3.08768e-13
HTATIP2	1.64349	0.716762	1.91872e-14	3.09988e-13
EXT1	1.9768	0.983165	2.0913e-14	3.37605e-13
IL18	2.51826	1.33242	2.11169e-14	3.40628e-13
ARNTL	1.85825	0.893947	2.17549e-14	3.50644e-13
SORL1	0.269202	-1.89324	2.1976e-14	3.53733e-13
ERBB3	0.300048	-1.73674	2.19811e-14	3.53733e-13
NRG1	5.52053	2.46481	2.21302e-14	3.55853e-13
PSMA2	1.38588	0.470802	2.23496e-14	3.591e-13
ANKDD1A	0.479301	-1.061	2.25298e-14	3.61712e-13
CCDC141	2.34432	1.22917	2.29712e-14	3.68222e-13
TBC1D12	0.673201	-0.57089	2.29712e-14	3.68222e-13
C6orf114	2.50178	1.32295	2.33689e-14	3.74305e-13
CR1	4.04195	2.01505	2.34181e-14	3.748e-13
KLHL24	0.561928	-0.831543	2.35613e-14	3.76798e-13
DNPEP	1.41774	0.503593	2.35961e-14	3.7706e-13
CBY1	0.661738	-0.595667	2.39541e-14	3.82482e-13
CCL20	6.02142	2.5901	2.39997e-14	3.82912e-13
SBNO2	1.5417	0.624518	2.4169e-14	3.85314e-13
BNIPL	0.197484	-2.34019	2.50488e-14	3.99029e-13
NFXL1	0.623689	-0.6811	2.54471e-14	4.0506e-13
ZNF14	0.620759	-0.687896	2.63617e-14	4.19292e-13
SLC44A3	0.381412	-1.39058	2.64043e-14	4.19645e-13
CD44	3.11857	1.64088	2.66921e-14	4.2389e-13
TMEM57	0.727028	-0.459916	2.68771e-14	4.26498e-13
ACTN1	2.10961	1.07698	2.70513e-14	4.2893e-13
ZNF708	0.518038	-0.948871	2.76151e-14	4.3753e-13
RAB40B	0.56813	-0.815708	2.77894e-14	4.39952e-13
GTF2IRD2	0.578008	-0.790839	2.79949e-14	4.42863e-13
TXNDC9	1.49154	0.576804	2.80538e-14	4.43454e-13
WBP1	0.63538	-0.654309	2.8561e-14	4.50774e-13
PMAIP1	2.67313	1.41853	2.85621e-14	4.50774e-13
PPP1R9A	0.183512	-2.44605	2.85829e-14	4.50774e-13
CHD6	0.576029	-0.795786	2.98008e-14	4.6962e-13
PLA2G2F	0.0761684	-3.71466	3.04414e-14	4.79347e-13
HTRA3	4.11224	2.03993	3.17295e-14	4.99246e-13
LSP1	3.42566	1.77638	3.21506e-14	5.05485e-13
CEBPA	0.331886	-1.59124	3.41651e-14	5.36745e-13
SYDE2	0.45569	-1.13388	3.43669e-14	5.39503e-13
MAMLD1	2.34489	1.22952	3.44247e-14	5.39996e-13
DENND1C	1.90755	0.93172	3.60038e-14	5.64334e-13
TAF4	0.669861	-0.578066	3.6147e-14	5.66147e-13
MMP15	0.483147	-1.04947	3.77307e-14	5.905e-13
NCRNA00173	2.50126	1.32265	3.80856e-14	5.95599e-13
RAB3A	0.542767	-0.881596	3.94993e-14	6.17237e-13
HMGA2	10.3351	3.36948	4.00322e-14	6.25087e-13
CXCR5	3.37599	1.75531	4.02329e-14	6.27743e-13
PLEKHO1	2.20212	1.13889	4.05424e-14	6.32091e-13
ZNF333	0.594326	-0.750674	4.27294e-14	6.65683e-13
ZNF621	0.645704	-0.631056	4.32455e-14	6.73212e-13
MAPT	0.306113	-1.70787	4.47903e-14	6.9673e-13
RGS9	3.03093	1.59976	4.49381e-14	6.985e-13
RAB11FIP4	0.405728	-1.30142	4.58287e-14	7.11803e-13
DPF3	2.40403	1.26546	4.59766e-14	7.1356e-13
LRBA	0.600657	-0.735387	4.67457e-14	7.24947e-13
CXCL5	7.40334	2.88818	4.80774e-14	7.45036e-13
ZFP14	0.5647	-0.824444	4.87896e-14	7.55501e-13
HS6ST3	0.122753	-3.02617	4.93921e-14	7.64254e-13
SFRS11	0.679213	-0.558065	4.96884e-14	7.68259e-13
DTX4	0.408121	-1.29293	5.04597e-14	7.79596e-13
NCOA7	2.11098	1.07792	5.25961e-14	8.11992e-13
ARPC2	1.43645	0.522507	5.27071e-14	8.13093e-13
C3orf23	0.643286	-0.636467	5.31739e-14	8.19678e-13
PLEKHG6	0.303206	-1.72163	5.37386e-14	8.27761e-13
IGSF5	0.327613	-1.60994	5.40109e-14	8.3133e-13
GIMAP6	2.18279	1.12617	5.41315e-14	8.3256e-13
PAFAH2	0.680513	-0.555306	5.58592e-14	8.58489e-13
HEATR5B	0.650185	-0.621077	5.63863e-14	8.65942e-13
C19orf28	1.69617	0.762282	5.79185e-14	8.88806e-13
EPN3	0.274909	-1.86297	5.85589e-14	8.97961e-13
SLC25A42	0.565401	-0.822654	5.88092e-14	9.01125e-13
CDV3	1.4687	0.554535	5.92255e-14	9.06827e-13
PARD6B	0.467617	-1.0966	5.94961e-14	9.1029e-13
NBPF1	0.572708	-0.804129	6.03028e-14	9.21945e-13
STK10	1.67154	0.741181	6.0485e-14	9.24041e-13
SGSM2	0.585779	-0.771571	6.09002e-14	9.29691e-13
MST1	0.412639	-1.27705	6.12262e-14	9.33973e-13
KIFC2	0.444946	-1.1683	6.3284e-14	9.64645e-13
FAM20C	3.19022	1.67366	6.47946e-14	9.86939e-13
SLC6A4	0.233998	-2.09543	6.55495e-14	9.97695e-13
C17orf58	0.643513	-0.63596	6.60996e-14	1.00532e-12
ADAD2	0.353943	-1.49841	6.69561e-14	1.01759e-12
CASP10	1.99795	0.998524	6.90039e-14	1.04794e-12
ZNF737	0.23514	-2.08841	7.05116e-14	1.07004e-12
CAB39L	0.297308	-1.74997	7.07815e-14	1.07335e-12
ZNF506	0.548775	-0.865714	7.12528e-14	1.07878e-12
GDPD3	0.229287	-2.12477	7.12588e-14	1.07878e-12
WFDC13	0.285963	-1.8061	7.12979e-14	1.07878e-12
PAIP2B	0.461836	-1.11455	7.17449e-14	1.08475e-12
C2orf18	1.42992	0.515937	7.24189e-14	1.09413e-12
ZNF141	0.575498	-0.797118	7.3136e-14	1.10409e-12
FSTL4	0.154537	-2.69398	7.31856e-14	1.10409e-12
CAV2	2.57183	1.3628	7.407e-14	1.11661e-12
NUDT13	0.518137	-0.948593	7.44537e-14	1.12157e-12
WNT8B	0.337333	-1.56775	7.48838e-14	1.12722e-12
TTC8	0.641071	-0.641445	7.5951e-14	1.14244e-12
SLFN5	2.25411	1.17256	7.651e-14	1.15001e-12
SASH1	0.526112	-0.926559	7.68849e-14	1.15479e-12
TBX2	0.245524	-2.02606	7.76643e-14	1.16565e-12
ESRP2	0.495416	-1.01329	7.80251e-14	1.1702e-12
ARSJ	3.50811	1.8107	7.88304e-14	1.18142e-12
STK17B	1.8703	0.903268	7.93813e-14	1.18881e-12
JMJD7-PLA2G4B	0.523166	-0.934659	8.31936e-14	1.24499e-12
CYB5A	0.396175	-1.33579	8.73843e-14	1.30675e-12
ADA	2.73272	1.45034	8.84908e-14	1.32233e-12
YWHAH	1.5225	0.606445	8.88457e-14	1.32667e-12
VIM	2.46533	1.30178	8.90699e-14	1.32905e-12
FCRL5	5.24568	2.39113	8.92959e-14	1.33145e-12
ALOX15	0.204896	-2.28704	8.97954e-14	1.33793e-12
FZD3	0.500171	-0.999506	9.10964e-14	1.35632e-12
ORAI1	1.6073	0.684639	9.19533e-14	1.36809e-12
TRIT1	0.602991	-0.729791	9.2183e-14	1.37051e-12
POU5F1B	0.358589	-1.4796	9.68548e-14	1.43893e-12
KRTAP5-10	0.318394	-1.65112	9.95383e-14	1.47772e-12
NFIX	2.16582	1.11491	1.0028e-13	1.48765e-12
TMEM171	3.6173	1.85491	1.00966e-13	1.49675e-12
PNRC2	0.707191	-0.499829	1.01398e-13	1.50121e-12
ZNF44	0.470002	-1.08926	1.01413e-13	1.50121e-12
CAPS	0.244123	-2.03432	1.02085e-13	1.51006e-12
OXSM	0.696549	-0.521702	1.0229e-13	1.51201e-12
ZNF675	0.510033	-0.971338	1.02413e-13	1.51274e-12
FCAR	2.3776	1.24951	1.03461e-13	1.52712e-12
TRANK1	1.86099	0.896073	1.04255e-13	1.53773e-12
SETD4	0.668534	-0.580927	1.04751e-13	1.54393e-12
USP30	0.702252	-0.509938	1.0506e-13	1.54737e-12
TMCC3	2.38462	1.25376	1.06041e-13	1.5607e-12
GCOM1	0.330589	-1.59689	1.08992e-13	1.60298e-12
TGFB2	2.92538	1.54862	1.09269e-13	1.6059e-12
GRM3	0.30127	-1.73087	1.0994e-13	1.61461e-12
SCUBE2	0.134908	-2.88995	1.10273e-13	1.61834e-12
FBXO21	0.687016	-0.541584	1.11068e-13	1.62884e-12
ITPRIP	1.88234	0.91253	1.13799e-13	1.66769e-12
LARGE	0.363927	-1.45828	1.14559e-13	1.67764e-12
ATOX1	1.5983	0.676537	1.1502e-13	1.68277e-12
SOCS3	2.49629	1.31979	1.15074e-13	1.68277e-12
RECQL	1.56975	0.650535	1.16674e-13	1.70495e-12
PAPSS2	2.38386	1.2533	1.18337e-13	1.72802e-12
GTSF1L	1.64345	0.71673	1.20334e-13	1.75593e-12
ZEB2	2.29537	1.19873	1.23009e-13	1.79369e-12
GFOD2	0.674295	-0.568549	1.26714e-13	1.8464e-12
EPM2AIP1	0.593389	-0.75295	1.28617e-13	1.8726e-12
ACTBL2	3.17633	1.66736	1.28734e-13	1.8726e-12
TSPAN12	0.304405	-1.71593	1.28786e-13	1.8726e-12
SLC14A1	0.0951511	-3.39364	1.31075e-13	1.90453e-12
RAB11A	0.670554	-0.576574	1.3124e-13	1.90559e-12
TMEM178	0.290256	-1.7846	1.33145e-13	1.93188e-12
LOC100130581	0.577952	-0.790978	1.36222e-13	1.97512e-12
FXYD4	0.120173	-3.05682	1.41593e-13	2.05154e-12
PTPLAD2	2.55423	1.35289	1.43051e-13	2.07121e-12
ANXA2P2	2.05617	1.03996	1.46773e-13	2.1236e-12
IFI27L1	1.9851	0.989215	1.4722e-13	2.12856e-12
GFPT2	5.39241	2.43093	1.47825e-13	2.13581e-12
TUBB6	2.47404	1.30687	1.52819e-13	2.2064e-12
AMPD3	1.77355	0.826643	1.54942e-13	2.23548e-12
CDK3	0.524822	-0.930099	1.5517e-13	2.23719e-12
RHOC	1.70773	0.772082	1.56498e-13	2.25475e-12
ARHGAP27	0.577758	-0.791464	1.63615e-13	2.35565e-12
TNNC1	0.157944	-2.66252	1.68564e-13	2.42519e-12
SPTA1	2.40683	1.26714	1.69456e-13	2.43631e-12
ADAM6	8.19443	3.03464	1.72649e-13	2.48048e-12
ZNF10	0.518065	-0.948796	1.82829e-13	2.6249e-12
CCDC64B	0.226752	-2.14081	1.83736e-13	2.63608e-12
SRMS	0.281428	-1.82916	1.85814e-13	2.66403e-12
TLR3	2.89048	1.53131	1.88207e-13	2.69646e-12
ZNF862	0.506991	-0.979967	1.89035e-13	2.70642e-12
PLS1	0.36462	-1.45554	1.94272e-13	2.77946e-12
COL23A1	2.63863	1.39979	2.00692e-13	2.8693e-12
ELOVL6	0.472169	-1.08262	2.0262e-13	2.89485e-12
KIF5C	0.250434	-1.9975	2.04244e-13	2.91603e-12
FAM13A	0.441627	-1.1791	2.07354e-13	2.95836e-12
OCLN	0.350903	-1.51086	2.09073e-13	2.98082e-12
PSMB2	1.36817	0.452249	2.10612e-13	3.00068e-12
C6orf153	1.4862	0.57163	2.13211e-13	3.0356e-12
PLAU	3.01455	1.59194	2.13522e-13	3.03791e-12
DNAJC5B	3.11045	1.63712	2.14022e-13	3.04291e-12
BCAP29	1.41498	0.500779	2.15462e-13	3.06127e-12
DNAL4	0.646611	-0.62903	2.16227e-13	3.07e-12
DHX58	1.80325	0.850596	2.1697e-13	3.07843e-12
GIMAP8	2.15606	1.1084	2.20795e-13	3.13053e-12
ARPC5L	1.49297	0.578189	2.22686e-13	3.15516e-12
ARID2	0.654333	-0.611902	2.29287e-13	3.24644e-12
PIGL	0.593039	-0.7538	2.3596e-13	3.33862e-12
CXCR4	2.40685	1.26714	2.39785e-13	3.3904e-12
PPP1R3C	0.235771	-2.08454	2.48219e-13	3.50723e-12
METTL7A	0.32413	-1.62535	2.49886e-13	3.52834e-12
STAC	3.34017	1.73992	2.55473e-13	3.60475e-12
UBE4B	0.694526	-0.5259	2.56872e-13	3.62201e-12
MRPS10	1.41964	0.505522	2.64589e-13	3.72824e-12
UBA7	2.06616	1.04695	2.68406e-13	3.77943e-12
SUDS3	0.708747	-0.496658	2.71131e-13	3.81518e-12
CECR4	0.500334	-0.999037	2.71813e-13	3.82217e-12
PCMTD1	0.62035	-0.688847	2.73107e-13	3.83772e-12
CLEC4G	3.52633	1.81817	2.75183e-13	3.86425e-12
LIMK1	1.51705	0.601268	2.80241e-13	3.93258e-12
MYLIP	0.457647	-1.12769	2.83018e-13	3.96884e-12
C9orf109	2.55064	1.35086	2.84149e-13	3.98006e-12
ACAA1	0.581553	-0.782017	2.84207e-13	3.98006e-12
RHPN1	0.349928	-1.51487	2.84759e-13	3.98508e-12
SYTL5	0.161959	-2.6263	2.88647e-13	4.03672e-12
RAB11FIP3	0.658297	-0.603189	2.97108e-13	4.15221e-12
CD79A	5.45772	2.4483	2.981e-13	4.16325e-12
PSTPIP2	1.99155	0.99389	2.99675e-13	4.18239e-12
C2orf89	4.17665	2.06235	3.03779e-13	4.23678e-12
CLIC1	1.41905	0.504923	3.05459e-13	4.25733e-12
GK5	0.629785	-0.667069	3.06013e-13	4.26215e-12
LYL1	2.10725	1.07536	3.088e-13	4.29805e-12
TCN2	2.10163	1.07151	3.11511e-13	4.33284e-12
TMEM194B	1.67446	0.743693	3.14687e-13	4.37405e-12
ACAP3	0.588829	-0.764079	3.16268e-13	4.39304e-12
KIAA0040	1.88684	0.915971	3.18939e-13	4.42715e-12
CLCF1	2.67783	1.42106	3.2103e-13	4.45315e-12
CTSL1	2.27183	1.18386	3.21478e-13	4.45635e-12
MT1H	3.95575	1.98395	3.30003e-13	4.57143e-12
IL6	5.38973	2.43021	3.31036e-13	4.58265e-12
VOPP1	1.62061	0.696535	3.32748e-13	4.60324e-12
EVPLL	0.199493	-2.32559	3.43447e-13	4.74805e-12
ANKRD23	0.523203	-0.934557	3.43966e-13	4.75201e-12
HMHA1	1.9982	0.998702	3.53296e-13	4.87763e-12
GALNT10	2.04409	1.03146	3.56156e-13	4.91188e-12
DCAKD	0.632301	-0.661316	3.56256e-13	4.91188e-12
FAM3D	0.118512	-3.0769	3.59537e-13	4.95378e-12
DDX24	1.37173	0.455996	3.60019e-13	4.95709e-12
SLC37A4	0.648409	-0.625024	3.68905e-13	5.07603e-12
SH2D2A	2.18	1.12433	3.75644e-13	5.1653e-12
C3orf57	0.135765	-2.88082	3.75993e-13	5.16663e-12
SSR3	1.37633	0.460826	3.77231e-13	5.18017e-12
GRHL1	0.327475	-1.61054	3.78437e-13	5.19325e-12
C19orf59	2.84881	1.51036	3.82084e-13	5.23979e-12
SEMA4G	0.359287	-1.47679	3.84627e-13	5.27114e-12
FAM84A	0.214797	-2.21895	4.0406e-13	5.53375e-12
KRT81	6.03204	2.59265	4.04888e-13	5.5414e-12
ADORA2A	2.07929	1.05609	4.11385e-13	5.62656e-12
EFEMP1	5.55686	2.47427	4.14606e-13	5.66684e-12
ZFP62	0.631882	-0.662272	4.1776e-13	5.70614e-12
CD244	3.18507	1.67132	4.2168e-13	5.75585e-12
LOC284837	0.235779	-2.0845	4.37199e-13	5.96371e-12
MLL4	0.713968	-0.486069	4.40545e-13	6.00535e-12
CLNK	1.56612	0.647197	4.41445e-13	6.01362e-12
LOC90834	0.467721	-1.09628	4.44717e-13	6.05417e-12
PCF11	0.693136	-0.52879	4.49282e-13	6.11227e-12
PSMC3	1.43514	0.521187	4.50709e-13	6.12761e-12
GCNT2	3.07795	1.62197	4.51985e-13	6.14088e-12
GOLGA8A	0.435696	-1.19861	4.67341e-13	6.34532e-12
AKAP8	0.756466	-0.402652	4.68716e-13	6.35978e-12
DOCK11	2.65264	1.40743	4.74039e-13	6.42774e-12
C10orf57	0.571074	-0.80825	4.81447e-13	6.52388e-12
KIAA1267	0.690754	-0.533755	4.85555e-13	6.57483e-12
ACOXL	0.164585	-2.60309	4.85849e-13	6.57483e-12
ZNF681	0.411327	-1.28164	4.97113e-13	6.72283e-12
KIAA1143	0.739205	-0.435953	5.0556e-13	6.83256e-12
SLC45A3	0.458397	-1.12533	5.15785e-13	6.96615e-12
KIAA0652	1.44267	0.528745	5.35316e-13	7.22518e-12
CAMK4	2.66193	1.41247	5.59207e-13	7.54267e-12
PRPS1	1.5582	0.639883	5.66138e-13	7.63114e-12
SGK1	2.58674	1.37113	5.79459e-13	7.80557e-12
ZNF100	0.552105	-0.856986	5.8333e-13	7.85254e-12
C17orf100	0.599203	-0.738884	5.85006e-13	7.86995e-12
PVRL4	0.310361	-1.68798	5.97271e-13	8.02967e-12
CFH	2.98736	1.57887	6.11188e-13	8.21138e-12
TOB1	0.457226	-1.12902	6.15972e-13	8.27024e-12
STX2	2.20712	1.14216	6.21073e-13	8.33327e-12
FAM155B	0.206123	-2.27842	6.37141e-13	8.54328e-12
HSPA5	1.49114	0.576418	6.3813e-13	8.55094e-12
SLC16A1	4.00031	2.00011	6.4005e-13	8.57107e-12
AHSA2	0.544897	-0.875945	6.40811e-13	8.57565e-12
ZNF248	0.645492	-0.63153	6.42987e-13	8.59916e-12
CACNA1I	0.205284	-2.2843	6.60902e-13	8.83299e-12
CROCCL1	0.65439	-0.611777	6.67381e-13	8.91378e-12
USP3	0.686835	-0.541965	6.71779e-13	8.96668e-12
MT1M	4.34738	2.12015	6.72729e-13	8.97351e-12
CDC14A	0.55986	-0.836863	6.74229e-13	8.98768e-12
PFN1	1.44359	0.529662	6.79602e-13	9.05341e-12
IL1RAP	2.5186	1.33262	6.93194e-13	9.22849e-12
PSMA4	1.35654	0.439933	6.98643e-13	9.29499e-12
C14orf73	3.61011	1.85204	7.04445e-13	9.36611e-12
AGFG1	1.57503	0.655375	7.09244e-13	9.4238e-12
C12orf63	1.8122	0.85774	7.15643e-13	9.50266e-12
NTNG2	2.4026	1.26459	7.18598e-13	9.53573e-12
LOC91316	0.540618	-0.887319	7.25045e-13	9.61506e-12
GTF2IRD2B	0.507882	-0.977434	7.28955e-13	9.66066e-12
SETMAR	0.614226	-0.703159	7.31038e-13	9.682e-12
ISYNA1	0.40069	-1.31944	7.32556e-13	9.69178e-12
EXOC7	0.752957	-0.40936	7.32722e-13	9.69178e-12
IRAK1	1.60686	0.684244	7.40289e-13	9.78556e-12
PHF15	1.8609	0.896001	7.42331e-13	9.80623e-12
ZFYVE9	0.622562	-0.683712	7.53241e-13	9.94394e-12
MS4A7	2.68946	1.42731	7.71024e-13	1.01722e-11
DIS3L	0.704727	-0.504864	7.89958e-13	1.04153e-11
AKNA	1.75711	0.813206	7.9433e-13	1.04662e-11
CASP7	1.59543	0.673942	7.98962e-13	1.05204e-11
TNFAIP8L3	2.84142	1.50661	8.07761e-13	1.06295e-11
DNAJA4	0.475606	-1.07216	8.31965e-13	1.0941e-11
ZNF720	0.668023	-0.58203	8.33386e-13	1.09526e-11
ZDHHC3	0.693735	-0.527543	8.3794e-13	1.10054e-11
PCP2	0.338949	-1.56086	8.61976e-13	1.13138e-11
KYNU	3.34048	1.74006	8.72061e-13	1.14389e-11
NLK	0.679918	-0.556567	8.83655e-13	1.15836e-11
HS3ST3B1	2.65544	1.40895	8.96115e-13	1.17394e-11
IL20RB	4.66113	2.22068	9.02421e-13	1.18145e-11
PDLIM7	2.05883	1.04182	9.2126e-13	1.20534e-11
TANC2	0.532384	-0.909461	9.31349e-13	1.21776e-11
RAMP1	4.04287	2.01538	9.46418e-13	1.23668e-11
AGPHD1	0.566757	-0.819197	9.58693e-13	1.25172e-11
KRTAP5-9	0.245272	-2.02755	9.59237e-13	1.25172e-11
PRR5L	2.60905	1.38352	9.59759e-13	1.25172e-11
BMP3	0.0950933	-3.39451	9.88949e-13	1.28897e-11
LDHA	1.91151	0.934713	9.94221e-13	1.29501e-11
KRTAP5-8	0.316591	-1.65931	9.95795e-13	1.29624e-11
TCP11L1	1.91188	0.934994	9.98911e-13	1.29947e-11
PRSS36	1.90792	0.932	1.00835e-12	1.31092e-11
TMEM184A	0.295364	-1.75943	1.02623e-12	1.33331e-11
IL4R	1.89036	0.918658	1.034e-12	1.34256e-11
TRAF2	1.49383	0.579016	1.04658e-12	1.35803e-11
ANXA2P1	2.11363	1.07972	1.0532e-12	1.36576e-11
MYST4	0.628454	-0.670122	1.05966e-12	1.37327e-11
KDM6B	0.635745	-0.653481	1.06587e-12	1.38045e-11
RHEBL1	2.21224	1.14551	1.06987e-12	1.38476e-11
DHRS11	0.527545	-0.922633	1.0737e-12	1.38884e-11
ZNF438	1.66334	0.734086	1.08631e-12	1.40426e-11
PHF8	0.626855	-0.673797	1.09313e-12	1.41219e-11
C1orf198	0.690905	-0.53344	1.1036e-12	1.42481e-11
YPEL1	0.451097	-1.14849	1.11278e-12	1.43576e-11
ITPRIPL1	2.63898	1.39998	1.11671e-12	1.43992e-11
ZNF493	0.462688	-1.11189	1.12729e-12	1.45265e-11
DPH1	0.719445	-0.475043	1.13625e-12	1.46328e-11
RNF186	0.21005	-2.2512	1.13922e-12	1.46619e-11
ZNF292	0.610912	-0.710964	1.14222e-12	1.46912e-11
GTF3C2	0.749846	-0.415333	1.15262e-12	1.48157e-11
CRELD2	1.50842	0.593034	1.15446e-12	1.483e-11
DGAT2	0.364527	-1.4559	1.17423e-12	1.50745e-11
TUG1	0.68529	-0.545213	1.17682e-12	1.50983e-11
LGALS1	2.43714	1.28519	1.19624e-12	1.53379e-11
VNN3	3.17604	1.66723	1.20152e-12	1.5396e-11
PECI	1.83964	0.879423	1.20281e-12	1.54028e-11
MYO5A	2.08782	1.062	1.21467e-12	1.55451e-11
SEPX1	1.66261	0.733453	1.2331e-12	1.57711e-11
RAB39	2.37426	1.24748	1.23577e-12	1.57953e-11
BRAF	0.595998	-0.746622	1.25785e-12	1.60634e-11
LDB1	0.662804	-0.593346	1.25831e-12	1.60634e-11
TARS	1.63296	0.707488	1.26401e-12	1.61262e-11
EPB41L1	0.463465	-1.10947	1.27459e-12	1.6251e-11
C6orf134	0.595483	-0.747867	1.29112e-12	1.64515e-11
C12orf51	0.659409	-0.600755	1.29373e-12	1.64745e-11
GALNT11	0.650091	-0.621286	1.31571e-12	1.67339e-11
FTSJD2	1.32885	0.410183	1.31573e-12	1.67339e-11
RNF166	1.5596	0.641176	1.32201e-12	1.68034e-11
LIPE	0.39534	-1.33884	1.32891e-12	1.68807e-11
FEZ2	1.39125	0.476381	1.38803e-12	1.76206e-11
TEKT5	0.255736	-1.96727	1.39111e-12	1.76489e-11
IL26	1.69399	0.760423	1.40642e-12	1.7832e-11
AKD1	0.534164	-0.904646	1.43185e-12	1.81284e-11
C10orf128	2.41351	1.27113	1.4319e-12	1.81284e-11
SLC27A2	0.36163	-1.46741	1.43244e-12	1.81284e-11
PRRX1	3.94337	1.97943	1.45921e-12	1.84557e-11
CCDC76	0.697751	-0.519217	1.47485e-12	1.86421e-11
KRT6B	18.6529	4.22133	1.48029e-12	1.86992e-11
INPP5A	0.634938	-0.655311	1.48125e-12	1.86998e-11
SAMD13	0.364143	-1.45742	1.49637e-12	1.88791e-11
C4A	3.50066	1.80763	1.49732e-12	1.88795e-11
MYSM1	0.519883	-0.943741	1.50731e-12	1.89938e-11
ERMN	2.59144	1.37376	1.50972e-12	1.90124e-11
KIAA1543	0.367668	-1.44352	1.53937e-12	1.93739e-11
ZNF692	0.567959	-0.816142	1.54574e-12	1.94422e-11
ST3GAL4	0.404258	-1.30665	1.60836e-12	2.02174e-11
ERI2	0.656763	-0.606555	1.61293e-12	2.02624e-11
CCDC42	1.51237	0.596815	1.6222e-12	2.03664e-11
SULF2	3.73952	1.90285	1.6315e-12	2.04706e-11
HPGD	0.133068	-2.90976	1.64223e-12	2.05926e-11
DLEC1	0.401078	-1.31805	1.64945e-12	2.06706e-11
C17orf50	0.451816	-1.14619	1.67669e-12	2.09991e-11
NEIL1	0.458952	-1.12359	1.67993e-12	2.10269e-11
ITPR2	1.84603	0.884425	1.7146e-12	2.14477e-11
FAP	4.55092	2.18616	1.71755e-12	2.14715e-11
PALM2-AKAP2	2.26018	1.17644	1.73476e-12	2.16734e-11
LOC100130015	0.514564	-0.958579	1.74341e-12	2.17682e-11
MAPK8IP3	0.546144	-0.872647	1.78656e-12	2.22934e-11
WFS1	0.601798	-0.73265	1.79081e-12	2.23328e-11
PYCARD	2.03572	1.02554	1.82232e-12	2.2712e-11
SAMD12	0.321975	-1.63498	1.83625e-12	2.28717e-11
TET2	0.635925	-0.653072	1.85188e-12	2.30524e-11
FGF5	3.42988	1.77816	1.86745e-12	2.3232e-11
GTF2IRD2P1	0.531883	-0.91082	1.89624e-12	2.35759e-11
GPR176	2.90315	1.53762	1.90764e-12	2.37033e-11
KIAA1467	0.499287	-1.00206	1.9519e-12	2.42385e-11
PLAC8	4.29972	2.10424	1.96344e-12	2.43671e-11
MT1G	4.16181	2.05721	1.97155e-12	2.4453e-11
PANK2	1.34011	0.422352	1.98635e-12	2.46216e-11
C20orf96	0.514731	-0.958111	2.00027e-12	2.47792e-11
BEST1	1.96563	0.974995	2.0249e-12	2.50691e-11
ZSCAN16	0.522757	-0.935788	2.0577e-12	2.54598e-11
CCL22	3.17869	1.66843	2.06398e-12	2.55222e-11
ZNF124	0.516577	-0.952944	2.09604e-12	2.59029e-11
MYCN	0.182406	-2.45478	2.14976e-12	2.65508e-11
KIAA1530	0.611253	-0.710158	2.17773e-12	2.68801e-11
TH1L	0.734083	-0.445986	2.18157e-12	2.69113e-11
SSTR2	2.51427	1.33014	2.19233e-12	2.70277e-11
GPRC5C	0.284038	-1.81584	2.19947e-12	2.70995e-11
CRYZL1	0.723833	-0.466271	2.20321e-12	2.71293e-11
EVX1	0.201224	-2.31312	2.2109e-12	2.72076e-11
DERA	1.52369	0.607572	2.21698e-12	2.72661e-11
EVPL	0.321304	-1.63799	2.22071e-12	2.72956e-11
EHBP1L1	1.48947	0.574796	2.22857e-12	2.73758e-11
MDGA1	3.01373	1.59155	2.30429e-12	2.82857e-11
LYPD6	0.31149	-1.68274	2.3054e-12	2.82857e-11
IVD	0.659053	-0.601534	2.30873e-12	2.83095e-11
PIPOX	2.40375	1.26529	2.32569e-12	2.85005e-11
PCGF5	1.44349	0.529562	2.32795e-12	2.85111e-11
ZNF552	0.481227	-1.05521	2.33914e-12	2.8631e-11
SLC25A22	1.48532	0.570771	2.35282e-12	2.87813e-11
ARHGEF1	1.43019	0.516207	2.36201e-12	2.88765e-11
INPP1	1.87613	0.90776	2.3771e-12	2.90437e-11
CYP4F12	0.139516	-2.8415	2.3984e-12	2.92865e-11
MASP2	0.452426	-1.14425	2.39992e-12	2.92876e-11
MAFB	2.51229	1.32901	2.41901e-12	2.9503e-11
C8orf80	2.85355	1.51276	2.45153e-12	2.98818e-11
CYBRD1	2.51799	1.33228	2.45366e-12	2.98901e-11
POMP	1.40147	0.486941	2.45733e-12	2.99169e-11
KIAA1324L	0.518669	-0.947114	2.4679e-12	3.00247e-11
TM7SF4	2.61576	1.38723	2.46911e-12	3.00247e-11
TUFT1	0.529114	-0.918349	2.47243e-12	3.00473e-11
TFEB	2.05564	1.03959	2.52699e-12	3.06921e-11
KRT6A	22.1802	4.4712	2.55151e-12	3.09677e-11
LIMCH1	0.326715	-1.61389	2.55295e-12	3.09677e-11
SRC	0.564219	-0.825673	2.55421e-12	3.09677e-11
ITGA5	2.37692	1.24909	2.60245e-12	3.15339e-11
ZNF554	0.625982	-0.675806	2.60475e-12	3.15432e-11
PUM1	0.761735	-0.392639	2.62704e-12	3.17944e-11
MAGIX	0.371675	-1.42789	2.63196e-12	3.18351e-11
TBC1D3B	0.467099	-1.0982	2.66552e-12	3.22158e-11
NRP2	2.58594	1.37069	2.66658e-12	3.22158e-11
ZNF624	0.679878	-0.556652	2.72831e-12	3.29107e-11
CD1D	2.27734	1.18735	2.72837e-12	3.29107e-11
HCN3	0.533144	-0.907402	2.72891e-12	3.29107e-11
KIR2DL1	1.90186	0.92741	2.73235e-12	3.29328e-11
POGZ	0.651473	-0.618223	2.74245e-12	3.3035e-11
COPS8	1.3457	0.428358	2.81071e-12	3.38375e-11
ZNF513	0.669811	-0.578173	2.86831e-12	3.45106e-11
PDE8A	0.678879	-0.558773	2.89094e-12	3.47625e-11
SCN5A	0.222307	-2.16937	2.89735e-12	3.48192e-11
TTC39A	0.388738	-1.36313	2.94222e-12	3.53377e-11
RASA3	2.41418	1.27153	3.04349e-12	3.65326e-11
SAA4	3.32791	1.73462	3.06303e-12	3.67456e-11
APBA1	0.444474	-1.16983	3.27341e-12	3.92444e-11
LEKR1	0.569765	-0.81156	3.27515e-12	3.92444e-11
GOLT1A	0.2207	-2.17984	3.31515e-12	3.97005e-11
SMARCE1	0.740726	-0.432987	3.3878e-12	4.05468e-11
BTBD16	0.0954719	-3.38878	3.39389e-12	4.0596e-11
SLC25A36	0.679575	-0.557295	3.40494e-12	4.07044e-11
NPAS2	0.433131	-1.20712	3.41827e-12	4.084e-11
TRIM2	0.429348	-1.21978	3.49058e-12	4.16796e-11
ZNF43	0.408546	-1.29143	3.5051e-12	4.18286e-11
SLC39A8	2.20505	1.14081	3.57211e-12	4.26035e-11
PLXNC1	3.37095	1.75316	3.58042e-12	4.26778e-11
GLTSCR1	0.701698	-0.511079	3.62094e-12	4.31356e-11
SLC5A7	0.204259	-2.29153	3.64262e-12	4.33687e-11
KIAA1755	3.68244	1.88066	3.69773e-12	4.39993e-11
NIPAL1	0.288616	-1.79278	3.71031e-12	4.41235e-11
GDF9	0.500801	-0.99769	3.73599e-12	4.44031e-11
UBE2O	0.754258	-0.406871	3.8601e-12	4.58516e-11
TOX2	2.74803	1.4584	3.89235e-12	4.62078e-11
CCNT2	0.583084	-0.778225	3.91952e-12	4.65035e-11
CYP2J2	0.277897	-1.84738	4.02213e-12	4.76934e-11
FAM104B	0.645897	-0.630624	4.04081e-12	4.78871e-11
RPS6KA6	0.274877	-1.86314	4.09561e-12	4.85041e-11
SLC29A3	0.497052	-1.00853	4.0976e-12	4.85041e-11
DOPEY2	0.560635	-0.834867	4.1094e-12	4.86156e-11
CXCL2	4.06178	2.02211	4.12103e-12	4.87251e-11
GPR160	0.34161	-1.54958	4.13873e-12	4.89062e-11
NBPF3	0.497042	-1.00856	4.15765e-12	4.91014e-11
ANP32B	1.47771	0.563361	4.22911e-12	4.99166e-11
FUT9	0.160555	-2.63886	4.25842e-12	5.02337e-11
GORASP1	0.704455	-0.50542	4.26232e-12	5.02507e-11
SILV	0.45847	-1.1251	4.30606e-12	5.07372e-11
PRPF39	0.694656	-0.525629	4.41556e-12	5.19976e-11
CYP4B1	0.0967816	-3.36912	4.44945e-12	5.23667e-11
C3orf35	0.492604	-1.0215	4.46675e-12	5.254e-11
GATA2	0.337133	-1.56861	4.49768e-12	5.28736e-11
C19orf66	1.62113	0.696996	4.56024e-12	5.35782e-11
DDX17	0.752746	-0.409764	4.57235e-12	5.36897e-11
ZNF780B	0.618145	-0.693984	4.61387e-12	5.41463e-11
LOC221442	0.362953	-1.46214	4.69157e-12	5.50267e-11
CYTH2	0.691164	-0.532901	4.78725e-12	5.61167e-11
ARHGAP12	0.626555	-0.674487	4.81541e-12	5.64145e-11
TSGA10	0.512931	-0.963164	4.94683e-12	5.79211e-11
RIC8A	1.35338	0.436566	5.04019e-12	5.89806e-11
HRH2	2.70669	1.43653	5.08217e-12	5.94379e-11
PDXDC1	0.681963	-0.552235	5.15489e-12	6.0254e-11
CXorf57	0.265314	-1.91423	5.18208e-12	6.05373e-11
STAT5A	1.7076	0.771973	5.24345e-12	6.12194e-11
ALDH4A1	0.504594	-0.986804	5.26061e-12	6.13848e-11
LYPD1	3.25434	1.70236	5.31621e-12	6.19982e-11
SSH3	0.478976	-1.06198	5.40118e-12	6.29534e-11
ZNF587	0.622862	-0.683016	5.58843e-12	6.50989e-11
PODXL2	0.297951	-1.74685	5.59327e-12	6.51182e-11
FCRLB	0.294115	-1.76555	5.63184e-12	6.55301e-11
GPX2	0.0906608	-3.46338	5.65296e-12	6.57385e-11
GGT6	0.172238	-2.53752	5.70307e-12	6.62837e-11
PAN3	0.691064	-0.533108	5.78428e-12	6.71894e-11
ZNF233	0.503706	-0.989347	5.796e-12	6.72875e-11
FLJ42627	0.521333	-0.939724	5.84258e-12	6.77898e-11
NUMA1	0.721897	-0.470136	5.8853e-12	6.82468e-11
EFCAB3	0.59113	-0.758452	5.89402e-12	6.83094e-11
COL16A1	3.38601	1.75959	6.03718e-12	6.99289e-11
HAT1	1.46726	0.553127	6.08795e-12	7.04772e-11
LOC643008	0.258101	-1.95399	6.10072e-12	7.05852e-11
DAPK1	0.391846	-1.35164	6.10749e-12	7.06237e-11
PHGR1	0.160349	-2.64071	6.13105e-12	7.08561e-11
PTCD3	0.738554	-0.437224	6.24966e-12	7.21862e-11
C22orf26	1.7321	0.792522	6.29554e-12	7.26752e-11
UPF1	0.80024	-0.321495	6.39582e-12	7.37913e-11
C6orf106	1.42155	0.50746	6.44011e-12	7.42605e-11
FAM167A	2.50062	1.32229	6.50506e-12	7.49673e-11
TICAM2	2.06187	1.04395	6.61523e-12	7.61941e-11
ERP44	1.37926	0.463896	6.68534e-12	7.69584e-11
PP14571	0.187359	-2.41612	6.69088e-12	7.6979e-11
HDAC9	3.1709	1.66489	6.71232e-12	7.71823e-11
FAM176A	3.91907	1.97051	6.71956e-12	7.72223e-11
NEIL3	2.24852	1.16897	6.75372e-12	7.75713e-11
TTYH1	0.379541	-1.39767	6.82654e-12	7.83638e-11
PUM2	0.758004	-0.399722	6.84602e-12	7.85434e-11
CROCCL2	0.5992	-0.73889	6.98666e-12	8.01121e-11
NFIL3	1.75003	0.807377	7.00653e-12	8.0295e-11
ODZ2	7.8645	2.97535	7.14408e-12	8.18257e-11
FBXO39	2.32874	1.21955	7.15832e-12	8.1943e-11
MSC	3.41556	1.77212	7.17661e-12	8.20535e-11
GAS6	2.60967	1.38387	7.17779e-12	8.20535e-11
PKD1L1	0.272993	-1.87306	7.18288e-12	8.20535e-11
YTHDC1	0.789824	-0.340397	7.18398e-12	8.20535e-11
CDKN3	1.9064	0.930855	7.24201e-12	8.26702e-11
CPAMD8	0.304667	-1.7147	7.28484e-12	8.31128e-11
DAB1	0.203096	-2.29977	7.29103e-12	8.31372e-11
MAPK10	0.321635	-1.63651	7.30907e-12	8.32965e-11
CLCN3	0.57231	-0.80513	7.34463e-12	8.36553e-11
ZNF761	0.537801	-0.894857	7.36052e-12	8.37898e-11
UBLCP1	1.52164	0.605626	7.37538e-12	8.39124e-11
CLASP2	0.712651	-0.488732	7.40797e-12	8.42363e-11
IQGAP2	2.47031	1.30469	7.46502e-12	8.48381e-11
CCDC88A	2.23378	1.15949	7.4775e-12	8.49328e-11
MYO6	0.576932	-0.793528	7.52647e-12	8.54417e-11
CMYA5	0.315417	-1.66467	7.53867e-12	8.55328e-11
HAMP	2.91345	1.54273	7.72944e-12	8.76488e-11
FCN1	3.35635	1.7469	7.92361e-12	8.98009e-11
ABCA5	0.50377	-0.989163	8.05213e-12	9.12071e-11
HS3ST3A1	3.82174	1.93423	8.0745e-12	9.14099e-11
NIPSNAP1	0.668426	-0.581161	8.17858e-12	9.25371e-11
KRT33A	0.285312	-1.80939	8.39772e-12	9.49642e-11
PPM1K	1.85665	0.892704	8.58204e-12	9.69815e-11
CAMK1G	1.94065	0.956539	8.58557e-12	9.69815e-11
ZNF3	0.69723	-0.520293	8.68267e-12	9.80243e-11
PSCA	0.0802905	-3.63863	9.08098e-12	1.02432e-10
ACSM3	0.246638	-2.01953	9.08305e-12	1.02432e-10
CASQ1	0.168604	-2.56829	9.18505e-12	1.03525e-10
GAPT	2.50053	1.32223	9.2656e-12	1.0437e-10
C1orf127	1.99756	0.998241	9.27018e-12	1.0437e-10
COL9A1	0.276501	-1.85464	9.31134e-12	1.04776e-10
FOXJ1	0.135028	-2.88867	9.36814e-12	1.05357e-10
TBC1D8	0.506344	-0.981811	9.52068e-12	1.06989e-10
CHADL	0.45453	-1.13755	9.52366e-12	1.06989e-10
TBC1D3H	0.401686	-1.31586	9.55786e-12	1.07314e-10
GOLGA6L5	0.438096	-1.19068	9.62855e-12	1.08048e-10
HKR1	0.667804	-0.582504	9.68268e-12	1.08596e-10
SRD5A1	1.86438	0.898697	9.79686e-12	1.09817e-10
SCAND2	0.741848	-0.430804	9.80431e-12	1.0984e-10
SMAP2	1.4964	0.581491	9.88144e-12	1.10644e-10
LOC284440	0.533727	-0.905825	9.94613e-12	1.11308e-10
ZNF561	0.655134	-0.610138	9.97137e-12	1.11529e-10
SETD5	0.696306	-0.522206	1.00245e-11	1.12062e-10
DSCR6	0.301126	-1.73156	1.0035e-11	1.12119e-10
SMAD6	0.400978	-1.3184	1.01378e-11	1.13191e-10
C4orf50	1.47001	0.555826	1.0142e-11	1.13191e-10
FOXA1	0.179518	-2.4778	1.02644e-11	1.14495e-10
RAB33A	2.18768	1.1294	1.02889e-11	1.14705e-10
SNAI3	2.27304	1.18462	1.03358e-11	1.15166e-10
ABHD5	0.647863	-0.62624	1.03907e-11	1.15715e-10
MCTP1	2.99573	1.58291	1.04543e-11	1.1636e-10
ACSBG1	0.266374	-1.90848	1.05455e-11	1.17311e-10
CCL15	0.164181	-2.60664	1.05821e-11	1.17654e-10
TOP3B	0.657284	-0.605412	1.06289e-11	1.18111e-10
MRO	2.61126	1.38475	1.08618e-11	1.20633e-10
TIA1	0.649893	-0.621725	1.10706e-11	1.22886e-10
CD1B	2.29335	1.19746	1.11008e-11	1.23155e-10
ZNF804A	2.40184	1.26414	1.11845e-11	1.24016e-10
KIAA0247	1.59577	0.674252	1.12542e-11	1.24674e-10
SLC23A3	0.388565	-1.36377	1.12561e-11	1.24674e-10
IFNGR1	1.62124	0.6971	1.13385e-11	1.25519e-10
ATAD2B	0.678766	-0.559013	1.13849e-11	1.25965e-10
LGALS3BP	1.96461	0.974245	1.15005e-11	1.27175e-10
RAB5B	0.730774	-0.452503	1.16028e-11	1.28237e-10
TREML1	1.94414	0.959134	1.16343e-11	1.28517e-10
CLIC5	2.76599	1.46779	1.17721e-11	1.29968e-10
IGJ	5.72875	2.51822	1.19973e-11	1.32383e-10
GRIP2	2.37979	1.25084	1.20495e-11	1.32889e-10
ABAT	0.348101	-1.52242	1.21058e-11	1.33437e-10
ICAM3	1.69429	0.760685	1.21372e-11	1.33712e-10
HRC	0.402964	-1.31128	1.23656e-11	1.36154e-10
BRD1	0.726999	-0.459974	1.2659e-11	1.3931e-10
RSAD1	0.686203	-0.543292	1.2725e-11	1.39961e-10
EPB41L2	1.97102	0.978941	1.27628e-11	1.40302e-10
TMEM22	2.32394	1.21658	1.2831e-11	1.40976e-10
LOC100272146	0.542659	-0.881881	1.33648e-11	1.46763e-10
UGT1A1	0.156863	-2.67243	1.35554e-11	1.48775e-10
SERINC4	0.515375	-0.956305	1.3614e-11	1.49339e-10
PPP2R2D	0.716246	-0.481473	1.36536e-11	1.49693e-10
TRIM36	2.87087	1.52149	1.36915e-11	1.50029e-10
ASCC2	0.602762	-0.73034	1.37836e-11	1.50957e-10
HNF1B	0.115447	-3.1147	1.38045e-11	1.51105e-10
DNAJB5	2.14008	1.09767	1.38398e-11	1.5141e-10
C18orf8	1.39761	0.482959	1.39049e-11	1.52042e-10
CSDA	1.61195	0.688811	1.39372e-11	1.52313e-10
CCL24	2.33856	1.22562	1.39922e-11	1.52833e-10
KCNRG	0.532581	-0.908926	1.40328e-11	1.53195e-10
KRT6C	14.0764	3.81521	1.45385e-11	1.58632e-10
SUN1	0.68711	-0.541386	1.45705e-11	1.58896e-10
RMND5A	0.70028	-0.513996	1.45882e-11	1.59005e-10
PDLIM4	3.27053	1.70953	1.4796e-11	1.61184e-10
ZNF83	0.554219	-0.851471	1.48884e-11	1.62104e-10
FUK	0.658113	-0.603592	1.4981e-11	1.63025e-10
PM20D1	0.0697902	-3.84083	1.51666e-11	1.64958e-10
GPAM	0.577313	-0.792575	1.5362e-11	1.66995e-10
TLR7	3.17572	1.66708	1.53847e-11	1.67153e-10
GPBAR1	2.218	1.14926	1.55585e-11	1.68952e-10
FCRL4	1.95625	0.968093	1.57079e-11	1.70483e-10
GATAD1	0.713777	-0.486454	1.57182e-11	1.70505e-10
CMTM4	0.547418	-0.869285	1.5857e-11	1.7192e-10
WFIKKN1	0.368879	-1.43878	1.58785e-11	1.72062e-10
ARHGAP4	2.13474	1.09406	1.59182e-11	1.72401e-10
AKIRIN2	1.35988	0.443475	1.60771e-11	1.7403e-10
RPL32P3	0.61299	-0.706065	1.64968e-11	1.78429e-10
HCLS1	2.67653	1.42036	1.65009e-11	1.78429e-10
SH2D5	3.76691	1.91338	1.66605e-11	1.8006e-10
CCDC80	3.34734	1.74302	1.67969e-11	1.81439e-10
MFSD6L	0.259757	-1.94477	1.68364e-11	1.8177e-10
TNFRSF13B	2.88124	1.52669	1.69523e-11	1.82925e-10
ELF3	0.276825	-1.85295	1.69987e-11	1.83328e-10
FAM40B	2.2919	1.19655	1.73962e-11	1.87516e-10
HEG1	2.09354	1.06595	1.75487e-11	1.89061e-10
ITGAE	1.53109	0.614557	1.78234e-11	1.9192e-10
SALL2	0.375905	-1.41156	1.79363e-11	1.93035e-10
FBXO16	0.48128	-1.05505	1.80273e-11	1.93912e-10
IMPG1	0.53448	-0.903792	1.80524e-11	1.9408e-10
CLIC2	2.11657	1.08173	1.83821e-11	1.97521e-10
RAB35	1.26732	0.34178	1.84899e-11	1.98575e-10
EID3	2.03879	1.02771	1.88409e-11	2.02239e-10
TM4SF19	4.23511	2.0824	1.90101e-11	2.03949e-10
C9orf69	1.45581	0.541826	1.91216e-11	2.05037e-10
LOX	2.84008	1.50593	1.95072e-11	2.09062e-10
MSX2P1	0.469219	-1.09167	1.96863e-11	2.10872e-10
PDE6G	2.44218	1.28817	1.97518e-11	2.11463e-10
SLC22A4	2.07208	1.05108	2.01008e-11	2.15087e-10
C10orf116	0.224173	-2.15732	2.05915e-11	2.20223e-10
PWWP2B	0.584907	-0.773722	2.0741e-11	2.21706e-10
SLC11A2	0.676738	-0.563331	2.09491e-11	2.23814e-10
DNM1P35	0.526414	-0.925731	2.0989e-11	2.24123e-10
AIDA	1.39096	0.476082	2.12079e-11	2.26343e-10
LRRK2	2.65672	1.40964	2.13329e-11	2.27558e-10
LOC100128842	0.519067	-0.946008	2.16643e-11	2.30973e-10
LOC647979	0.705483	-0.503317	2.16783e-11	2.31002e-10
ITSN2	0.635195	-0.654728	2.19921e-11	2.34224e-10
MPPED2	0.246814	-2.0185	2.20104e-11	2.34298e-10
KCNG1	0.220923	-2.17838	2.21436e-11	2.35594e-10
COL6A2	2.96462	1.56785	2.21991e-11	2.36062e-10
ZNF776	0.636615	-0.651507	2.23504e-11	2.37547e-10
EHD1	1.55003	0.632297	2.28921e-11	2.43178e-10
TREM1	3.79545	1.92427	2.29974e-11	2.4417e-10
ZNF20	0.695126	-0.524654	2.31795e-11	2.45977e-10
KRT86	3.43057	1.77845	2.31954e-11	2.46017e-10
SLC38A5	4.17253	2.06092	2.32155e-11	2.46104e-10
PODNL1	2.94508	1.5583	2.3404e-11	2.47974e-10
DNAJB7	0.590201	-0.760722	2.34639e-11	2.4848e-10
PAM	1.8719	0.904504	2.39393e-11	2.53384e-10
POGK	0.605159	-0.724614	2.40599e-11	2.54528e-10
CTHRC1	3.47241	1.79594	2.41689e-11	2.5555e-10
C12orf4	1.34288	0.425325	2.42236e-11	2.55996e-10
SRRM1	0.758753	-0.398297	2.44323e-11	2.58068e-10
LOC100133669	2.31368	1.21019	2.4685e-11	2.60603e-10
L1CAM	6.55735	2.71311	2.48352e-11	2.62054e-10
VCAM1	2.8459	1.50889	2.48649e-11	2.62233e-10
RGL3	0.191847	-2.38198	2.49325e-11	2.6281e-10
ACAD8	0.715751	-0.48247	2.54886e-11	2.68534e-10
PTK2	0.670308	-0.577104	2.59713e-11	2.73479e-10
PLCL2	2.44809	1.29166	2.61837e-11	2.75441e-10
GPC2	0.319946	-1.6441	2.6185e-11	2.75441e-10
DACH2	0.267189	-1.90407	2.61979e-11	2.75441e-10
SLTM	0.770967	-0.375258	2.63791e-11	2.77204e-10
AGAP5	0.61998	-0.689706	2.64612e-11	2.77924e-10
ATP6V0D1	1.44688	0.53295	2.65742e-11	2.78968e-10
PDGFC	2.51475	1.33042	2.67196e-11	2.80351e-10
NCK1	1.59166	0.670531	2.67337e-11	2.80355e-10
GLTP	0.54261	-0.882013	2.68706e-11	2.81647e-10
C3orf19	0.713182	-0.487658	2.70395e-11	2.83272e-10
STX3	0.622874	-0.682988	2.70725e-11	2.83473e-10
ZNF223	0.553477	-0.853404	2.72171e-11	2.84842e-10
LOC284379	0.0937268	-3.4154	2.72656e-11	2.85203e-10
ZKSCAN1	0.576532	-0.794529	2.73024e-11	2.85443e-10
C2orf63	0.534334	-0.904185	2.73244e-11	2.85527e-10
ZNF273	0.588211	-0.765595	2.73922e-11	2.86091e-10
RG9MTD2	0.664183	-0.590347	2.79138e-11	2.91356e-10
B3GALT5	0.27824	-1.8456	2.79248e-11	2.91356e-10
FAM63A	0.575024	-0.798305	2.80147e-11	2.92145e-10
FBRSL1	0.650803	-0.619707	2.84655e-11	2.96695e-10
TSEN2	0.613197	-0.705579	2.86633e-11	2.98605e-10
SENP7	0.637319	-0.649913	2.86801e-11	2.98628e-10
CSDAP1	1.68488	0.752646	2.95787e-11	3.07829e-10
PRR15L	0.229022	-2.12644	3.02148e-11	3.14289e-10
ZMYND11	0.689371	-0.536647	3.09761e-11	3.22045e-10
SLC47A1	2.81294	1.49208	3.10456e-11	3.22603e-10
STAC3	1.92686	0.946253	3.16558e-11	3.28778e-10
IKZF5	0.720837	-0.472255	3.19102e-11	3.31252e-10
APCDD1L	4.24661	2.08631	3.22498e-11	3.34608e-10
SOAT1	1.85695	0.892932	3.25218e-11	3.3726e-10
LIPA	1.66897	0.738957	3.25451e-11	3.3733e-10
GMFG	2.37756	1.24948	3.38103e-11	3.50267e-10
ANKRD44	2.25983	1.17621	3.41462e-11	3.53568e-10
LONRF1	0.596766	-0.744762	3.41934e-11	3.53879e-10
TMC4	0.359715	-1.47508	3.42128e-11	3.53901e-10
SMARCC1	0.686616	-0.542425	3.43741e-11	3.55389e-10
ROR2	3.71774	1.89443	3.48468e-11	3.60095e-10
AKAP8L	0.720587	-0.472755	3.50189e-11	3.61692e-10
SUGT1L1	0.546925	-0.870584	3.5279e-11	3.64195e-10
F13A1	3.37805	1.75619	3.53117e-11	3.64348e-10
FN3K	0.537463	-0.895763	3.53689e-11	3.64755e-10
FAM108B1	0.665788	-0.586865	3.59773e-11	3.70843e-10
RPS6KL1	0.406982	-1.29696	3.61138e-11	3.719e-10
OSTM1	1.5337	0.61702	3.61161e-11	3.719e-10
LOC440944	0.602789	-0.730276	3.63309e-11	3.73924e-10
CCL21	6.61936	2.72669	3.63898e-11	3.74276e-10
SUCNR1	2.30203	1.20291	3.64017e-11	3.74276e-10
C6orf97	2.06501	1.04615	3.69077e-11	3.79289e-10
LOC152225	1.98885	0.991934	3.69657e-11	3.79695e-10
PSMD13	1.36054	0.444176	3.72143e-11	3.82057e-10
SRRM2	0.740983	-0.432487	3.7413e-11	3.83905e-10
RAPGEFL1	0.339803	-1.55723	3.8381e-11	3.93641e-10
[truncated: 18,503 more rows]

## Sheet: BRCA
id	fc	log2fc	pvalue	padj
PSMB9	7.88544	2.97919	1.14477e-259	2.34701e-255
TAP1	5.69622	2.51	5.30871e-185	5.44196e-181
HLA-B	4.86395	2.28213	1.28882e-178	8.80781e-175
PSMB8	4.26119	2.09125	2.25331e-173	1.15493e-169
HLA-F	6.19608	2.63135	2.87641e-171	1.17944e-167
HLA-A	4.59294	2.19942	2.21228e-158	7.55935e-155
ETV7	7.90666	2.98307	3.55577e-157	1.04143e-153
B2M	3.35658	1.74699	3.11391e-153	7.98018e-150
ZBP1	11.3172	3.50044	3.56978e-149	8.13196e-146
LAG3	9.73725	3.28351	3.54235e-145	7.26252e-142
TAP2	4.19014	2.067	5.45578e-145	1.01686e-141
CCL5	8.52089	3.091	8.41877e-141	1.43835e-137
HLA-E	3.17392	1.66626	6.06636e-140	9.56712e-137
HCP5	4.96984	2.3132	5.92464e-139	8.67621e-136
NLRC5	4.42857	2.14684	2.2907e-138	3.13093e-135
IRF1	3.4026	1.76664	1.92635e-136	2.46838e-133
CD7	8.62022	3.10772	2.2964e-135	2.76946e-132
GZMB	15.0029	3.90717	1.23085e-133	1.40193e-130
HLA-H	4.60415	2.20293	1.73878e-133	1.87623e-130
LOC400759	9.49879	3.24774	8.00075e-132	8.20156e-129
SP140	6.11538	2.61244	1.31793e-131	1.28667e-128
APOL1	4.00389	2.0014	5.12749e-130	4.77836e-127
NKG7	9.21611	3.20416	2.31544e-129	2.06396e-126
CXCL11	13.247	3.72759	6.70203e-129	5.59363e-126
CXCR2P1	16.154	4.01382	6.82083e-129	5.59363e-126
LGALS9	3.78027	1.91849	1.24056e-128	9.78228e-126
CXCL10	11.5922	3.53509	4.94336e-128	3.75366e-125
CTLA4	8.80304	3.138	4.75736e-126	3.48341e-123
CARD16	4.77841	2.25653	6.07551e-126	4.29517e-123
IL18BP	3.02943	1.59905	3.17882e-125	2.17241e-122
BATF2	7.29588	2.86708	1.20578e-123	7.97451e-121
GNLY	9.82468	3.29641	2.25519e-123	1.44487e-120
IL2RG	7.1671	2.84139	2.62771e-123	1.63252e-120
ICOS	9.79193	3.29159	6.81781e-123	4.11114e-120
PDCD1	8.66573	3.11532	1.60537e-122	9.40378e-120
IDO1	18.0228	4.17175	3.1498e-121	1.79381e-118
PATL2	5.90717	2.56247	5.51488e-121	3.05584e-118
FAM26F	5.65007	2.49827	5.8242e-121	3.14231e-118
PSMB10	3.22745	1.6904	1.23427e-120	6.48849e-118
PSME2	2.59624	1.37642	1.41699e-120	7.2628e-118
LTA	6.96783	2.80071	4.74192e-120	2.37119e-117
AIM2	9.49789	3.24761	6.04577e-120	2.9512e-117
XAF1	4.49219	2.16742	2.01457e-119	9.6053e-117
HCG26	4.77436	2.25531	3.35927e-119	1.56527e-116
EPSTI1	4.62376	2.20907	6.77979e-119	3.08887e-116
ZNF683	8.47277	3.08283	2.1564e-118	9.61097e-116
GBP5	11.0741	3.46911	7.5184e-118	3.27962e-115
SIRPG	9.57167	3.25877	8.45547e-118	3.61154e-115
HLA-C	3.28795	1.71719	9.90033e-118	4.14238e-115
ZBED2	9.46609	3.24277	1.0459e-117	4.28861e-115
TBX21	7.20368	2.84873	1.12198e-117	4.47882e-115
HCST	4.7215	2.23925	1.15151e-117	4.47882e-115
IFI30	3.22686	1.69013	1.17437e-117	4.47882e-115
APOL3	3.71503	1.89337	1.17967e-117	4.47882e-115
IL12RB1	5.65972	2.50073	2.02817e-117	7.56027e-115
CD74	3.79852	1.92544	7.67909e-117	2.81137e-114
RTP4	5.81744	2.54038	4.0392e-116	1.45284e-113
PTPN7	5.37829	2.42715	1.61786e-115	5.71886e-113
APOBEC3H	4.70681	2.23475	3.65054e-115	1.26853e-112
CD3D	9.21537	3.20404	1.2123e-114	4.14245e-112
SLC15A3	3.10029	1.6324	1.69254e-114	5.6886e-112
HLA-DMA	3.38028	1.75714	2.06796e-114	6.83828e-112
XCL2	6.44834	2.68893	5.79927e-114	1.88725e-111
CD2	8.07315	3.01313	6.91153e-114	2.21407e-111
SLA2	6.91269	2.78925	1.11208e-113	3.50767e-111
CXCR3	8.05031	3.00904	1.20763e-113	3.75134e-111
GBP1	5.78642	2.53267	2.0613e-113	6.30758e-111
ACAP1	8.0039	3.0007	8.5578e-113	2.58018e-110
IL4I1	5.48303	2.45497	3.80059e-112	1.12927e-109
IFI44	4.89773	2.29211	1.17555e-111	3.44303e-109
SOCS1	4.88971	2.28975	1.57288e-111	4.54186e-109
C1QA	3.95563	1.98391	6.29611e-111	1.79282e-108
PRF1	6.76342	2.75775	1.2681e-110	3.56144e-108
OASL	6.34906	2.66654	6.32552e-110	1.75251e-107
FUT7	5.52384	2.46567	2.59425e-108	7.09164e-106
TRIM21	2.27966	1.18882	3.27412e-108	8.83236e-106
CD247	6.98635	2.80454	1.43431e-107	3.819e-105
TIFAB	6.76621	2.75835	1.87179e-107	4.91992e-105
PTPRCAP	7.52217	2.91115	2.92941e-107	7.60237e-105
UBE2L6	2.96306	1.56709	3.67864e-107	9.42744e-105
BTN3A2	3.04356	1.60576	6.50895e-107	1.64749e-104
TIGIT	9.24003	3.2079	7.59183e-107	1.89814e-104
CXCR6	6.34956	2.66666	2.67758e-106	6.61396e-104
CORO1A	4.18067	2.06374	3.10299e-106	7.57351e-104
STAT1	3.31353	1.72837	6.2337e-106	1.50357e-103
NCF1	4.86773	2.28325	6.5189e-106	1.55408e-103
APOBEC3G	4.11979	2.04257	7.38022e-106	1.73919e-103
FERMT3	3.52141	1.81615	2.58207e-105	6.01564e-103
GNGT2	2.71941	1.4433	3.81607e-105	8.79069e-103
GZMA	7.60437	2.92683	5.83938e-105	1.33021e-102
PSTPIP1	6.0331	2.5929	6.02625e-105	1.35769e-102
WAS	3.55666	1.83052	1.10488e-104	2.4622e-102
SIT1	7.5797	2.92214	1.24995e-104	2.75554e-102
ITGB7	4.76449	2.25232	1.43556e-104	3.13104e-102
IL15RA	3.4293	1.77791	1.67891e-104	3.62327e-102
IFI27	7.33897	2.87558	2.60871e-104	5.57122e-102
CCR5	5.01572	2.32646	3.99745e-104	8.44903e-102
LCK	7.22544	2.85309	5.29204e-104	1.10712e-101
IL15	3.71812	1.89457	1.25042e-103	2.5895e-101
IFNG	7.16487	2.84094	1.50967e-103	3.09512e-101
CD38	10.8034	3.43342	3.27529e-103	6.64852e-101
FASLG	6.40502	2.6792	2.93e-101	5.88929e-99
TBC1D10C	6.2019	2.63271	4.67151e-101	9.29857e-99
IFIT3	4.68533	2.22815	5.44569e-101	1.07353e-98
CD48	4.83663	2.274	8.62919e-101	1.68491e-98
BTN3A3	2.96375	1.56742	1.43211e-100	2.76992e-98
XCL1	5.46747	2.45087	2.07633e-100	3.9784e-98
PARP12	2.3117	1.20895	3.87728e-100	7.36037e-98
CD3E	8.03064	3.00551	1.39383e-99	2.62168e-97
NCF4	3.19553	1.67605	2.66037e-99	4.95845e-97
LST1	3.34236	1.74087	3.82392e-99	7.06289e-97
ZAP70	7.80266	2.96397	4.56705e-99	8.36015e-97
IL18RAP	5.19751	2.37782	5.2991e-99	9.61434e-97
C1QB	3.67502	1.87775	5.68483e-99	1.02237e-96
GBP4	5.22378	2.38509	5.89775e-99	1.05144e-96
NCF1C	5.77296	2.52931	9.11063e-99	1.61023e-96
UBASH3A	7.3953	2.88661	1.03575e-98	1.81496e-96
LOC400696	8.54255	3.09467	1.38931e-98	2.41386e-96
TNFAIP8L2	3.08208	1.6239	1.69188e-98	2.91487e-96
DOK2	4.47459	2.16176	1.73893e-98	2.97097e-96
CASP1	3.47721	1.79793	2.01926e-98	3.42139e-96
CD72	3.62898	1.85956	2.92647e-98	4.9179e-96
ARHGAP9	4.24982	2.0874	3.55932e-98	5.93278e-96
S1PR4	5.94076	2.57065	4.04068e-98	6.6808e-96
IL32	4.72644	2.24075	1.306e-97	2.14206e-95
GZMH	6.64146	2.7315	1.97808e-97	3.21862e-95
NMI	2.64896	1.40543	4.83176e-97	7.80006e-95
MLKL	2.6678	1.41565	1.6015e-96	2.56516e-94
TMEM149	2.89035	1.53124	1.78226e-96	2.83256e-94
SASH3	3.74995	1.90687	3.0878e-96	4.8697e-94
APOL2	2.39522	1.26016	6.87406e-96	1.07582e-93
SPI1	3.03255	1.60053	8.13194e-96	1.26304e-93
CCL8	6.90221	2.78706	3.1268e-95	4.81997e-93
LOC606724	4.15655	2.05539	3.7732e-95	5.773e-93
CD6	5.61022	2.48806	4.9074e-95	7.4527e-93
SLAMF8	4.25187	2.0881	8.2718e-95	1.24697e-92
IFI44L	5.93173	2.56845	1.53558e-94	2.29799e-92
CXCL9	13.4336	3.74778	1.58332e-94	2.35226e-92
PYHIN1	7.16451	2.84087	2.86267e-94	4.22233e-92
C1QC	3.24291	1.69729	4.12848e-94	6.01461e-92
LAMP3	8.0209	3.00376	4.13647e-94	6.01461e-92
CCL4	4.23523	2.08244	4.71068e-94	6.8013e-92
UBD	13.6077	3.76635	5.39875e-94	7.74023e-92
BTN3A1	2.57417	1.36411	7.57324e-94	1.07824e-91
CD5	6.97191	2.80155	1.24305e-93	1.75759e-91
GMFG	2.9733	1.57207	1.79015e-93	2.51381e-91
CTSW	6.97859	2.80294	2.81263e-93	3.92275e-91
CIITA	4.45261	2.15465	3.68566e-93	5.10564e-91
SAMD3	5.68914	2.50821	6.83537e-93	9.40528e-91
KLRK1	6.20221	2.63278	7.58538e-93	1.03677e-90
KIR2DL4	4.5361	2.18145	1.21235e-92	1.64607e-90
CST7	5.39552	2.43176	2.84372e-92	3.83565e-90
TRAF3IP3	4.13605	2.04825	1.11904e-91	1.49952e-89
SH2D2A	5.56822	2.47722	3.35489e-91	4.46636e-89
NCR3	5.41456	2.43684	3.70711e-91	4.90343e-89
RASAL3	3.71622	1.89384	4.42006e-91	5.80898e-89
CD27	7.0504	2.8177	5.01343e-91	6.54683e-89
GZMM	6.94872	2.79675	5.98431e-91	7.76521e-89
HLA-DMB	3.21919	1.6867	7.18495e-91	9.26452e-89
CD53	3.35866	1.74788	8.50878e-91	1.09029e-88
HLA-DRB1	3.82284	1.93464	9.48682e-91	1.20807e-88
TNFRSF1B	3.05486	1.61111	1.6028e-90	2.02843e-88
CD52	5.37855	2.42722	2.19309e-90	2.75845e-88
RUFY4	6.41618	2.68172	2.85752e-90	3.57224e-88
MAP4K1	4.72838	2.24135	3.33641e-90	4.14564e-88
C5orf56	2.5374	1.34335	4.20468e-90	5.19304e-88
FOXP3	4.5194	2.17613	6.87051e-90	8.40642e-88
SLAMF1	6.65631	2.73472	6.88849e-90	8.40642e-88
LILRB2	3.717	1.89414	6.95216e-90	8.43392e-88
CD86	3.04637	1.60709	7.23647e-90	8.72718e-88
SLAMF7	6.15635	2.62207	1.05516e-89	1.26508e-87
LAT	4.07386	2.0264	1.31956e-89	1.57288e-87
SPOCK2	5.01019	2.32486	1.68263e-89	1.99406e-87
PDE6G	3.39689	1.76421	2.07221e-89	2.44164e-87
TMC8	3.89978	1.96339	2.37415e-89	2.78142e-87
TMEM150B	4.51129	2.17354	2.75625e-89	3.21072e-87
SLAMF6	6.89712	2.78599	3.70566e-89	4.29228e-87
CRTAM	5.00182	2.32245	4.19509e-89	4.83189e-87
LTB	9.413	3.23465	4.6249e-89	5.29719e-87
ISG15	6.66311	2.7362	5.23309e-89	5.96049e-87
IL21R	5.5336	2.46822	8.0731e-89	9.14446e-87
LCP2	3.02628	1.59754	9.5792e-89	1.07908e-86
MIR155HG	4.07097	2.02537	1.22958e-88	1.37754e-86
SNX20	4.43684	2.14953	1.98581e-88	2.21267e-86
CD4	2.97391	1.57236	2.90765e-88	3.2223e-86
SH2D1A	7.49955	2.9068	3.51588e-88	3.87541e-86
OAS2	4.33152	2.11487	4.49533e-88	4.92852e-86
CD8A	5.59618	2.48444	5.15882e-88	5.62586e-86
BCL2A1	5.53044	2.46739	5.58417e-88	6.0575e-86
PLA2G2D	13.0091	3.70145	6.21495e-88	6.70626e-86
TYROBP	2.80026	1.48556	1.49402e-87	1.60369e-85
GPR171	5.94324	2.57125	5.10246e-87	5.44847e-85
C1orf162	2.73383	1.45092	6.44236e-87	6.84359e-85
FCER1G	2.64323	1.4023	7.88824e-87	8.33632e-85
SCML4	6.01526	2.58863	1.86362e-86	1.95938e-84
AIF1	2.73246	1.4502	2.36315e-86	2.47191e-84
CD96	6.69628	2.74336	3.08391e-86	3.20946e-84
CTSS	3.18967	1.67341	3.13297e-86	3.24404e-84
LAPTM5	2.64192	1.40159	4.3949e-86	4.52785e-84
HLA-DRA	3.33854	1.73922	5.74413e-86	5.88831e-84
PML	1.94568	0.960278	9.86923e-86	1.00666e-83
FAM78A	2.77352	1.47172	1.19014e-85	1.20794e-83
FMNL1	2.80823	1.48966	1.34962e-85	1.36305e-83
LY9	6.67405	2.73856	2.09109e-85	2.10154e-83
PLEK	3.608	1.8512	2.58724e-85	2.58749e-83
CD300LF	3.03313	1.60081	3.30199e-85	3.28628e-83
JAK3	4.07105	2.0254	4.65193e-85	4.59966e-83
MX1	5.33488	2.41546	4.66651e-85	4.59966e-83
CD40	2.94986	1.56064	1.50995e-84	1.48119e-82
HCLS1	3.04976	1.60869	1.64474e-84	1.60574e-82
IL12B	4.36405	2.12567	2.27913e-84	2.21453e-82
RASSF4	3.19288	1.67486	2.30356e-84	2.22771e-82
IFIH1	3.08328	1.62447	2.76388e-84	2.66034e-82
CD37	3.48249	1.80012	3.99211e-84	3.82459e-82
CD8B	6.47361	2.69457	5.1056e-84	4.8686e-82
IL2RA	6.14561	2.61956	7.91956e-84	7.51698e-82
BIN2	3.46336	1.79217	1.18325e-83	1.11792e-81
FGD2	3.40988	1.76972	1.40547e-83	1.32179e-81
LILRB4	3.41116	1.77026	1.80545e-83	1.69019e-81
TMIGD2	4.02453	2.00882	2.04611e-83	1.90679e-81
TRPV2	2.6922	1.42878	2.36931e-83	2.19799e-81
LOC100188949	4.07381	2.02638	3.73204e-83	3.44659e-81
DOK3	2.42046	1.27528	4.10334e-83	3.7725e-81
TAPBP	1.94472	0.959565	7.39303e-83	6.7666e-81
IL10RA	3.37843	1.75635	1.01103e-82	9.21253e-81
BTLA	6.23677	2.6408	1.49315e-82	1.35453e-80
APOBEC3A	5.69714	2.51024	1.61238e-82	1.45626e-80
HLA-DPB1	3.22079	1.68741	2.03902e-82	1.8335e-80
SIGLEC1	3.67655	1.87835	4.43611e-82	3.97158e-80
CCL13	7.23296	2.85459	5.35816e-82	4.77622e-80
C19orf66	2.26318	1.17835	5.82279e-82	5.15529e-80
HLA-DOB	6.31596	2.659	5.83371e-82	5.15529e-80
CMPK2	3.97424	1.99068	8.43516e-82	7.42222e-80
APOL6	2.98894	1.57963	9.22563e-82	8.08307e-80
2024-09-01	4.01558	2.00561	9.75305e-82	8.50881e-80
PARVG	3.00812	1.58886	2.90024e-81	2.51952e-79
ADAMDEC1	9.8209	3.29586	4.12095e-81	3.56488e-79
ARHGAP30	2.81351	1.49237	4.63328e-81	3.99124e-79
GPR18	4.49486	2.16828	4.79128e-81	4.11007e-79
PDCD1LG2	3.72422	1.89694	5.59504e-81	4.77956e-79
TNFRSF8	3.79323	1.92343	8.99182e-81	7.64939e-79
ITK	6.63295	2.72965	1.0539e-80	8.92854e-79
TRAT1	6.97339	2.80186	1.269e-80	1.07066e-78
LILRB1	3.21514	1.68488	1.2849e-80	1.07963e-78
MYO1F	2.89581	1.53397	2.03337e-80	1.70156e-78
TNFSF13B	3.45067	1.78687	1.78839e-79	1.49047e-77
C1orf38	2.9003	1.5362	1.94127e-79	1.61133e-77
ARHGAP25	2.8613	1.51667	2.07451e-79	1.71499e-77
TRIM22	3.03501	1.6017	2.3445e-79	1.9304e-77
LAIR1	2.66321	1.41316	2.60262e-79	2.13436e-77
MYO1G	3.8008	1.9263	3.50092e-79	2.8596e-77
CLEC4E	6.0578	2.59879	4.68969e-79	3.8154e-77
STAT4	4.69949	2.2325	4.86208e-79	3.94002e-77
ITGB2	3.16574	1.66254	7.58423e-79	6.12173e-77
CD244	3.73844	1.90244	1.14532e-78	9.20839e-77
ABI3	2.39002	1.25702	1.42567e-78	1.14176e-76
LIMD2	3.62905	1.85959	1.4816e-78	1.18193e-76
PLAC8	6.23285	2.63989	1.48755e-78	1.18209e-76
CYTH4	2.86172	1.51688	2.12836e-78	1.68477e-76
CARD11	3.97542	1.99111	3.87691e-78	3.05709e-76
IRF9	2.42729	1.27935	4.97722e-78	3.90969e-76
C5orf20	5.86115	2.55118	5.6395e-78	4.41302e-76
OAS1	3.71173	1.89209	7.94699e-78	6.19503e-76
PILRA	2.4548	1.2956	1.43967e-77	1.11803e-75
CD3G	6.45384	2.69016	2.20378e-77	1.70498e-75
SRGN	2.91151	1.54177	3.11494e-77	2.40085e-75
NCF1B	3.86998	1.95233	3.73064e-77	2.86463e-75
GIMAP5	3.19961	1.67789	4.33219e-77	3.31412e-75
HLA-DQB1	4.10304	2.03669	6.24471e-77	4.75944e-75
IFI6	5.60463	2.48662	8.29024e-77	6.29505e-75
KLRC1	4.60956	2.20463	8.46964e-77	6.40755e-75
CD80	3.74018	1.90311	1.77031e-76	1.33437e-74
C2	3.22729	1.69032	2.16318e-76	1.62453e-74
LGALS2	6.64916	2.73317	2.52014e-76	1.88569e-74
HLA-DPA1	3.12649	1.64455	2.77614e-76	2.06969e-74
PRKCQ	5.75478	2.52476	2.81991e-76	2.0947e-74
TYMP	3.40475	1.76755	5.42807e-76	4.01756e-74
HK3	4.89267	2.29062	5.78871e-76	4.26907e-74
MX2	3.14595	1.6535	1.29949e-75	9.54914e-74
LILRA5	3.6344	1.86172	1.52813e-75	1.11892e-73
RSAD2	4.48706	2.16577	1.68308e-75	1.22799e-73
WARS	2.38614	1.25468	2.91578e-75	2.11983e-73
C16orf54	4.4463	2.15261	1.10528e-74	8.00726e-73
ARHGAP15	3.28314	1.71508	1.69688e-74	1.22498e-72
FLT3LG	2.85427	1.51312	2.29375e-74	1.65005e-72
GPSM3	2.57693	1.36565	3.07138e-74	2.20173e-72
STAC3	2.50536	1.32502	3.10384e-74	2.21725e-72
NFKBIE	2.17351	1.12003	3.27835e-74	2.33378e-72
CCR7	5.6863	2.50749	5.93471e-74	4.21015e-72
SLC7A7	2.56361	1.35817	6.97137e-74	4.92852e-72
RAC2	3.12678	1.64468	7.7748e-74	5.47763e-72
GFI1	4.00535	2.00193	1.11184e-73	7.80648e-72
ISG20	3.07634	1.62122	2.19117e-73	1.53322e-71
PARP14	2.47146	1.30536	2.90478e-73	2.02564e-71
FCN1	6.3816	2.67392	5.41274e-73	3.76176e-71
CCR1	3.03572	1.60204	5.92906e-73	4.10668e-71
VAMP5	2.43114	1.28163	1.01198e-72	6.98575e-71
PLSCR1	2.4253	1.27816	1.47391e-72	1.01403e-70
RHOG	1.71666	0.779603	1.56744e-72	1.07477e-70
STAP1	5.06226	2.33978	1.9139e-72	1.30796e-70
LAP3	1.86817	0.901625	2.26167e-72	1.54049e-70
GZMK	7.63521	2.93267	2.48814e-72	1.68913e-70
LPXN	2.39794	1.26179	2.57364e-72	1.74141e-70
CYTIP	3.97998	1.99276	3.14939e-72	2.12397e-70
TNFRSF9	5.13166	2.35943	3.32214e-72	2.23313e-70
ADA	2.49199	1.3173	3.67169e-72	2.46003e-70
EBI3	3.72578	1.89754	5.27091e-72	3.52001e-70
FCGR1B	2.67643	1.42031	1.10446e-71	7.35184e-70
FCRL3	7.28621	2.86517	1.14221e-71	7.5785e-70
IFI35	2.7474	1.45807	2.15153e-71	1.42292e-69
KLHDC7B	7.85754	2.97408	3.5475e-71	2.33861e-69
MEI1	4.118	2.04195	4.66464e-71	3.0582e-69
CCDC88B	3.46928	1.79463	4.6689e-71	3.0582e-69
TRAF1	2.74749	1.45811	6.2435e-71	4.07657e-69
LILRB3	3.13042	1.64636	6.39503e-71	4.16225e-69
SPN	3.56181	1.83261	6.86313e-71	4.45278e-69
ZNF831	5.75447	2.52468	8.21427e-71	5.31258e-69
AMICA1	4.3154	2.10949	9.8877e-71	6.37477e-69
CD97	2.68667	1.42582	1.38897e-70	8.92686e-69
ASB2	3.91812	1.97016	1.40205e-70	8.98279e-69
GIMAP4	2.52565	1.33665	1.56003e-70	9.96376e-69
SAMD9L	3.33394	1.73723	1.67311e-70	1.06529e-68
HLA-G	4.90946	2.29556	2.02747e-70	1.28691e-68
IKZF1	3.49627	1.80582	2.506e-70	1.58574e-68
HCK	2.76194	1.46568	2.74828e-70	1.7337e-68
BIRC3	4.09237	2.03293	2.78513e-70	1.75156e-68
SLFN12L	3.92025	1.97095	3.58598e-70	2.24831e-68
C1orf200	2.24848	1.16895	8.26815e-70	5.1681e-68
MNDA	2.8196	1.49549	9.0766e-70	5.65619e-68
OSCAR	2.60524	1.38142	9.58694e-70	5.95611e-68
NCKAP1L	3.04635	1.60708	1.00603e-69	6.23134e-68
PRKCB	4.92257	2.29941	1.01665e-69	6.27813e-68
IRF4	6.35407	2.66768	1.19514e-69	7.3582e-68
REC8	4.27804	2.09695	5.69576e-69	3.49624e-67
CD40LG	5.26478	2.39637	1.11436e-68	6.81986e-67
FCGR1A	2.85533	1.51366	1.12078e-68	6.83876e-67
PLCB2	2.58178	1.36836	1.26939e-68	7.72255e-67
IL2RB	4.66358	2.22144	1.29589e-68	7.86045e-67
NCF2	2.64867	1.40527	2.21642e-68	1.34045e-66
HAVCR2	2.32626	1.21801	2.23517e-68	1.34781e-66
SAMSN1	2.8431	1.50746	3.26609e-68	1.96368e-66
IRF8	3.30173	1.72322	5.23521e-68	3.13837e-66
WNT10A	5.06977	2.34192	7.23823e-68	4.32648e-66
CXCR5	5.68339	2.50675	8.53027e-68	5.08394e-66
LAIR2	3.26097	1.7053	1.07261e-67	6.3741e-66
PLEKHO1	2.36784	1.24357	1.11764e-67	6.62249e-66
C11orf21	3.82071	1.93384	1.21895e-67	7.20202e-66
GPR84	3.32668	1.73408	1.70746e-67	1.00593e-65
ANKRD58	2.54354	1.34684	1.96866e-67	1.15649e-65
SELL	4.62755	2.21025	2.30467e-67	1.35001e-65
CD19	9.13532	3.19146	3.12515e-67	1.82541e-65
SELPLG	2.70429	1.43525	3.34582e-67	1.94875e-65
APOBEC3D	3.15737	1.65872	4.51576e-67	2.62272e-65
SP100	1.84232	0.881525	5.7187e-67	3.312e-65
HLA-DQA1	3.95172	1.98248	6.65415e-67	3.84291e-65
SPIB	8.96866	3.16489	7.73833e-67	4.4565e-65
TCL1A	8.4333	3.0761	1.15136e-66	6.61208e-65
PIK3CD	2.77191	1.47088	1.51153e-66	8.65623e-65
SP110	2.15557	1.10807	1.93401e-66	1.10449e-64
CLEC4A	2.53378	1.34129	1.96336e-66	1.11813e-64
MCOLN2	3.41279	1.77095	2.1991e-66	1.24892e-64
IFIT2	3.32504	1.73337	2.55246e-66	1.4456e-64
HERC6	4.03399	2.01221	3.46981e-66	1.95973e-64
IL10	2.84592	1.5089	3.89355e-66	2.19301e-64
EOMES	5.67871	2.50556	6.37881e-66	3.58297e-64
CTSC	2.79058	1.48057	8.8263e-66	4.94418e-64
PIM2	2.58087	1.36786	1.1233e-65	6.27518e-64
CCL2	3.41003	1.76979	1.45529e-65	8.10772e-64
BATF3	2.84038	1.50608	2.18211e-65	1.2124e-63
TRIM69	2.56625	1.35966	2.93945e-65	1.62877e-63
KCNJ10	4.21789	2.07652	3.50565e-65	1.93728e-63
CD68	2.33215	1.22166	5.4018e-65	2.97709e-63
RUNX3	3.66492	1.87378	6.5886e-65	3.62143e-63
BTN2A2	1.94842	0.962307	6.97889e-65	3.8257e-63
KLHL6	3.05443	1.6109	8.04822e-65	4.40012e-63
CD79A	9.09871	3.18566	9.73679e-65	5.30914e-63
EMP3	2.34747	1.23111	1.01061e-64	5.4959e-63
LY96	2.3645	1.24153	1.14285e-64	6.19862e-63
LYZ	4.68572	2.22827	1.14915e-64	6.21633e-63
PTPN22	3.48072	1.79939	1.17411e-64	6.33463e-63
TMEM140	1.71823	0.78092	1.38107e-64	7.43165e-63
RAB33A	2.66681	1.41512	1.40754e-64	7.55429e-63
UBA7	2.40788	1.26777	1.51162e-64	8.09173e-63
HERC5	3.53616	1.82218	1.70605e-64	9.10869e-63
KIAA0748	4.36467	2.12587	1.76978e-64	9.42441e-63
MAL	5.17457	2.37144	2.1695e-64	1.15231e-62
CASP4	2.1285	1.08983	2.22554e-64	1.17902e-62
BTK	2.6133	1.38587	2.97487e-64	1.57193e-62
ZC3H12D	3.22757	1.69045	3.04303e-64	1.60381e-62
CCR2	4.53899	2.18237	3.1896e-64	1.67675e-62
EFHD2	2.06368	1.04522	7.33244e-64	3.84475e-62
AOAH	3.65116	1.86835	7.47297e-64	3.90844e-62
TFEC	3.10161	1.63302	8.21739e-64	4.28684e-62
SLA	2.80111	1.486	9.91386e-64	5.15873e-62
FYB	3.24719	1.69919	1.08241e-63	5.61812e-62
TNFRSF4	3.21121	1.68312	1.22938e-63	6.35895e-62
C1orf54	2.0893	1.06302	1.23134e-63	6.35895e-62
HLA-L	2.80464	1.48782	1.77558e-63	9.14646e-62
TAGAP	3.2781	1.71286	2.02245e-63	1.0392e-61
TTC24	3.06267	1.61479	2.15239e-63	1.10321e-61
KLRD1	4.16363	2.05784	2.49204e-63	1.27411e-61
NFAM1	2.61548	1.38707	3.31816e-63	1.69226e-61
CD79B	4.96199	2.31092	5.05184e-63	2.57004e-61
SIGLEC7	2.57528	1.36473	6.28014e-63	3.18702e-61
FGR	2.61256	1.38547	7.03255e-63	3.56003e-61
STAT2	1.61728	0.693569	8.13307e-63	4.107e-61
USP18	2.45994	1.29862	1.09308e-62	5.50624e-61
MS4A6A	2.46841	1.30358	1.37414e-62	6.90504e-61
CXorf65	2.46309	1.30047	1.54399e-62	7.7396e-61
P2RY6	3.10904	1.63647	1.64459e-62	8.22376e-61
IDO2	2.95736	1.56431	1.96736e-62	9.81384e-61
LGMN	1.88575	0.915135	2.33908e-62	1.16398e-60
ZBTB32	2.93663	1.55416	2.64863e-62	1.31482e-60
ITGAL	3.38805	1.76045	3.38951e-62	1.67854e-60
TNIP3	4.4916	2.16723	4.09285e-62	2.02197e-60
GPR65	2.50721	1.32608	5.70697e-62	2.8126e-60
VAV1	2.96624	1.56863	7.07514e-62	3.47853e-60
COTL1	2.51353	1.32971	8.58654e-62	4.21151e-60
RNASE6	2.3599	1.23872	8.83939e-62	4.32518e-60
IL18	2.92459	1.54824	1.12211e-61	5.47751e-60
CTRL	2.67804	1.42118	1.62095e-61	7.89376e-60
FCGR1C	2.52142	1.33424	1.77517e-61	8.62429e-60
CCL3	3.14842	1.65463	2.29323e-61	1.11149e-59
GTSF1L	2.00464	1.00334	2.99098e-61	1.44625e-59
RHOF	4.03062	2.011	3.10127e-61	1.49605e-59
NPL	2.23593	1.16088	3.15602e-61	1.51663e-59
NLRC3	2.44233	1.28826	3.15873e-61	1.51663e-59
PIK3R5	2.40581	1.26653	3.28381e-61	1.57301e-59
PIK3AP1	2.65284	1.40754	3.56308e-61	1.7028e-59
SECTM1	3.45442	1.78844	3.67953e-61	1.75437e-59
C10orf54	2.41938	1.27463	4.4361e-61	2.11018e-59
C17orf87	2.89523	1.53368	5.32454e-61	2.52694e-59
GIMAP2	2.55394	1.35272	5.4267e-61	2.56947e-59
FXYD2	2.97099	1.57094	6.11309e-61	2.8878e-59
AKNA	2.30661	1.20577	6.76246e-61	3.18722e-59
INPP5D	2.51037	1.3279	7.13598e-61	3.35555e-59
FCRL6	3.7488	1.90643	7.69998e-61	3.61247e-59
HVCN1	2.25928	1.17586	8.17093e-61	3.82467e-59
LOC96610	7.44006	2.89531	9.88668e-61	4.61724e-59
LOC100233209	3.53779	1.82285	1.01446e-60	4.72693e-59
C17orf60	2.51559	1.33089	1.80753e-60	8.40315e-59
LRRC25	2.2846	1.19194	1.93206e-60	8.96177e-59
EVI2B	2.96919	1.57007	2.58638e-60	1.19697e-58
ICAM3	2.11803	1.08272	2.7159e-60	1.25409e-58
CR1L	2.74691	1.45781	3.36754e-60	1.55149e-58
ZNF80	3.3968	1.76417	3.73533e-60	1.71708e-58
PARP15	3.91618	1.96945	8.80588e-60	4.03888e-58
PTCRA	2.74869	1.45874	1.13199e-59	5.18037e-58
IFITM1	3.31797	1.7303	1.28813e-59	5.88181e-58
ITGAX	2.46961	1.30428	1.45864e-59	6.64558e-58
CD69	4.00469	2.00169	1.60163e-59	7.28084e-58
C8orf80	4.4261	2.14604	1.7249e-59	7.82386e-58
OPTN	2.05137	1.03659	1.8186e-59	8.23069e-58
PNOC	4.4848	2.16504	1.91256e-59	8.63687e-58
GRAP2	3.53643	1.82229	2.0021e-59	9.02135e-58
THEMIS	4.77506	2.25552	2.09623e-59	9.42475e-58
IFITM3	2.5087	1.32694	2.15222e-59	9.65534e-58
LAT2	2.20572	1.14125	2.60072e-59	1.16419e-57
GPR114	4.31495	2.10934	3.13841e-59	1.40182e-57
P2RY8	2.92961	1.55071	3.43117e-59	1.52926e-57
SH3BP1	2.13652	1.09526	3.6021e-59	1.60196e-57
C19orf38	2.54483	1.34757	4.67838e-59	2.07611e-57
FPR3	3.04742	1.60759	8.75861e-59	3.87838e-57
CD300A	2.20613	1.14152	1.47065e-58	6.49812e-57
PSME1	1.78789	0.838259	1.75735e-58	7.74823e-57
KLRB1	4.83152	2.27248	1.81575e-58	7.98853e-57
CXCL13	12.6087	3.65634	1.99692e-58	8.76676e-57
APBB1IP	2.54207	1.34601	2.43299e-58	1.06584e-56
RNF166	1.98255	0.987359	2.49637e-58	1.09127e-56
RGL4	3.12301	1.64293	2.98441e-58	1.30184e-56
PTPRC	3.75862	1.9102	6.18674e-58	2.693e-56
CD70	3.55947	1.83166	6.4056e-58	2.78236e-56
APOC1	2.99092	1.58059	7.07525e-58	3.06674e-56
NFKB2	1.89835	0.924748	7.24609e-58	3.13416e-56
FCRLA	5.799	2.53581	8.61784e-58	3.71964e-56
SIGLEC10	2.69558	1.4306	8.93611e-58	3.84891e-56
FPR2	3.54653	1.82641	9.3676e-58	4.0263e-56
ARRB2	1.66088	0.731945	1.02694e-57	4.40469e-56
SLC2A6	3.11407	1.6388	2.62177e-57	1.12216e-55
CD14	2.38558	1.25434	5.70153e-57	2.43527e-55
TREML2	3.51958	1.8154	6.86864e-57	2.92767e-55
POU2AF1	6.88495	2.78345	7.92711e-57	3.37182e-55
HLA-DRB6	4.13765	2.04881	7.97173e-57	3.38378e-55
DOCK2	2.92422	1.54805	8.14296e-57	3.44932e-55
CLEC7A	3.08913	1.6272	8.2671e-57	3.49468e-55
CCR8	4.08565	2.03056	8.99824e-57	3.79593e-55
CLECL1	2.94634	1.55893	1.00393e-56	4.22362e-55
CD83	2.26381	1.17876	1.00533e-56	4.22362e-55
CLEC12A	3.72728	1.89812	1.04815e-56	4.3945e-55
CASP5	2.64801	1.40491	1.2185e-56	5.0983e-55
IFIT1	4.25811	2.09021	1.5351e-56	6.40991e-55
IFI16	2.3869	1.25514	1.78843e-56	7.45251e-55
HAPLN3	4.00397	2.00143	2.22298e-56	9.24451e-55
CLEC2B	2.27176	1.18381	3.74314e-56	1.55348e-54
KIR3DL2	3.07893	1.62243	4.33314e-56	1.79471e-54
GAB3	2.31455	1.21073	5.17371e-56	2.13854e-54
SNAI3	2.52704	1.33745	5.67757e-56	2.34208e-54
SEMA4D	1.73637	0.796072	6.41832e-56	2.64234e-54
CD226	3.15568	1.65795	6.79681e-56	2.79255e-54
RELB	2.24754	1.16835	7.62301e-56	3.12574e-54
HLA-DPB2	3.10562	1.63488	8.13242e-56	3.32796e-54
GPR55	3.92303	1.97197	9.0718e-56	3.70498e-54
TNFSF14	3.1796	1.66885	9.4071e-56	3.83428e-54
GBP2	2.56857	1.36096	1.28415e-55	5.22375e-54
LYSMD2	2.17266	1.11946	1.54143e-55	6.25791e-54
GIMAP1	2.76469	1.46712	1.75994e-55	7.13087e-54
JAKMIP1	5.01211	2.32542	1.81632e-55	7.34481e-54
HTRA4	3.17181	1.6653	2.19021e-55	8.83931e-54
NAPSB	3.89706	1.96239	2.38574e-55	9.60953e-54
HLA-DRB5	4.01273	2.00459	3.56284e-55	1.43226e-53
LSP1	2.50051	1.32222	4.47722e-55	1.79632e-53
VPREB3	4.37072	2.12787	5.44464e-55	2.18019e-53
CYBA	2.85657	1.51428	5.46865e-55	2.18554e-53
LIME1	3.78194	1.91913	6.06241e-55	2.41812e-53
APOE	3.1229	1.64289	7.94842e-55	3.16424e-53
KIAA0125	5.97768	2.57959	9.79902e-55	3.8934e-53
AGAP2	2.65621	1.40937	1.59358e-54	6.31947e-53
CSF2RB	2.97726	1.57399	2.03248e-54	8.04439e-53
GPR183	3.19213	1.67452	2.15475e-54	8.51189e-53
MS4A4A	2.56967	1.36158	2.41334e-54	9.51505e-53
PLEKHO2	1.82029	0.86417	2.56132e-54	1.00791e-52
C2orf89	3.67629	1.87825	2.86244e-54	1.12425e-52
SH3BGRL3	1.82104	0.864765	2.9215e-54	1.14525e-52
DPEP2	2.60632	1.38202	4.15051e-54	1.62393e-52
RRN3P2	2.20371	1.13994	4.66055e-54	1.82001e-52
INSL3	2.54232	1.34615	6.01066e-54	2.34279e-52
CYBB	2.88193	1.52704	7.62519e-54	2.96644e-52
SP140L	2.41389	1.27136	7.77011e-54	3.0171e-52
STX11	2.42863	1.28015	9.13954e-54	3.54213e-52
CCL18	7.35877	2.87946	1.43353e-53	5.54534e-52
RLTPR	5.16144	2.36777	2.48912e-53	9.61055e-52
ICAM4	2.77905	1.47459	3.52686e-53	1.35917e-51
PLA2G7	3.64382	1.86545	5.10689e-53	1.96438e-51
ICAM1	2.74534	1.45699	5.45529e-53	2.09446e-51
GPR174	4.09059	2.03231	5.67129e-53	2.17332e-51
MS4A1	9.67988	3.27499	7.61032e-53	2.91095e-51
CD28	3.136	1.64893	9.06602e-53	3.4613e-51
BST2	3.49074	1.80353	1.05573e-52	4.02315e-51
IL9R	2.73627	1.45221	1.09456e-52	4.1634e-51
IL29	2.68705	1.42602	1.28838e-52	4.89155e-51
DEF6	1.98872	0.99184	1.45389e-52	5.50972e-51
CCL17	4.15403	2.05451	1.84167e-52	6.96641e-51
FCRL5	7.29313	2.86654	2.35159e-52	8.87889e-51
PARP9	1.99159	0.993919	2.57531e-52	9.7057e-51
P2RY10	4.37836	2.13039	2.6009e-52	9.78414e-51
TNFAIP3	2.37493	1.24789	2.74671e-52	1.03138e-50
ARRDC5	2.4615	1.29954	3.20518e-52	1.20133e-50
BCL2L14	4.81884	2.26869	3.56196e-52	1.33262e-50
TIMD4	3.59809	1.84723	4.09717e-52	1.53006e-50
CXorf21	2.56972	1.36161	4.34462e-52	1.61951e-50
DUSP2	2.61683	1.38782	4.68007e-52	1.74139e-50
LYN	2.34361	1.22873	4.71768e-52	1.75221e-50
KCNAB2	2.31587	1.21156	5.64601e-52	2.09321e-50
IGSF6	2.51911	1.33292	6.0998e-52	2.25736e-50
GPR132	2.6216	1.39045	6.57971e-52	2.43058e-50
FCRL2	4.68017	2.22656	7.62845e-52	2.81292e-50
XIRP1	5.10871	2.35296	8.46802e-52	3.1169e-50
POU2F2	2.62885	1.39443	8.72102e-52	3.20427e-50
CLEC6A	2.60162	1.37941	1.11515e-51	4.08995e-50
LILRA6	2.92516	1.54851	1.33972e-51	4.90479e-50
TNFRSF13B	4.44089	2.15085	1.35072e-51	4.93626e-50
GPBAR1	2.35134	1.23348	1.39395e-51	5.0852e-50
LILRA3	3.06342	1.61514	1.43951e-51	5.24206e-50
TNFRSF17	5.7537	2.52449	1.49595e-51	5.43794e-50
OAS3	2.68114	1.42285	1.54163e-51	5.59409e-50
RGS19	1.75102	0.808192	2.41781e-51	8.75792e-50
CTSL1	1.86688	0.900627	3.18285e-51	1.15088e-49
TSPAN32	2.94763	1.55956	3.31689e-51	1.19724e-49
C15orf53	1.61605	0.692473	4.88591e-51	1.76047e-49
GIMAP7	2.63746	1.39915	6.26791e-51	2.25447e-49
VNN2	3.44717	1.78541	9.45924e-51	3.39638e-49
KIAA1949	1.83923	0.879103	1.34005e-50	4.80311e-49
CSF2RA	2.54128	1.34556	2.36215e-50	8.45179e-49
CCL22	3.40628	1.7682	2.42221e-50	8.65159e-49
WDFY4	3.1744	1.66648	2.42651e-50	8.65189e-49
PRAM1	2.50926	1.32726	2.57789e-50	9.17569e-49
TNFAIP8	2.0797	1.05637	5.07058e-50	1.80168e-48
TLR8	3.32458	1.73317	6.83759e-50	2.42533e-48
BLK	5.63914	2.49547	7.02594e-50	2.48784e-48
HLA-DQB2	3.89174	1.96042	8.62719e-50	3.04956e-48
NLRC4	2.01274	1.00916	8.70405e-50	3.07143e-48
MFNG	2.26361	1.17862	9.04287e-50	3.18552e-48
TOX2	2.81363	1.49243	1.08155e-49	3.80343e-48
TAPBPL	1.88797	0.916838	1.22273e-49	4.29253e-48
LY86	2.0875	1.06178	1.46478e-49	5.13351e-48
CD180	2.49051	1.31644	2.01709e-49	7.05705e-48
MPEG1	2.59297	1.37461	2.05241e-49	7.16841e-48
PVRIG	2.615	1.38681	2.06417e-49	7.19721e-48
CECR1	2.5878	1.37173	2.58972e-49	9.01434e-48
IRF7	2.46177	1.2997	2.70578e-49	9.40237e-48
RASGRP2	3.52863	1.81911	2.81417e-49	9.76246e-48
WIPF1	2.2051	1.14085	3.13348e-49	1.08518e-47
HLA-DOA	2.715	1.44095	3.46089e-49	1.19655e-47
LAX1	4.53064	2.17972	3.94667e-49	1.3622e-47
CSK	1.58282	0.662493	4.14454e-49	1.42809e-47
ACSL5	2.68458	1.4247	4.66744e-49	1.60557e-47
SSTR3	2.22776	1.15559	5.20358e-49	1.787e-47
NR1H3	1.82611	0.868775	5.42472e-49	1.85983e-47
SLC2A5	3.23441	1.6935	5.44862e-49	1.8649e-47
ADAM8	2.788	1.47923	5.46422e-49	1.86712e-47
GMIP	1.7029	0.767992	6.03729e-49	2.05951e-47
CD274	3.03743	1.60285	6.4055e-49	2.18149e-47
GVIN1	3.50014	1.80741	7.29177e-49	2.4792e-47
KIR2DL3	2.27695	1.1871	7.75929e-49	2.63379e-47
FTL	1.85516	0.891542	8.02913e-49	2.72088e-47
MGAT1	1.51616	0.600425	8.16278e-49	2.76161e-47
PTPN6	1.69404	0.760471	9.71547e-49	3.28149e-47
WNT1	2.08113	1.05737	1.23327e-48	4.15865e-47
SAMD9	2.66264	1.41285	1.3555e-48	4.56329e-47
CEACAM4	2.28288	1.19086	1.71146e-48	5.75218e-47
CCL4L2	3.04573	1.60679	1.86019e-48	6.24183e-47
LRRC33	2.01033	1.00743	2.2654e-48	7.58909e-47
CCRL2	2.13288	1.0928	3.12867e-48	1.0464e-46
FGL2	2.77341	1.47166	3.21837e-48	1.07464e-46
CLEC4D	2.59755	1.37715	3.60798e-48	1.20278e-46
OTOF	3.26986	1.70923	4.00192e-48	1.33194e-46
FCGR3A	2.45871	1.2979	4.32884e-48	1.43841e-46
APOBEC3F	2.18872	1.13009	4.55333e-48	1.51056e-46
HLA-DQA2	3.67305	1.87698	4.57727e-48	1.51604e-46
BIN1	2.56472	1.3588	4.94777e-48	1.63612e-46
NECAP2	1.42153	0.507442	6.04508e-48	1.99575e-46
RCSD1	2.41257	1.27057	6.16e-48	2.03042e-46
MARCO	7.80057	2.96358	6.24531e-48	2.05524e-46
TOX	3.84204	1.94187	6.33551e-48	2.08158e-46
ICAM2	2.14453	1.10066	6.62833e-48	2.1743e-46
HAMP	3.04911	1.60839	7.06813e-48	2.31487e-46
APOBEC3C	2.41923	1.27455	7.96671e-48	2.605e-46
IL1R2	4.17328	2.06118	9.15286e-48	2.98809e-46
IRF5	1.88225	0.912455	9.17106e-48	2.98927e-46
DDX58	2.16571	1.11484	9.81293e-48	3.19341e-46
LY6E	2.8508	1.51137	1.00682e-47	3.27129e-46
MPP1	1.84454	0.88326	1.0651e-47	3.45518e-46
TSPAN33	2.28729	1.19364	1.26789e-47	4.10652e-46
ARPC1B	1.94337	0.958562	1.46317e-47	4.73152e-46
TNFSF12-TNFSF13	6.79062	2.76354	1.67533e-47	5.40908e-46
IPCEF1	2.80705	1.48905	1.83903e-47	5.92828e-46
CD200R1	2.8674	1.51974	1.88262e-47	6.05925e-46
CD33	2.14642	1.10193	2.51707e-47	8.08854e-46
CD163	2.84252	1.50717	3.15394e-47	1.01193e-45
NCR1	2.03255	1.02329	3.21045e-47	1.02845e-45
LGALS3BP	2.26106	1.177	4.1e-47	1.31136e-45
CD1B	3.89588	1.96195	4.10919e-47	1.31225e-45
HMHA1	2.15198	1.10567	5.14097e-47	1.63919e-45
LCP1	2.4108	1.26951	6.45198e-47	2.05401e-45
ODF3B	2.5008	1.32239	1.08479e-46	3.44813e-45
UPP1	2.28819	1.19421	1.44967e-46	4.60081e-45
RENBP	2.56267	1.35765	1.75126e-46	5.54934e-45
KIR3DL1	2.22801	1.15576	2.17498e-46	6.88138e-45
EVI2A	2.2683	1.18161	2.31885e-46	7.32528e-45
CASP10	2.21159	1.14509	3.21706e-46	1.01471e-44
GLIPR2	2.53514	1.34206	3.6068e-46	1.13589e-44
SERPING1	2.27078	1.18319	6.93419e-46	2.18044e-44
SH2D1B	2.52722	1.33755	7.02399e-46	2.2053e-44
EMILIN2	2.19908	1.1369	7.71764e-46	2.41937e-44
C20orf118	2.05418	1.03856	8.11257e-46	2.5393e-44
SERPINB9	2.25144	1.17085	9.61881e-46	3.00617e-44
STK10	1.67471	0.743915	1.52384e-45	4.75521e-44
SIGLEC9	2.16691	1.11564	1.59598e-45	4.97278e-44
MEFV	2.16693	1.11566	1.7321e-45	5.38869e-44
FAM20A	2.80388	1.48742	2.37799e-45	7.38691e-44
ADAP2	1.7916	0.841249	3.21901e-45	9.98428e-44
IL7	2.78862	1.47955	4.00377e-45	1.23996e-43
C3AR1	2.09515	1.06706	5.41414e-45	1.67422e-43
BCL11B	4.08764	2.03127	6.07012e-45	1.87424e-43
SMTNL1	2.42104	1.27562	7.33946e-45	2.26276e-43
C1R	2.38991	1.25696	8.56558e-45	2.63681e-43
IFIT5	1.83663	0.877062	1.18016e-44	3.62754e-43
TLR9	2.59105	1.37354	1.47957e-44	4.54104e-43
GBP6	3.50355	1.80882	2.45906e-44	7.53597e-43
LRBA	0.481617	-1.05404	2.81211e-44	8.60506e-43
PFN1	1.54664	0.62914	3.69066e-44	1.12766e-42
CFP	2.88094	1.52654	3.9824e-44	1.21499e-42
RARRES3	3.45226	1.78754	4.64442e-44	1.41486e-42
LYL1	2.27531	1.18607	4.75376e-44	1.44602e-42
ARHGAP4	2.32659	1.21821	5.00803e-44	1.52111e-42
UNC13D	2.93117	1.55148	5.56818e-44	1.68874e-42
TMSL3	1.87025	0.903229	9.19253e-44	2.78383e-42
RNF19B	1.57308	0.653591	1.11074e-43	3.35875e-42
ZMYND15	2.29202	1.19662	1.11434e-43	3.36468e-42
LRMP	2.75079	1.45985	1.24015e-43	3.73905e-42
ADAM6	5.80884	2.53825	1.33651e-43	4.02365e-42
S100A4	2.29065	1.19576	2.02214e-43	6.07889e-42
IL23A	2.31071	1.20834	2.08289e-43	6.25232e-42
RAP2B	1.62739	0.702556	2.53019e-43	7.58392e-42
C10orf125	2.49271	1.31771	2.75689e-43	8.25136e-42
CD101	2.02495	1.01789	3.32962e-43	9.951e-42
SLC9A9	2.09449	1.0666	4.77026e-43	1.42358e-41
FBXO6	1.7474	0.80521	5.19783e-43	1.54892e-41
PLA2G12A	0.602656	-0.730593	6.06822e-43	1.80567e-41
MAN2B1	1.6719	0.741492	6.61525e-43	1.96559e-41
FAM129C	3.69292	1.88476	7.3365e-43	2.17674e-41
CD300C	2.18131	1.1252	7.95455e-43	2.35671e-41
CCL19	7.96615	2.99388	8.78517e-43	2.59904e-41
CHST11	2.18715	1.12905	9.01821e-43	2.66414e-41
CCL11	3.27376	1.71095	9.66981e-43	2.85252e-41
PTK2B	1.87441	0.906439	9.89105e-43	2.9136e-41
RPS6KA4	1.67406	0.743355	1.17735e-42	3.46312e-41
RGS18	2.5133	1.32959	1.3118e-42	3.85309e-41
HPSE	2.5507	1.35089	1.42366e-42	4.17566e-41
C5orf39	2.26578	1.18001	1.457e-42	4.26734e-41
FLVCR2	1.99245	0.994543	2.32745e-42	6.80705e-41
FAM179A	2.83555	1.50363	2.33156e-42	6.80935e-41
EMR1	2.67974	1.42209	2.78318e-42	8.11674e-41
IL3RA	2.02026	1.01454	3.20367e-42	9.32978e-41
CLEC10A	4.70055	2.23283	3.44576e-42	1.00206e-40
IL18R1	2.58147	1.36819	3.72444e-42	1.08156e-40
PIK3R6	2.03358	1.02402	3.75317e-42	1.08837e-40
NEURL3	3.09196	1.62852	3.85688e-42	1.11686e-40
SH3KBP1	1.86941	0.902582	5.42641e-42	1.56914e-40
IL27	2.13942	1.09722	9.1786e-42	2.65042e-40
PTGDS	4.51694	2.17534	1.20522e-41	3.47531e-40
CNR2	3.06636	1.61653	1.24569e-41	3.58695e-40
DAPP1	2.70509	1.43567	1.38583e-41	3.98489e-40
CLEC2D	1.58528	0.664735	1.47672e-41	4.24029e-40
HLA-J	2.58185	1.36841	1.55672e-41	4.46376e-40
MATK	3.69683	1.88629	1.63974e-41	4.69524e-40
TXK	2.61546	1.38706	2.11238e-41	6.04016e-40
CARD9	2.87969	1.52591	2.1304e-41	6.08322e-40
RIN3	1.84856	0.886404	2.14518e-41	6.11688e-40
TRIM38	1.6718	0.7414	2.52154e-41	7.18008e-40
MITD1	1.43934	0.525409	2.67752e-41	7.61365e-40
CLIC2	2.00642	1.00462	2.89384e-41	8.21739e-40
EGFL6	3.70613	1.88991	3.88016e-41	1.10029e-39
ASGR2	2.32527	1.2174	3.99884e-41	1.13238e-39
PLEKHF1	2.54888	1.34986	4.28299e-41	1.21117e-39
LILRA4	3.49779	1.80644	4.5056e-41	1.27237e-39
RELT	1.88967	0.918132	5.47987e-41	1.54537e-39
FCRL1	4.05545	2.01986	7.31697e-41	2.06061e-39
GSTO1	1.49473	0.579881	9.62792e-41	2.7077e-39
CCL7	4.02437	2.00876	1.35571e-40	3.80749e-39
CLEC4C	2.57515	1.36465	1.53883e-40	4.31589e-39
CPVL	2.25667	1.17419	1.56268e-40	4.37679e-39
IL16	2.22937	1.15664	2.02093e-40	5.65255e-39
STAMBPL1	2.01526	1.01097	2.10896e-40	5.89071e-39
HMOX1	2.0033	1.00238	2.36706e-40	6.60266e-39
TCN2	1.94466	0.959516	2.54704e-40	7.09504e-39
LGALS9C	2.87027	1.52119	3.77022e-40	1.04881e-38
LPAR5	1.97909	0.984836	3.98953e-40	1.10831e-38
CKLF	1.52136	0.605359	4.05578e-40	1.12519e-38
FCHO1	3.1583	1.65915	4.83664e-40	1.34001e-38
SEL1L3	2.75077	1.45983	5.71978e-40	1.58255e-38
GLT1D1	2.49693	1.32016	6.34148e-40	1.7522e-38
PARP10	2.23194	1.1583	7.13059e-40	1.96758e-38
IKBKE	1.88213	0.912365	1.06209e-39	2.92675e-38
ACY3	4.20406	2.07178	1.11272e-39	3.06214e-38
C2orf85	1.94876	0.962554	1.16289e-39	3.19592e-38
SLC25A28	1.47621	0.561893	1.29521e-39	3.5548e-38
IL10RB	1.38068	0.465377	1.50243e-39	4.11803e-38
JSRP1	4.09384	2.03345	2.03499e-39	5.57027e-38
GPR25	1.9734	0.980683	2.09231e-39	5.71955e-38
PLA1A	2.89015	1.53114	3.0137e-39	8.22727e-38
C3	2.78406	1.47719	3.57527e-39	9.74735e-38
DTHD1	2.68965	1.42742	5.22311e-39	1.4221e-37
TMSB10	2.02812	1.02014	6.45012e-39	1.75385e-37
CSF1R	2.09603	1.06766	6.77746e-39	1.84042e-37
C9orf167	1.79721	0.845756	7.68212e-39	2.08332e-37
GRK6	1.52135	0.60535	7.96241e-39	2.15648e-37
CLCN3	0.543501	-0.879646	8.38084e-39	2.26681e-37
KCNA3	3.20803	1.68169	9.38108e-39	2.534e-37
CD1D	2.13867	1.09672	9.7935e-39	2.64193e-37
SOD2	2.03443	1.02462	1.20791e-38	3.25421e-37
HSD11B1	3.10834	1.63614	1.3166e-38	3.54238e-37
DDX60	2.36818	1.24378	1.36917e-38	3.67899e-37
IFI27L2	2.18212	1.12573	1.50835e-38	4.04768e-37
DTX3L	1.62284	0.698519	1.65272e-38	4.42928e-37
C11orf75	2.25854	1.17539	2.04209e-38	5.46567e-37
ARPC2	1.36514	0.449052	2.49835e-38	6.67813e-37
GRAMD1B	2.66989	1.41678	2.62706e-38	7.01302e-37
DPPA4	1.80823	0.854575	2.9039e-38	7.74196e-37
PBX4	2.56628	1.35968	3.18652e-38	8.48441e-37
ACVR2B	0.593738	-0.752102	3.48345e-38	9.26301e-37
SLCO5A1	3.10159	1.63301	4.20978e-38	1.11799e-36
RASSF5	2.1825	1.12598	4.57029e-38	1.21216e-36
NCRNA00158	1.81687	0.861458	6.01062e-38	1.59211e-36
CTSZ	1.71086	0.77472	7.60976e-38	2.0131e-36
TMEM156	3.1746	1.66658	7.71163e-38	2.03742e-36
KIR2DS4	2.19767	1.13597	8.25336e-38	2.17774e-36
BANK1	3.9883	1.99577	1.06701e-37	2.8118e-36
OSM	2.73647	1.45232	1.49e-37	3.92143e-36
C1S	2.64377	1.4026	1.68538e-37	4.42995e-36
IL12RB2	5.25206	2.39288	2.08845e-37	5.48239e-36
CSAG3	5.1629	2.36818	2.18932e-37	5.73984e-36
KLRG1	2.27136	1.18356	2.22112e-37	5.81577e-36
SPNS3	2.67271	1.41831	2.2907e-37	5.9903e-36
CARD17	1.79651	0.845201	2.69796e-37	7.0463e-36
SIPA1	1.71236	0.775987	2.79394e-37	7.2877e-36
SLC12A3	2.88675	1.52944	3.45621e-37	9.00371e-36
EMR2	2.0596	1.04236	3.51381e-37	9.14216e-36
TLR10	3.12985	1.6461	4.43399e-37	1.15216e-35
CHST2	2.36758	1.24341	5.19552e-37	1.34834e-35
DHX58	1.86468	0.898928	5.33184e-37	1.38196e-35
PTPRO	2.13981	1.09748	6.04742e-37	1.56546e-35
ITGAM	2.1632	1.11317	6.37796e-37	1.64894e-35
PLCG2	2.19634	1.1351	6.43807e-37	1.66238e-35
SIGLEC5	2.24949	1.1696	6.80736e-37	1.75553e-35
MKL2	0.524982	-0.92966	7.15629e-37	1.8432e-35
E2F4	1.4354	0.52145	7.30744e-37	1.87976e-35
CEACAM21	2.43487	1.28385	7.68105e-37	1.97339e-35
IFFO1	1.93761	0.954275	7.73693e-37	1.98526e-35
FCER2	4.34641	2.11983	8.50471e-37	2.17954e-35
WDR35	0.602985	-0.729806	1.00299e-36	2.5672e-35
VCAM1	2.59267	1.37444	1.12203e-36	2.86832e-35
TNIP1	1.41249	0.498238	1.15566e-36	2.9506e-35
CMKLR1	2.08251	1.05833	1.55917e-36	3.97587e-35
BRI3	1.59275	0.671516	1.68407e-36	4.28905e-35
TNFRSF25	2.58329	1.36921	1.71707e-36	4.36767e-35
RHEBL1	2.09487	1.06686	2.28505e-36	5.80523e-35
MGC29506	4.37591	2.12958	2.76613e-36	7.0187e-35
FAM73A	0.515862	-0.954942	3.04653e-36	7.72064e-35
SH3RF1	0.564559	-0.824804	3.35042e-36	8.48028e-35
GYPC	2.01138	1.00819	3.35596e-36	8.48384e-35
PCYOX1	0.643123	-0.636834	3.56167e-36	8.99278e-35
DENND1C	1.75853	0.814368	3.85646e-36	9.72512e-35
FAM159A	2.34307	1.2284	4.03809e-36	1.01706e-34
FCGR2B	2.26469	1.17931	4.0866e-36	1.02802e-34
C14orf72	2.13409	1.09362	4.28365e-36	1.07627e-34
PAX5	3.99132	1.99687	7.15603e-36	1.79575e-34
P2RX5	2.52841	1.33823	7.22621e-36	1.81115e-34
TMEM51	1.62626	0.701558	7.36743e-36	1.84429e-34
PPP2R2B	2.53266	1.34065	7.3897e-36	1.84761e-34
P2RX1	3.03147	1.60002	8.12307e-36	2.02849e-34
FAM18A	1.9668	0.975851	8.36537e-36	2.08646e-34
GPR97	2.63015	1.39514	8.54845e-36	2.12953e-34
LSM6	1.44163	0.5277	8.64092e-36	2.14995e-34
KLRC2	2.96772	1.56935	1.28068e-35	3.1826e-34
CCM2	1.54241	0.62519	1.46067e-35	3.6255e-34
TMEM176B	2.44109	1.28753	1.80582e-35	4.47678e-34
GPA33	2.14832	1.10321	2.04455e-35	5.06248e-34
FAS	2.07289	1.05165	2.23953e-35	5.53859e-34
SLFN14	1.75063	0.80787	2.37985e-35	5.87851e-34
RILP	1.90654	0.930954	2.56719e-35	6.33363e-34
PLCXD2	2.48919	1.31568	2.76269e-35	6.80778e-34
WDFY3	0.6079	-0.718095	3.94973e-35	9.72117e-34
PTGIR	1.96477	0.974359	4.06768e-35	9.99946e-34
NPC2	1.69928	0.76492	4.09869e-35	1.00636e-33
S1PR2	1.60594	0.68342	4.82253e-35	1.18267e-33
NUB1	1.34543	0.428065	5.24979e-35	1.28592e-33
STK17A	1.60855	0.685757	6.26525e-35	1.53282e-33
CYTH1	1.45614	0.542152	7.3402e-35	1.79367e-33
TEX11	2.12558	1.08785	8.25947e-35	2.0159e-33
PREPL	0.663869	-0.59103	1.07298e-34	2.61572e-33
FAM65B	2.84557	1.50872	1.12162e-34	2.73106e-33
MCART6	2.24293	1.16539	1.17206e-34	2.85048e-33
CPNE5	2.45514	1.29581	1.31248e-34	3.18821e-33
C17orf66	1.54652	0.629024	1.48298e-34	3.59812e-33
KLRC3	2.8963	1.53421	1.49457e-34	3.62195e-33
CEBPB	2.02565	1.01839	1.5299e-34	3.70318e-33
RRN3P1	2.30626	1.20556	1.65892e-34	4.01075e-33
TTC7A	1.67653	0.745477	1.95335e-34	4.71704e-33
ITM2C	2.28249	1.19061	1.99316e-34	4.80751e-33
MAP3K14	1.70196	0.767198	2.09755e-34	5.05335e-33
SAMHD1	2.05029	1.03583	2.51639e-34	6.05529e-33
BAK1	1.51651	0.600756	2.70926e-34	6.51174e-33
CD1E	3.55913	1.83152	2.82561e-34	6.78345e-33
GRAP	1.86204	0.896886	2.9403e-34	7.04788e-33
FLI1	1.80486	0.851888	2.94263e-34	7.04788e-33
SMAD5	0.661622	-0.595921	2.98568e-34	7.14263e-33
TLR2	1.98814	0.991416	3.0127e-34	7.19887e-33
OBFC2A	1.97748	0.983661	3.13038e-34	7.47138e-33
PDPK1	0.63157	-0.662985	3.2846e-34	7.83034e-33
KIF21B	2.23684	1.16146	3.79153e-34	9.02832e-33
FCGR2A	1.79666	0.845315	4.69112e-34	1.11575e-32
TNF	2.84265	1.50724	4.96564e-34	1.17967e-32
DERL3	2.67777	1.42103	5.32181e-34	1.26282e-32
RNF130	1.40287	0.48838	5.47506e-34	1.29768e-32
LILRP2	1.52592	0.609679	6.30594e-34	1.49289e-32
ZKSCAN1	0.493781	-1.01806	6.74823e-34	1.59576e-32
CCL23	2.15034	1.10456	8.25148e-34	1.94898e-32
CLNK	1.84063	0.880201	8.94215e-34	2.10969e-32
GLRX	1.91819	0.939748	8.99016e-34	2.11858e-32
CLASP2	0.66438	-0.589919	9.62716e-34	2.26609e-32
CBR3	2.2666	1.18053	1.00378e-33	2.36002e-32
OGFR	1.77451	0.827419	1.09534e-33	2.57236e-32
TRADD	1.747	0.804883	1.14356e-33	2.68252e-32
ARHGAP22	2.19252	1.13259	1.19648e-33	2.80346e-32
CCL25	2.0484	1.03449	1.28728e-33	3.01275e-32
KBTBD8	2.08429	1.05956	1.29718e-33	3.03246e-32
SCAMP1	0.654144	-0.61232	1.3106e-33	3.06035e-32
FXYD7	2.22293	1.15246	1.32692e-33	3.09494e-32
OR52N4	1.81383	0.85904	1.34118e-33	3.12463e-32
MEP1A	1.86868	0.902023	1.45693e-33	3.39045e-32
MAGI1	0.549706	-0.863269	1.74867e-33	4.06477e-32
CCDC69	2.18756	1.12932	1.93453e-33	4.49171e-32
AFF4	0.603632	-0.728259	1.97235e-33	4.57434e-32
ALDH6A1	0.517338	-0.95082	2.02415e-33	4.68917e-32
TNFRSF13C	2.59295	1.37459	2.29965e-33	5.32137e-32
PRKD2	1.39137	0.476508	2.3506e-33	5.43314e-32
DAZL	2.17024	1.11785	2.36242e-33	5.45433e-32
ABCD2	2.89926	1.53568	2.66445e-33	6.14471e-32
MYD88	1.3839	0.468738	3.14578e-33	7.24659e-32
ST8SIA4	1.75207	0.809063	3.22687e-33	7.42505e-32
ASGR1	2.13163	1.09195	3.23405e-33	7.43325e-32
PSMB2	1.42658	0.51256	3.68109e-33	8.45125e-32
MIAT	2.5003	1.3221	4.76156e-33	1.09196e-31
CREB3L3	1.835	0.875777	5.0309e-33	1.15244e-31
DNAJC5B	2.66207	1.41255	5.25534e-33	1.20251e-31
PTTG1	2.17153	1.11871	6.6139e-33	1.51168e-31
TNFRSF14	1.7886	0.838831	9.40757e-33	2.14782e-31
HEATR5B	0.678229	-0.560156	1.05164e-32	2.39831e-31
EPHB2	1.97819	0.984183	1.14961e-32	2.6188e-31
CSF2	1.68948	0.756577	1.15132e-32	2.6198e-31
C17orf49	1.48085	0.566426	1.16093e-32	2.63875e-31
KIAA1143	0.725627	-0.462701	1.17904e-32	2.67692e-31
CXCL16	1.75692	0.813046	1.25172e-32	2.83881e-31
LOC100240735	1.82924	0.871247	1.26244e-32	2.85994e-31
FKBP11	1.80947	0.855564	1.30805e-32	2.96001e-31
PSMA5	1.39433	0.479567	1.33643e-32	3.02089e-31
UTS2	2.5	1.32193	1.37826e-32	3.11201e-31
FBXO21	0.715832	-0.482306	1.4787e-32	3.33513e-31
KLHDC10	0.556223	-0.846264	1.63877e-32	3.6921e-31
FPR1	2.21784	1.14916	1.75758e-32	3.95542e-31
ARID2	0.643008	-0.637092	1.76177e-32	3.9605e-31
PSMA3	1.42596	0.511928	1.83046e-32	4.11042e-31
PSMA4	1.37873	0.463336	2.06739e-32	4.63738e-31
ALOX5AP	1.97135	0.979181	2.22242e-32	4.97967e-31
C5AR1	1.83802	0.878149	2.42406e-32	5.42556e-31
SCO2	1.62052	0.696456	2.53491e-32	5.66747e-31
GALM	1.94978	0.963312	2.66578e-32	5.95357e-31
PTPLAD1	0.61024	-0.712552	2.76242e-32	6.16269e-31
GTSF1	3.14516	1.65313	2.79397e-32	6.22631e-31
SLC24A4	1.95746	0.968981	2.80995e-32	6.25512e-31
2024-09-06	1.69547	0.761685	3.01152e-32	6.69655e-31
GPR31	1.73322	0.793455	3.09315e-32	6.87062e-31
WASL	0.729926	-0.454179	3.26451e-32	7.2434e-31
PIM1	1.99576	0.996941	3.3079e-32	7.33174e-31
C15orf27	1.88105	0.911541	3.44955e-32	7.63745e-31
PRIC285	1.86986	0.902934	3.48195e-32	7.70086e-31
PRLR	0.401531	-1.31642	3.51935e-32	7.77518e-31
LILRB5	2.70644	1.4364	3.81134e-32	8.4112e-31
RASEF	0.292254	-1.77471	4.38559e-32	9.6681e-31
CLIC1	1.35277	0.435918	4.43094e-32	9.7576e-31
OSTF1	1.36211	0.445846	4.50426e-32	9.90841e-31
TWF2	1.50415	0.588945	4.63869e-32	1.01932e-30
TMEM171	2.7836	1.47695	4.84252e-32	1.06297e-30
MED8	1.34105	0.423367	5.91467e-32	1.29693e-30
KIAA0232	0.621959	-0.685108	5.94093e-32	1.30129e-30
MAML3	0.552089	-0.857027	6.65218e-32	1.45553e-30
IL12A	2.8572	1.5146	7.24228e-32	1.58296e-30
SLC39A9	0.683555	-0.548871	7.40344e-32	1.61646e-30
GSTCD	0.577045	-0.793245	7.77038e-32	1.69477e-30
FAM161B	0.47031	-1.08832	7.96083e-32	1.73446e-30
MICAL1	1.72557	0.78707	8.30042e-32	1.80653e-30
IFNB1	1.79643	0.845135	8.54308e-32	1.85737e-30
DPY19L3	0.509403	-0.973119	8.58716e-32	1.86498e-30
FUT4	1.74088	0.799816	1.02796e-31	2.23019e-30
ANKRD22	2.46966	1.30431	1.05244e-31	2.28088e-30
IL2	1.60621	0.683658	1.17262e-31	2.53865e-30
COL29A1	2.60848	1.38321	1.19812e-31	2.59048e-30
GRIP2	2.21262	1.14576	1.19909e-31	2.59048e-30
MIIP	1.68446	0.752283	1.22878e-31	2.65185e-30
PIF1	2.43402	1.28334	1.51137e-31	3.25826e-30
SHKBP1	1.4769	0.562575	1.6222e-31	3.49352e-30
CDHR1	2.94021	1.55592	1.63225e-31	3.51148e-30
MRPS5	1.39987	0.485288	1.64006e-31	3.52458e-30
CACNA1D	0.293716	-1.76751	1.65027e-31	3.54281e-30
C13orf18	2.18083	1.12488	1.73599e-31	3.72294e-30
PTGER4	2.03527	1.02522	1.76924e-31	3.79027e-30
ATF7	0.726785	-0.460399	2.39453e-31	5.12449e-30
CCR4	3.0522	1.60985	2.46593e-31	5.27178e-30
PHF19	1.57272	0.653261	2.70389e-31	5.77449e-30
SIGLEC12	2.89792	1.53502	2.72339e-31	5.81009e-30
AKR1B1	1.79864	0.846906	2.85527e-31	6.08511e-30
NAGK	1.45242	0.538461	3.49649e-31	7.44393e-30
TNFSF9	2.2938	1.19774	3.52885e-31	7.50504e-30
GIGYF2	0.738258	-0.437802	3.64734e-31	7.749e-30
NFKBIB	1.66294	0.733738	3.80412e-31	8.07371e-30
PLAUR	1.95621	0.968064	4.35498e-31	9.23328e-30
SEMA7A	1.94329	0.958501	4.75596e-31	1.0073e-29
TNFRSF6B	2.35609	1.23639	5.00944e-31	1.05989e-29
TTC3	0.685762	-0.544221	5.30807e-31	1.12192e-29
TBC1D12	0.653505	-0.613731	5.43304e-31	1.14715e-29
ALOX5	1.98564	0.989608	5.56717e-31	1.17426e-29
BTBD7	0.680355	-0.55564	6.08497e-31	1.28216e-29
TRANK1	1.74308	0.801637	6.78866e-31	1.42897e-29
FAM172A	0.673962	-0.569261	7.11724e-31	1.49659e-29
DDX60L	1.91127	0.934529	8.90058e-31	1.86967e-29
MDS2	1.58971	0.668763	9.09573e-31	1.90871e-29
CR1	3.17477	1.66665	9.64278e-31	2.02144e-29
TLR1	1.95017	0.963601	1.11114e-30	2.32693e-29
ACTB	1.43954	0.525605	1.11279e-30	2.32801e-29
GM2A	1.48092	0.56649	1.16093e-30	2.42623e-29
FYN	1.78588	0.836637	1.21891e-30	2.54481e-29
RAB42	1.81406	0.859223	1.61821e-30	3.37503e-29
MED13L	0.528552	-0.919882	1.70879e-30	3.56033e-29
ZNF24	0.652265	-0.616469	1.71879e-30	3.57753e-29
UBN2	0.67855	-0.559472	1.74814e-30	3.63493e-29
SLC38A5	2.66317	1.41314	1.83074e-30	3.80283e-29
GLCE	0.566838	-0.818991	1.94411e-30	4.03422e-29
CAPG	1.78442	0.835457	1.95619e-30	4.05518e-29
PLTP	1.9851	0.989212	2.21208e-30	4.58102e-29
DENND3	1.64849	0.721146	2.27375e-30	4.70398e-29
ECEL1	3.68848	1.88303	2.47355e-30	5.11216e-29
NUDT1	1.73382	0.793956	2.50386e-30	5.16959e-29
C16orf61	1.57872	0.65876	2.72078e-30	5.61182e-29
TGM2	2.05057	1.03603	3.00678e-30	6.19549e-29
KIF19	2.94828	1.55987	3.72827e-30	7.67441e-29
KIAA1109	0.588984	-0.763699	3.81584e-30	7.84677e-29
TREX1	1.61985	0.695861	3.82248e-30	7.85256e-29
IL26	1.43572	0.521777	4.10822e-30	8.4311e-29
LOC285830	1.90108	0.926822	4.14602e-30	8.50017e-29
ACP5	2.0343	1.02453	4.24383e-30	8.68986e-29
PRELID1	1.43119	0.517213	4.24702e-30	8.68986e-29
ATG3	1.26824	0.342829	4.78424e-30	9.77931e-29
NLRP1	1.98995	0.992733	5.07618e-30	1.03657e-28
BEND4	2.45564	1.2961	5.42412e-30	1.10652e-28
LTK	2.4589	1.29801	6.3247e-30	1.28896e-28
ADCY7	1.80989	0.855902	6.35728e-30	1.29177e-28
TXNDC16	0.550785	-0.860439	6.35901e-30	1.29177e-28
U2AF1L4	1.55051	0.632745	6.36145e-30	1.29177e-28
MMP9	3.42573	1.77641	6.36371e-30	1.29177e-28
KIAA1737	0.677353	-0.56202	6.44273e-30	1.30652e-28
SIRPB2	1.98447	0.988753	6.46563e-30	1.30986e-28
UBASH3B	2.16909	1.11709	6.797e-30	1.3744e-28
TACC3	1.79047	0.840341	6.79761e-30	1.3744e-28
RNASE1	1.97031	0.978424	6.91316e-30	1.39639e-28
TBXAS1	1.7783	0.830495	6.93587e-30	1.3996e-28
HLX	1.7738	0.826846	7.89196e-30	1.59096e-28
SPATA6	0.523709	-0.933164	9.02046e-30	1.81667e-28
RARRES1	4.0764	2.0273	9.15837e-30	1.84264e-28
C16orf57	1.52887	0.61247	9.46515e-30	1.90249e-28
RGS10	1.62573	0.701084	1.04136e-29	2.09109e-28
UNC93B1	1.64476	0.717874	1.12248e-29	2.25176e-28
FAM58A	1.52766	0.611325	1.15646e-29	2.31767e-28
EHD1	1.51898	0.603101	1.16947e-29	2.34145e-28
GRN	1.48374	0.569235	1.18874e-29	2.37771e-28
POLI	0.628439	-0.670156	1.3736e-29	2.74479e-28
EPB41L5	0.581311	-0.782619	1.37582e-29	2.74654e-28
SPATC1	1.7971	0.84567	1.49823e-29	2.988e-28
NLRP3	1.94821	0.962151	1.52748e-29	3.04338e-28
AICDA	2.07392	1.05236	1.54445e-29	3.0742e-28
CHIT1	5.06698	2.34113	1.61877e-29	3.21902e-28
ASH1L	0.613183	-0.70561	1.74957e-29	3.47574e-28
ANKS1B	0.424864	-1.23493	1.79165e-29	3.55591e-28
OXER1	2.30735	1.20624	1.85626e-29	3.68057e-28
ACOT9	1.68443	0.752261	1.91784e-29	3.79899e-28
C9orf139	1.97141	0.979225	1.92998e-29	3.81935e-28
ATRN	0.714826	-0.484336	1.97766e-29	3.90994e-28
RGS1	2.47271	1.30609	1.98409e-29	3.91887e-28
CEBPE	1.60987	0.686946	2.02168e-29	3.98926e-28
MBLAC2	0.637708	-0.649033	2.07386e-29	4.0883e-28
TCF7	2.19207	1.13229	2.34547e-29	4.6193e-28
FCRL4	2.12624	1.0883	2.41518e-29	4.75202e-28
TNFAIP2	1.97071	0.978715	2.45199e-29	4.81982e-28
FFAR3	2.01935	1.01389	2.57686e-29	5.06042e-28
RBM38	1.8315	0.873025	3.82001e-29	7.49454e-28
IMPACT	0.682257	-0.551612	3.88525e-29	7.61524e-28
GP1BA	2.5259	1.3368	4.61692e-29	9.04071e-28
MXD3	1.70789	0.772215	4.90966e-29	9.60476e-28
CFLAR	1.60034	0.67838	5.30098e-29	1.03604e-27
WDR31	0.448017	-1.15838	5.3907e-29	1.05257e-27
CCL20	3.13459	1.64827	5.65259e-29	1.10266e-27
AKAP9	0.578337	-0.790016	5.70998e-29	1.11279e-27
FAIM3	2.34108	1.22718	5.8405e-29	1.13715e-27
LSM10	1.43242	0.518458	7.18943e-29	1.39846e-27
VNN1	2.28745	1.19374	7.20437e-29	1.40004e-27
KCTD3	0.58552	-0.772209	7.27212e-29	1.41187e-27
CLDN12	0.644296	-0.634204	7.31041e-29	1.41796e-27
CR2	5.45046	2.44638	7.40118e-29	1.43421e-27
ATP8B1	0.520604	-0.941741	7.44621e-29	1.44157e-27
SIRPA	1.78531	0.836178	7.89896e-29	1.52778e-27
RRAS	1.66038	0.731514	8.07786e-29	1.56091e-27
KLHL11	0.424016	-1.23781	8.44752e-29	1.6308e-27
ARHGAP32	0.548118	-0.867442	9.67394e-29	1.86581e-27
USP30	0.714607	-0.484778	9.75068e-29	1.87884e-27
IL28A	1.66597	0.736365	9.98962e-29	1.92307e-27
RHBDF2	1.63297	0.707501	1.01285e-28	1.94797e-27
TRPM2	2.03258	1.02331	1.03376e-28	1.98633e-27
HAAO	2.24441	1.16634	1.07056e-28	2.05511e-27
SPIC	1.56895	0.649798	1.20353e-28	2.30821e-27
MGC12916	2.1625	1.1127	1.24439e-28	2.38435e-27
RBCK1	1.45911	0.545092	1.32416e-28	2.53482e-27
C14orf167	0.610041	-0.713023	1.41366e-28	2.70362e-27
MIB1	0.657025	-0.605979	1.45736e-28	2.7846e-27
RALGAPA1	0.644271	-0.634261	1.45968e-28	2.78644e-27
TDO2	3.00702	1.58833	1.53422e-28	2.92601e-27
KIAA1430	0.668911	-0.580114	1.73139e-28	3.29897e-27
LOC647979	0.701485	-0.511516	1.75947e-28	3.34937e-27
CHST12	1.58812	0.667322	1.79504e-28	3.4139e-27
ABP1	3.55188	1.82858	1.81655e-28	3.45162e-27
ZNF627	0.713975	-0.486054	1.85105e-28	3.5139e-27
SPRED2	0.599727	-0.737623	1.8833e-28	3.57182e-27
LZTFL1	0.651656	-0.617818	2.07667e-28	3.93493e-27
MEGF9	0.529113	-0.918353	2.14573e-28	4.06114e-27
HSF5	1.83818	0.878281	2.14724e-28	4.06114e-27
GPX1	1.56143	0.642868	2.19406e-28	4.14586e-27
ZNF844	0.525097	-0.929345	2.20725e-28	4.16694e-27
PBX1	0.524925	-0.929817	2.58897e-28	4.88308e-27
C12orf51	0.659352	-0.60088	2.76067e-28	5.20214e-27
ARHGEF1	1.56016	0.64169	2.91593e-28	5.48966e-27
FAM113B	2.08484	1.05994	3.1294e-28	5.88614e-27
USF1	1.39991	0.485333	3.14414e-28	5.90844e-27
UBE3B	0.742178	-0.430164	3.39673e-28	6.37727e-27
SIRPB1	2.0769	1.05443	3.41327e-28	6.40247e-27
MOV10	1.41392	0.499702	3.65485e-28	6.84933e-27
S100A3	2.00081	1.00058	3.78014e-28	7.07767e-27
TFEB	1.67994	0.748414	3.82126e-28	7.14813e-27
TREML1	1.75434	0.810928	3.87432e-28	7.24077e-27
HS3ST1	1.77337	0.826497	4.07999e-28	7.61821e-27
GIMAP6	1.83927	0.87913	4.17663e-28	7.79155e-27
AP1M1	1.29377	0.371586	4.80818e-28	8.96157e-27
VMO1	2.30951	1.20759	4.82268e-28	8.98043e-27
NEDD4L	0.567501	-0.817306	4.9973e-28	9.29715e-27
SNRPG	1.43003	0.516044	5.0196e-28	9.33017e-27
PRDM8	2.00542	1.0039	5.07939e-28	9.43276e-27
TMEM181	0.615521	-0.700119	5.52435e-28	1.02498e-26
MFSD2B	1.95682	0.968508	5.97144e-28	1.10693e-26
SLC39A6	0.33764	-1.56644	6.1758e-28	1.14378e-26
SLC25A19	1.57132	0.651973	6.19643e-28	1.14656e-26
SDS	2.0319	1.02283	6.32754e-28	1.16977e-26
GPR35	1.75144	0.808538	6.33574e-28	1.17023e-26
S100A8	5.94237	2.57104	6.61451e-28	1.22062e-26
DNAJB11	1.41957	0.505457	6.80088e-28	1.25388e-26
PMCH	1.83225	0.873615	7.15626e-28	1.31822e-26
TCIRG1	1.74116	0.800047	7.53056e-28	1.38592e-26
MYO7A	2.40469	1.26585	9.20879e-28	1.69326e-26
ACHE	2.65861	1.41067	1.02532e-27	1.88361e-26
FOLR2	2.31029	1.20807	1.02968e-27	1.88993e-26
CTSH	1.61234	0.689155	1.06041e-27	1.9446e-26
TRIM47	1.83418	0.875139	1.07486e-27	1.96933e-26
RNF213	1.62067	0.69659	1.14863e-27	2.1026e-26
PRDM1	1.83042	0.872175	1.21284e-27	2.21817e-26
APPL2	0.689464	-0.536454	1.31817e-27	2.40826e-26
MSL3	1.40641	0.492018	1.31913e-27	2.40826e-26
DMXL1	0.621721	-0.685661	1.39837e-27	2.55066e-26
ZC3H14	0.760738	-0.394528	1.45148e-27	2.64518e-26
GLUD2	0.595892	-0.746877	1.4575e-27	2.65379e-26
ZNF776	0.624147	-0.680043	1.46719e-27	2.66899e-26
ZNF621	0.709514	-0.495097	1.46845e-27	2.66899e-26
DPY19L4	0.66729	-0.583614	1.49936e-27	2.72275e-26
GBGT1	1.77263	0.825895	1.68803e-27	3.06266e-26
IRF3	1.59274	0.67151	1.75128e-27	3.1746e-26
ITGAE	1.49536	0.580491	1.76976e-27	3.20527e-26
CSTA	2.8153	1.49329	1.84141e-27	3.33209e-26
TMEM168	0.730193	-0.453651	1.87905e-27	3.3972e-26
SUDS3	0.750426	-0.414219	1.89964e-27	3.43141e-26
CDX1	1.94969	0.963242	2.1171e-27	3.82084e-26
CTSB	1.48254	0.568075	2.12717e-27	3.83564e-26
KYNU	3.04134	1.60471	2.44042e-27	4.39662e-26
PHF11	1.43215	0.518183	2.61638e-27	4.70948e-26
ERP44	1.31958	0.400083	2.62457e-27	4.72008e-26
ATXN2	0.766463	-0.383711	2.74906e-27	4.93963e-26
EXD2	0.704475	-0.505379	2.75205e-27	4.94067e-26
ELMO1	1.74116	0.800047	2.78682e-27	4.99873e-26
F5	2.60996	1.38403	3.09641e-27	5.54917e-26
NOD2	2.19589	1.1348	3.12264e-27	5.59131e-26
GIMAP8	1.77186	0.825265	3.71718e-27	6.65006e-26
GRLF1	0.65624	-0.607704	3.92382e-27	7.01362e-26
BET3L	1.47725	0.562914	4.01743e-27	7.17469e-26
ZXDB	0.656701	-0.606692	4.09416e-27	7.30535e-26
SHROOM3	0.565793	-0.821653	4.16925e-27	7.43287e-26
ZNF396	0.539255	-0.89096	4.22156e-27	7.51959e-26
ABCD1	1.6621	0.733006	4.25251e-27	7.56814e-26
CD209	2.4166	1.27298	4.26621e-27	7.58593e-26
SEC24B	0.717312	-0.479328	4.37874e-27	7.77929e-26
FXYD5	1.9106	0.934023	4.60376e-27	8.17197e-26
STAG3	2.38075	1.25142	4.70365e-27	8.34206e-26
CDC25B	1.78601	0.83674	4.92101e-27	8.72002e-26
KIAA1244	0.383659	-1.38211	4.96055e-27	8.7825e-26
CCND3	1.38909	0.474136	5.20114e-27	9.20051e-26
TMEM176A	2.31223	1.20929	5.6143e-27	9.9228e-26
MOBKL2C	1.37354	0.457898	5.74321e-27	1.01419e-25
HESX1	1.66755	0.737727	5.92652e-27	1.04566e-25
USP46	0.697615	-0.519497	5.95449e-27	1.04969e-25
IFI27L1	1.70629	0.770863	5.96297e-27	1.05028e-25
FAM63B	0.495869	-1.01197	6.34515e-27	1.11664e-25
HAUS8	1.52692	0.610627	6.38808e-27	1.12323e-25
DCTN4	0.712476	-0.489087	6.46023e-27	1.13494e-25
FLJ36031	1.68983	0.756877	6.76654e-27	1.18774e-25
ADPRH	1.53014	0.613661	6.93603e-27	1.21645e-25
IL22RA2	3.22525	1.68941	7.08811e-27	1.24206e-25
LANCL1	0.706634	-0.500966	7.49943e-27	1.31301e-25
ZBTB41	0.609329	-0.714708	7.87821e-27	1.37815e-25
ACER2	0.431396	-1.21292	7.90659e-27	1.38193e-25
HAUS7	1.55053	0.63276	7.99244e-27	1.39575e-25
ANGPTL6	1.97027	0.978391	8.23293e-27	1.43652e-25
MYST4	0.527679	-0.922268	8.63559e-27	1.5055e-25
ARL4C	1.92023	0.941278	8.75699e-27	1.52537e-25
ATG2B	0.672199	-0.57304	8.87822e-27	1.54517e-25
MAGI3	0.542811	-0.881478	9.92244e-27	1.72544e-25
MIER3	0.667586	-0.582975	1.05278e-26	1.82917e-25
CFL1	1.34442	0.426983	1.16574e-26	2.02371e-25
LOC389634	1.88671	0.915876	1.29685e-26	2.2494e-25
ARHGAP27	1.55126	0.633444	1.36371e-26	2.36338e-25
SLCO2B1	1.83149	0.873015	1.39534e-26	2.41615e-25
NF1	0.63471	-0.65583	1.39839e-26	2.41939e-25
P2RY14	1.88607	0.915385	1.44127e-26	2.49147e-25
GALT	1.58922	0.668318	1.44721e-26	2.49853e-25
TUBA1C	1.50064	0.58558	1.44779e-26	2.49853e-25
FEM1B	0.710348	-0.493403	1.48118e-26	2.554e-25
IL20RB	2.09723	1.06848	1.48766e-26	2.56303e-25
GPR81	0.307717	-1.70032	1.49506e-26	2.57361e-25
BAX	1.49095	0.57623	1.53256e-26	2.63596e-25
RASGEF1B	1.97719	0.983452	1.5722e-26	2.70187e-25
OTUD7B	0.682372	-0.551369	1.58488e-26	2.72137e-25
DNAJC16	0.717085	-0.479784	1.66392e-26	2.85471e-25
MYBPC2	2.44538	1.29006	1.66558e-26	2.85516e-25
AP1AR	0.668698	-0.580574	1.71358e-26	2.93499e-25
SLC39A10	0.663761	-0.591265	1.86264e-26	3.18763e-25
CLEC12B	1.59194	0.670782	1.91264e-26	3.26991e-25
PSMG4	1.59225	0.671063	1.91391e-26	3.26991e-25
ULK2	0.62833	-0.670406	2.08573e-26	3.56051e-25
C20orf117	0.64765	-0.626714	2.45775e-26	4.19208e-25
2024-03-01	1.82817	0.870404	2.46195e-26	4.19575e-25
RNF141	0.673665	-0.569897	2.5059e-26	4.2671e-25
ADPRHL2	1.37423	0.458624	2.5259e-26	4.29589e-25
ZMYND11	0.726596	-0.460775	2.527e-26	4.29589e-25
GMPR	2.08579	1.06059	2.56748e-26	4.3611e-25
MAGOH	1.45675	0.542757	2.6594e-26	4.5135e-25
DOCK8	1.90114	0.926862	2.68152e-26	4.54728e-25
IGF1R	0.390943	-1.35497	2.69512e-26	4.56656e-25
LMBRD2	0.516418	-0.95339	2.86566e-26	4.8515e-25
FABP5	2.4862	1.31394	2.94392e-26	4.97988e-25
TNNI2	2.57171	1.36273	3.10154e-26	5.24219e-25
RFTN1	1.70302	0.768091	3.27708e-26	5.53432e-25
PIGN	0.681103	-0.554056	3.30585e-26	5.57831e-25
WNT10B	2.26556	1.17987	3.44466e-26	5.80777e-25
IL1B	2.27778	1.18763	3.52891e-26	5.94492e-25
GLUD1	0.710799	-0.492486	3.64426e-26	6.13421e-25
TSHR	2.16983	1.11758	3.77906e-26	6.35589e-25
DDX39	1.57191	0.652521	3.86151e-26	6.48924e-25
IL21	1.49017	0.575473	4.32588e-26	7.26365e-25
CLEC9A	2.29996	1.20161	4.48657e-26	7.52731e-25
ZNF664	0.708433	-0.497296	4.65228e-26	7.79894e-25
SLC30A9	0.74315	-0.428276	4.92527e-26	8.24983e-25
IL7R	3.45077	1.78692	5.30028e-26	8.87072e-25
ATP7A	0.632623	-0.660582	5.31339e-26	8.88541e-25
KARS	1.37544	0.459896	5.59082e-26	9.34172e-25
DGKG	1.96303	0.973082	5.61693e-26	9.37771e-25
PKD2L1	1.80284	0.850271	5.86654e-26	9.78647e-25
ZFP14	0.676252	-0.564367	6.39359e-26	1.0657e-24
ZNF587	0.552853	-0.855033	6.60165e-26	1.09949e-24
SH2D3C	1.63543	0.709671	6.71573e-26	1.11758e-24
PTPN2	1.37759	0.462151	6.79926e-26	1.13056e-24
DDX26B	1.95953	0.970511	6.8483e-26	1.13779e-24
CHD6	0.62244	-0.683993	6.91557e-26	1.14804e-24
TTC17	0.694655	-0.525632	7.27814e-26	1.20725e-24
C5orf24	0.701192	-0.512118	7.58424e-26	1.25701e-24
CSNK1G3	0.708736	-0.49668	7.68528e-26	1.27273e-24
AURKB	2.24063	1.1639	8.00807e-26	1.32511e-24
CENPW	2.05622	1.03999	8.06434e-26	1.33335e-24
PIWIL4	2.04253	1.03036	8.15685e-26	1.34756e-24
PIK3C2A	0.649447	-0.622715	8.48275e-26	1.40027e-24
MLL3	0.648649	-0.624489	8.75899e-26	1.4447e-24
ZNF92	0.530315	-0.915078	9.14469e-26	1.50711e-24
LASS6	0.51275	-0.963672	9.51924e-26	1.56758e-24
TMEM173	1.54606	0.628595	9.57078e-26	1.5748e-24
ZBTB8OS	1.36761	0.451661	1.01403e-25	1.66717e-24
CD1C	3.02733	1.59805	1.02914e-25	1.69066e-24
ATOX1	1.49374	0.57893	1.08235e-25	1.77665e-24
GHRL	2.06624	1.04701	1.10907e-25	1.81906e-24
TMEM184C	0.729091	-0.455828	1.1128e-25	1.82371e-24
ARRDC2	1.52819	0.611824	1.15005e-25	1.88325e-24
PEX1	0.697626	-0.519475	1.15803e-25	1.89481e-24
FNBP1	1.46218	0.548125	1.16592e-25	1.9062e-24
IPP	0.650808	-0.619696	1.17601e-25	1.92115e-24
KIR2DL1	1.72489	0.786503	1.27605e-25	2.08293e-24
CD1A	3.41306	1.77107	1.30816e-25	2.13364e-24
CATSPER1	1.94832	0.962233	1.32088e-25	2.15268e-24
CALR	1.42462	0.510576	1.32435e-25	2.15662e-24
ARFGEF2	0.6312	-0.663832	1.38518e-25	2.25388e-24
LMTK2	0.525536	-0.928139	1.38738e-25	2.25567e-24
ACADSB	0.430109	-1.21722	1.39068e-25	2.25925e-24
CXCR4	1.86184	0.896731	1.51862e-25	2.46515e-24
UNC119B	0.627625	-0.672026	1.61806e-25	2.62449e-24
MSC	2.02337	1.01676	1.65722e-25	2.68588e-24
TRAF2	1.46355	0.549473	1.72856e-25	2.79929e-24
LCOR	0.448549	-1.15666	1.79751e-25	2.90864e-24
MRC1	2.60703	1.38241	1.81374e-25	2.9326e-24
ARHGEF12	0.652411	-0.616147	1.94899e-25	3.1488e-24
EPHB6	2.75192	1.46044	1.96151e-25	3.16653e-24
MEF2B	2.24218	1.1649	2.06852e-25	3.33665e-24
SYDE2	0.462127	-1.11364	2.11773e-25	3.41334e-24
CYBASC3	1.33269	0.414346	2.18248e-25	3.51494e-24
C12orf59	1.77293	0.826133	2.39729e-25	3.85787e-24
SLC16A3	2.03472	1.02483	2.40115e-25	3.86105e-24
TMEM192	0.674477	-0.568159	2.46121e-25	3.95453e-24
MYST3	0.602067	-0.732004	2.53305e-25	4.06676e-24
BBS1	0.651653	-0.617824	2.54794e-25	4.08747e-24
SHD	1.83001	0.871852	2.61285e-25	4.18833e-24
NAA10	1.47031	0.556121	2.82441e-25	4.52391e-24
IQCH	0.548989	-0.86515	2.86196e-25	4.58048e-24
ENG	1.50797	0.592607	2.92158e-25	4.67225e-24
MYO6	0.617619	-0.695211	3.11649e-25	4.98007e-24
GOLGB1	0.710861	-0.492361	3.12057e-25	4.98048e-24
ZHX3	0.693786	-0.527437	3.12161e-25	4.98048e-24
GCH1	1.62134	0.697187	3.1241e-25	4.98058e-24
DNAL1	0.63741	-0.649706	3.29417e-25	5.24763e-24
PECAM1	1.59437	0.672987	3.60008e-25	5.73051e-24
SLC1A3	1.8875	0.916474	3.7388e-25	5.9467e-24
ITGAD	2.30406	1.20418	3.79881e-25	6.03746e-24
ENTPD5	0.490526	-1.0276	3.81657e-25	6.06098e-24
ANKRD31	0.586463	-0.769889	3.83253e-25	6.08162e-24
UTP14C	0.677116	-0.562524	4.20173e-25	6.66233e-24
C4orf12	0.557589	-0.842726	4.33042e-25	6.86108e-24
CD84	2.25335	1.17207	4.80796e-25	7.6118e-24
DCPS	1.44413	0.530196	4.8749e-25	7.71183e-24
ZNF568	0.664503	-0.589652	4.98005e-25	7.87209e-24
OPHN1	0.611842	-0.708768	5.00563e-25	7.90643e-24
KIR3DX1	1.33784	0.419905	5.43699e-25	8.58116e-24
IFNAR2	1.52333	0.607224	5.49937e-25	8.67292e-24
TRIM23	0.680442	-0.555455	5.50617e-25	8.67697e-24
SPOPL	0.616557	-0.697695	5.65905e-25	8.91104e-24
LCNL1	1.61965	0.69568	5.66849e-25	8.91906e-24
IL34	2.66899	1.41629	5.76223e-25	9.0596e-24
IFT81	0.687625	-0.540306	5.89749e-25	9.26516e-24
RAPH1	0.651556	-0.61804	5.90201e-25	9.26516e-24
ARPC4	1.26907	0.34377	5.98748e-25	9.39214e-24
CDC20	2.15791	1.10964	6.05159e-25	9.48546e-24
TNFSF8	1.99936	0.999539	6.16198e-25	9.6511e-24
TBCK	0.692402	-0.530318	6.46558e-25	1.01189e-23
HMGA1	1.70687	0.771356	6.52001e-25	1.01963e-23
CCDC42	1.35665	0.440053	7.04699e-25	1.1012e-23
MAP4K3	0.720507	-0.472916	7.06715e-25	1.10351e-23
CAMK4	2.12234	1.08566	7.64563e-25	1.19293e-23
GAL3ST4	1.6209	0.696798	7.69016e-25	1.19896e-23
SLC24A1	0.665334	-0.58785	8.00341e-25	1.24685e-23
NFKBID	1.75227	0.809226	8.01256e-25	1.24733e-23
IGF2BP3	2.59342	1.37485	8.06137e-25	1.25398e-23
ABCD3	0.617769	-0.69486	8.74052e-25	1.35859e-23
THSD4	0.309205	-1.69336	9.34555e-25	1.45153e-23
MYB	0.390825	-1.35541	9.38089e-25	1.45592e-23
TTC8	0.658484	-0.602781	9.4515e-25	1.46489e-23
HKDC1	1.97803	0.984064	9.45295e-25	1.46489e-23
SPATS2L	1.58785	0.667074	9.47318e-25	1.46691e-23
IL27RA	2.09897	1.06968	9.57404e-25	1.48141e-23
CLTA	1.35122	0.43426	9.67997e-25	1.49667e-23
C19orf28	1.47241	0.558177	9.80946e-25	1.51555e-23
FAM115A	0.562086	-0.831137	1.00393e-24	1.54989e-23
ZNF709	0.68672	-0.542206	1.02794e-24	1.58577e-23
C4orf7	8.22356	3.03976	1.02902e-24	1.58624e-23
RBP5	2.674	1.419	1.05361e-24	1.62292e-23
SEC61B	1.36491	0.448807	1.07113e-24	1.64867e-23
CCDC158	0.375562	-1.41288	1.07582e-24	1.65465e-23
CLEC17A	2.46806	1.30338	1.1166e-24	1.71609e-23
FAM96B	1.48831	0.573675	1.28663e-24	1.97592e-23
GTF2I	0.599241	-0.738792	1.3148e-24	2.01766e-23
LYAR	1.41215	0.497894	1.34868e-24	2.06811e-23
LONRF2	0.269442	-1.89195	1.416e-24	2.16972e-23
RERE	0.739568	-0.435245	1.43837e-24	2.20235e-23
RYBP	0.745238	-0.424226	1.57089e-24	2.40347e-23
AQP9	3.26902	1.70886	1.873e-24	2.86355e-23
FCAMR	2.51092	1.32822	1.92177e-24	2.93593e-23
GNAI2	1.30874	0.388178	1.93579e-24	2.95514e-23
GRIN3A	1.61599	0.692415	2.00724e-24	3.06194e-23
COL4A4	2.47087	1.30502	2.01382e-24	3.06969e-23
XCR1	1.9755	0.98222	2.07975e-24	3.16783e-23
BTN1A1	1.91181	0.934937	2.12501e-24	3.23437e-23
KDM3B	0.7421	-0.430314	2.17587e-24	3.30933e-23
WDR19	0.648111	-0.625686	2.30508e-24	3.50324e-23
KLRC4	2.06859	1.04865	2.36119e-24	3.58586e-23
TARP	3.23436	1.69348	2.41955e-24	3.67176e-23
FCN3	1.99108	0.99355	2.48081e-24	3.76195e-23
PDCD5	1.47409	0.559825	2.50133e-24	3.79027e-23
NAPEPLD	0.745834	-0.423074	2.5572e-24	3.87206e-23
HECTD1	0.702334	-0.50977	2.59442e-24	3.92551e-23
S100A9	5.16615	2.36909	2.60884e-24	3.94443e-23
VOPP1	1.47706	0.562724	2.7598e-24	4.16959e-23
HMSD	1.87585	0.907541	2.79263e-24	4.21608e-23
PLA2G4C	1.75864	0.814462	2.81038e-24	4.23976e-23
TSKS	1.75059	0.80784	2.84789e-24	4.2932e-23
PNRC1	1.46865	0.55449	3.05172e-24	4.59709e-23
APOOL	0.566431	-0.820028	3.08182e-24	4.63902e-23
COX4I1	1.53718	0.620283	3.15272e-24	4.74226e-23
EDEM3	0.639974	-0.643916	3.19868e-24	4.80787e-23
CD58	1.43173	0.517759	3.2271e-24	4.84703e-23
ACP2	1.37007	0.454245	3.31945e-24	4.9821e-23
KIAA1467	0.391242	-1.35387	3.45188e-24	5.17706e-23
ZFYVE16	0.699225	-0.516171	3.61873e-24	5.42333e-23
ATE1	0.554028	-0.851969	3.69656e-24	5.53593e-23
CSTB	1.6579	0.72936	3.71284e-24	5.55625e-23
SRPK2	0.716292	-0.481381	3.78809e-24	5.66472e-23
ZNF445	0.733831	-0.44648	3.85349e-24	5.75833e-23
SSR4	1.52615	0.609896	4.12842e-24	6.16467e-23
VAC14	1.31945	0.399937	4.19856e-24	6.26484e-23
AP4B1	1.28278	0.359273	4.52756e-24	6.75084e-23
SUMF1	0.708617	-0.496922	4.54207e-24	6.76755e-23
RUNDC1	0.657076	-0.605867	4.73034e-24	7.04295e-23
SALL2	0.482294	-1.05202	4.74018e-24	7.05248e-23
TRIM26	1.30033	0.378872	4.90856e-24	7.29771e-23
FAM179B	0.640882	-0.64187	5.18195e-24	7.69858e-23
PANK3	0.604908	-0.725212	5.18681e-24	7.70021e-23
2024-03-06	0.700364	-0.513824	5.34613e-24	7.931e-23
IKBKG	1.38854	0.473571	5.38915e-24	7.98903e-23
FLNB	0.616238	-0.69844	5.64608e-24	8.36386e-23
PEX19	0.750853	-0.413398	5.8171e-24	8.61099e-23
ZNF281	0.502263	-0.993485	5.88734e-24	8.70867e-23
PLCL2	1.80674	0.853387	5.89221e-24	8.7096e-23
NCRNA00152	1.70183	0.767083	6.2637e-24	9.25204e-23
SIRPD	1.38931	0.474368	6.43459e-24	9.49763e-23
SIGLEC14	2.63004	1.39508	6.46325e-24	9.53307e-23
USP22	0.702558	-0.50931	6.60998e-24	9.74248e-23
HHAT	0.558895	-0.839352	6.6945e-24	9.85996e-23
RPRD1A	0.706476	-0.501287	6.76655e-24	9.95892e-23
EED	1.35325	0.436428	7.11649e-24	1.04664e-22
DRAP1	1.57266	0.653206	7.37202e-24	1.08345e-22
ORAI1	1.48623	0.571654	7.46696e-24	1.09662e-22
CDS1	0.646593	-0.62907	7.90255e-24	1.15976e-22
ARSG	0.434321	-1.20317	7.97265e-24	1.16921e-22
CASS4	1.95357	0.96611	8.18753e-24	1.19986e-22
CDC42BPB	0.749483	-0.416032	8.25142e-24	1.20836e-22
PPIB	1.45674	0.542744	8.26069e-24	1.20886e-22
FNIP1	0.662697	-0.593578	8.56896e-24	1.25307e-22
TRIM5	1.52089	0.604915	9.08783e-24	1.328e-22
PNMA3	2.93172	1.55175	9.37762e-24	1.36937e-22
OAF	1.55139	0.633562	9.56636e-24	1.39594e-22
PTAFR	2.05372	1.03824	9.70639e-24	1.41537e-22
C19orf35	1.70512	0.769874	9.77747e-24	1.42472e-22
IGJ	4.14492	2.05135	1.05287e-23	1.5331e-22
RAB32	1.51151	0.595992	1.0625e-23	1.54601e-22
KIAA1267	0.739051	-0.436255	1.13816e-23	1.65493e-22
PUM1	0.794202	-0.332421	1.15408e-23	1.6769e-22
ZNF236	0.682341	-0.551435	1.19903e-23	1.74097e-22
CELF2	1.9194	0.940653	1.21206e-23	1.75864e-22
PUM2	0.792894	-0.334801	1.42099e-23	2.06034e-22
HOOK1	0.614823	-0.701758	1.47601e-23	2.1386e-22
HIP1	0.602867	-0.730088	1.54746e-23	2.24053e-22
ZNF609	0.703296	-0.507796	1.57297e-23	2.27586e-22
AFTPH	0.753943	-0.407472	1.62678e-23	2.35206e-22
PBRM1	0.701707	-0.51106	1.6398e-23	2.36921e-22
MYL12A	1.33072	0.412209	1.64977e-23	2.38194e-22
CCDC28B	1.80072	0.848574	1.66478e-23	2.40193e-22
CASZ1	0.628197	-0.670711	1.73969e-23	2.50824e-22
CCDC107	1.5817	0.661473	1.77996e-23	2.56449e-22
PPP1R16B	2.19314	1.133	1.81843e-23	2.61809e-22
SCNM1	1.42082	0.506728	1.82783e-23	2.62977e-22
ELMOD2	0.700103	-0.514361	1.83186e-23	2.63372e-22
HBP1	0.779509	-0.359363	1.86318e-23	2.67686e-22
C4orf41	0.741545	-0.431393	1.87123e-23	2.68655e-22
EIF2AK2	1.58735	0.666618	1.91532e-23	2.74792e-22
ZNF827	0.515037	-0.957251	1.92437e-23	2.75898e-22
RG9MTD2	0.711926	-0.4902	1.98652e-23	2.84609e-22
LMBR1	0.72269	-0.46855	2.03459e-23	2.91293e-22
ENTHD1	2.06077	1.04319	2.10975e-23	3.01843e-22
BBS10	0.700328	-0.513897	2.22919e-23	3.18709e-22
ERLIN2	0.576779	-0.79391	2.23419e-23	3.19201e-22
PDCD6IP	0.773658	-0.370232	2.28317e-23	3.25971e-22
S100A11	1.68333	0.751318	2.35851e-23	3.36494e-22
ZNF749	0.661927	-0.595256	2.55119e-23	3.63731e-22
C19orf43	1.40726	0.492888	2.64823e-23	3.77303e-22
BTRC	0.655197	-0.609999	2.69573e-23	3.83804e-22
MYO5C	0.569633	-0.811895	2.72663e-23	3.87935e-22
EXOC6B	0.516785	-0.952363	2.84795e-23	4.04914e-22
DYNC1I2	0.743441	-0.427711	2.9097e-23	4.13408e-22
ERI2	0.688952	-0.537524	3.0899e-23	4.38705e-22
TSPYL3	0.512071	-0.965583	3.12152e-23	4.42889e-22
ENO1	1.55562	0.63749	3.20008e-23	4.53721e-22
IFIT1B	1.35202	0.435121	3.36618e-23	4.76941e-22
MED27	1.31329	0.393189	3.44199e-23	4.87346e-22
APPL1	0.73457	-0.445029	3.59218e-23	5.0826e-22
MOAP1	0.704675	-0.504971	3.7079e-23	5.24272e-22
WWP1	0.54405	-0.878189	3.81421e-23	5.38931e-22
TBC1D14	0.735448	-0.443306	3.82279e-23	5.39772e-22
KIF3A	0.656161	-0.607878	3.97508e-23	5.60889e-22
ARPC5L	1.34195	0.424332	4.0089e-23	5.65271e-22
SRGAP1	0.596717	-0.744882	4.13198e-23	5.82226e-22
AHNAK	0.591042	-0.758668	4.19872e-23	5.91223e-22
RNF160	0.664473	-0.589717	4.43444e-23	6.23987e-22
DNTTIP1	1.35166	0.434734	4.49847e-23	6.32562e-22
ZNF276	1.50034	0.585291	4.53343e-23	6.37042e-22
RALGAPB	0.706931	-0.500359	4.60136e-23	6.46144e-22
ZKSCAN2	0.699324	-0.515966	4.83159e-23	6.7801e-22
ZNF397	0.686992	-0.541635	4.87129e-23	6.83114e-22
RALY	1.36852	0.452619	4.91065e-23	6.88162e-22
NBR1	0.71685	-0.480256	5.14076e-23	7.19917e-22
CLSTN2	0.252158	-1.9876	5.51549e-23	7.71867e-22
PPM1A	0.74605	-0.422656	5.5467e-23	7.75705e-22
ISY1	1.25313	0.32554	5.8097e-23	8.11933e-22
TRIM14	1.48537	0.570827	5.88069e-23	8.21294e-22
CCDC109B	1.52226	0.606211	5.97537e-23	8.33949e-22
IMPG1	0.53251	-0.909118	6.05287e-23	8.4419e-22
POGZ	0.739422	-0.435529	6.09457e-23	8.49429e-22
ARFGEF1	0.653184	-0.614438	6.61599e-23	9.21474e-22
DTNBP1	1.32997	0.411399	6.79667e-23	9.45997e-22
FBXO36	0.581748	-0.781535	6.96529e-23	9.68808e-22
TMEM106B	0.689477	-0.536426	7.23867e-23	1.00615e-21
CCDC102A	1.71616	0.779188	7.37999e-23	1.02489e-21
LSM2	1.40256	0.488063	7.38349e-23	1.02489e-21
RREB1	0.677967	-0.560714	7.47487e-23	1.03658e-21
ADAM19	1.87821	0.909356	7.47781e-23	1.03658e-21
KIAA0556	0.704679	-0.504961	7.54924e-23	1.04577e-21
PCSK7	1.35913	0.442683	7.71451e-23	1.06795e-21
FBXW8	0.753668	-0.407998	7.84719e-23	1.08558e-21
ZNF420	0.651631	-0.617872	7.92375e-23	1.09543e-21
FRY	0.534233	-0.904458	7.94876e-23	1.09815e-21
SOCS6	0.666791	-0.584693	7.95572e-23	1.09837e-21
TOP2B	0.758294	-0.39917	8.19166e-23	1.13018e-21
MSN	1.59898	0.67715	8.56874e-23	1.18141e-21
SH3TC1	1.62787	0.702989	8.76588e-23	1.20778e-21
BFSP2	2.23705	1.1616	9.31791e-23	1.28298e-21
CLTB	1.57349	0.653968	9.54916e-23	1.31394e-21
RPS2P32	1.83119	0.872782	9.59745e-23	1.3197e-21
ZNF322A	0.752425	-0.41038	9.9081e-23	1.3615e-21
MYO9B	1.32468	0.405643	9.93309e-23	1.36402e-21
IL6ST	0.29542	-1.75916	9.96848e-23	1.36796e-21
CLIC3	2.78285	1.47657	1.08465e-22	1.48745e-21
VSIG4	1.94926	0.962923	1.09364e-22	1.49879e-21
GPR82	1.86215	0.896972	1.09687e-22	1.50221e-21
SNRPC	1.3513	0.434345	1.09867e-22	1.50367e-21
MAPKSP1	0.767109	-0.382497	1.25816e-22	1.7208e-21
ACVRL1	1.5143	0.59865	1.28308e-22	1.75372e-21
SYK	1.73988	0.798986	1.3342e-22	1.82237e-21
ERBB3	0.561705	-0.832116	1.35696e-22	1.85222e-21
TOM1L1	0.584221	-0.775414	1.3812e-22	1.88406e-21
CNST	0.734837	-0.444503	1.41017e-22	1.9223e-21
C4orf36	0.588998	-0.763666	1.41584e-22	1.92874e-21
HSPA7	2.08141	1.05756	1.42085e-22	1.93429e-21
STAB1	1.65811	0.729543	1.57232e-22	2.13906e-21
MRPS18C	1.26218	0.335915	1.60795e-22	2.18473e-21
CHI3L1	3.71501	1.89337	1.60802e-22	2.18473e-21
SRRM2	0.744749	-0.425174	1.62296e-22	2.20357e-21
PJA2	0.686149	-0.543407	1.62728e-22	2.20797e-21
UBE2H	0.713371	-0.487277	1.63419e-22	2.21588e-21
GAB1	0.654815	-0.610841	1.64257e-22	2.22577e-21
SCPEP1	1.72699	0.788262	1.64526e-22	2.22795e-21
SLC26A9	2.96028	1.56573	1.64698e-22	2.2288e-21
CHM	0.687305	-0.540977	1.65985e-22	2.24474e-21
CPEB4	0.594069	-0.751298	1.70741e-22	2.30754e-21
TMBIM6	0.732982	-0.44815	1.763e-22	2.38109e-21
RABEP1	0.592648	-0.754752	1.79755e-22	2.42616e-21
NFIC	0.627342	-0.672677	1.89876e-22	2.56108e-21
ZNF770	0.690513	-0.53426	1.9237e-22	2.59301e-21
CHCHD10	1.68337	0.751356	2.04337e-22	2.75091e-21
TLR7	1.92025	0.941296	2.04352e-22	2.75091e-21
P2RY13	2.08371	1.05915	2.1231e-22	2.85616e-21
TMC6	1.63547	0.709707	2.19873e-22	2.95596e-21
SCARF1	1.51318	0.597582	2.2617e-22	3.03862e-21
SIRT1	0.719244	-0.475447	2.32783e-22	3.12542e-21
PSMA7	1.41946	0.50534	2.34119e-22	3.1413e-21
MPDZ	0.632568	-0.660708	2.37549e-22	3.18524e-21
BRWD1	0.718269	-0.477403	2.39099e-22	3.20392e-21
ECE2	1.68221	0.750355	2.42244e-22	3.24395e-21
IKZF3	2.83772	1.50473	2.4694e-22	3.30467e-21
BID	1.46649	0.552364	2.57159e-22	3.43919e-21
SCT	2.31226	1.2093	2.5954e-22	3.46877e-21
PPM1M	1.3859	0.470819	2.71337e-22	3.62408e-21
PHF20	0.744205	-0.426229	2.71971e-22	3.63018e-21
BOD1L	0.680864	-0.554561	2.72467e-22	3.63443e-21
VEZF1	0.695419	-0.524046	2.90145e-22	3.86771e-21
PYCARD	2.07098	1.05032	3.03083e-22	4.03757e-21
AGER	1.88041	0.911044	3.14754e-22	4.19031e-21
NRIP1	0.557004	-0.844241	3.16105e-22	4.20557e-21
SLC30A5	0.753616	-0.408098	3.20139e-22	4.25647e-21
SHFM1	1.45635	0.542362	3.24544e-22	4.31225e-21
PPM1K	2.03683	1.02632	3.27354e-22	4.34676e-21
FANCA	1.87125	0.904003	3.29019e-22	4.36605e-21
PTGR2	0.663382	-0.592088	3.50246e-22	4.64472e-21
LATS1	0.54339	-0.879941	3.54337e-22	4.69594e-21
RPS6KA6	0.35467	-1.49545	3.57473e-22	4.73444e-21
CCND2	1.73062	0.791286	3.75305e-22	4.9674e-21
CCNI	0.672715	-0.571932	3.87954e-22	5.13151e-21
TSPAN17	1.34297	0.425432	3.93831e-22	5.20588e-21
POU3F1	2.17394	1.12031	4.10552e-22	5.42342e-21
CCNT1	0.441052	-1.18098	4.18432e-22	5.52395e-21
ANP32B	1.34321	0.42568	4.23267e-22	5.58418e-21
UBE3A	0.734599	-0.444971	4.62986e-22	6.10427e-21
CCR3	1.76074	0.816179	4.71599e-22	6.21383e-21
NTNG2	1.77049	0.824145	4.75394e-22	6.25981e-21
PHKA1	0.665663	-0.587137	4.83468e-22	6.36204e-21
PTTG3P	1.63776	0.711727	4.86378e-22	6.39623e-21
GALNT7	0.51956	-0.944639	4.88195e-22	6.41601e-21
TRAK1	0.712414	-0.489212	4.97435e-22	6.53326e-21
STAM2	0.738079	-0.438153	5.08704e-22	6.67698e-21
APOC4	1.5014	0.586304	5.13556e-22	6.73636e-21
ZDHHC18	1.32258	0.403355	5.17619e-22	6.78532e-21
BAZ2B	0.682458	-0.551188	5.67444e-22	7.4337e-21
CASKIN1	0.427938	-1.22453	5.73863e-22	7.51299e-21
ZC3H13	0.697711	-0.519299	5.84158e-22	7.64289e-21
HIGD2A	1.41611	0.501934	5.96056e-22	7.79359e-21
SERINC1	0.701301	-0.511894	5.99303e-22	7.83105e-21
FLJ40330	2.69769	1.43172	6.19594e-22	8.09103e-21
C12orf45	1.43316	0.519199	6.44434e-22	8.41004e-21
TMEM26	0.3428	-1.54456	6.55053e-22	8.54186e-21
C5orf33	0.742816	-0.428923	6.55367e-22	8.54186e-21
MRPL2	1.44026	0.526331	6.58526e-22	8.57757e-21
HTR7P1	0.495072	-1.01429	6.76336e-22	8.80396e-21
MBD5	0.720578	-0.472774	6.76779e-22	8.80414e-21
CELSR2	0.506902	-0.980221	6.82021e-22	8.8667e-21
CORO7	1.40803	0.493679	6.84001e-22	8.88681e-21
VASP	1.33239	0.414019	7.11294e-22	9.23555e-21
ATRX	0.688029	-0.539458	7.14094e-22	9.26605e-21
ZFAND2B	1.41322	0.498982	7.34827e-22	9.52905e-21
ZMYM2	0.707556	-0.499085	7.35349e-22	9.52979e-21
ALS2CR8	0.655427	-0.609494	7.47848e-22	9.68565e-21
ZDHHC12	1.45952	0.545493	7.61e-22	9.84977e-21
CCNG2	0.617349	-0.695842	7.81124e-22	1.01038e-20
HPCAL1	1.43932	0.525392	7.82412e-22	1.01141e-20
TICAM2	1.64272	0.716085	8.01831e-22	1.0354e-20
ABT1	1.28054	0.356752	8.01976e-22	1.0354e-20
RAD50	0.693059	-0.52895	8.13428e-22	1.04952e-20
AHCYL1	0.747679	-0.41951	8.3193e-22	1.07272e-20
FTH1	1.39046	0.475558	8.34289e-22	1.07508e-20
THUMPD1	0.74191	-0.430683	8.47933e-22	1.09198e-20
PSAP	1.33627	0.418212	8.53459e-22	1.09841e-20
APOC2	2.19018	1.13105	8.77785e-22	1.129e-20
CMTM4	0.62258	-0.68367	9.04589e-22	1.16275e-20
DAPK1	1.88239	0.912563	9.10606e-22	1.16975e-20
GGTA1	1.80775	0.854194	9.4923e-22	1.2186e-20
LDLRAD3	0.510956	-0.968729	9.67008e-22	1.24065e-20
KIAA0240	0.709277	-0.49558	9.80128e-22	1.2567e-20
KIDINS220	0.707629	-0.498934	1.00526e-21	1.28811e-20
FNBP1L	0.690008	-0.535314	1.06788e-21	1.3675e-20
HHLA2	1.47621	0.561896	1.07406e-21	1.37455e-20
DAG1	0.76078	-0.394449	1.13613e-21	1.45308e-20
PTPN11	0.729055	-0.455901	1.13864e-21	1.45539e-20
PFKP	2.18551	1.12797	1.1486e-21	1.46715e-20
KLHDC5	0.739957	-0.434487	1.14927e-21	1.46715e-20
ITIH1	1.65475	0.726618	1.15936e-21	1.4791e-20
SLC35E1	0.788089	-0.343569	1.17141e-21	1.49355e-20
C5orf42	0.63756	-0.649367	1.1825e-21	1.50675e-20
KDM4B	0.576587	-0.794389	1.19504e-21	1.52179e-20
PSMA2	1.26228	0.336031	1.2079e-21	1.5372e-20
PRKAR2A	0.529385	-0.91761	1.21546e-21	1.54586e-20
CREBBP	0.755848	-0.403832	1.22568e-21	1.5579e-20
FCGR2C	1.79891	0.84712	1.26274e-21	1.604e-20
SAT1	1.49803	0.583068	1.27112e-21	1.61365e-20
CAPN7	0.760814	-0.394384	1.2764e-21	1.61936e-20
NBEAL1	0.480566	-1.05719	1.29807e-21	1.64582e-20
TOMM5	1.37767	0.462226	1.32099e-21	1.67386e-20
CYB5D1	0.685344	-0.545099	1.34787e-21	1.70686e-20
PIR	1.85433	0.8909	1.34963e-21	1.70803e-20
GNG5	1.37473	0.459148	1.3553e-21	1.71415e-20
SLC16A6	0.318104	-1.65243	1.39783e-21	1.76685e-20
ARFIP1	0.751962	-0.411269	1.41949e-21	1.79312e-20
GMCL1	0.648869	-0.624001	1.43652e-21	1.81352e-20
RAB5B	0.802172	-0.318017	1.45138e-21	1.83116e-20
ZNF720	0.732468	-0.449163	1.46901e-21	1.85225e-20
FAM92B	2.0853	1.06025	1.47062e-21	1.85315e-20
CRAMP1L	0.708598	-0.49696	1.5059e-21	1.89644e-20
ITPRIPL1	1.99352	0.995317	1.52235e-21	1.91598e-20
GLIPR1	1.64568	0.718684	1.52782e-21	1.92168e-20
ZC3H6	0.681237	-0.553771	1.53321e-21	1.92727e-20
ZNF91	0.597207	-0.743698	1.5667e-21	1.96817e-20
SNORD116-20	0.517818	-0.949483	1.57419e-21	1.97545e-20
NCOA2	0.434848	-1.20142	1.57442e-21	1.97545e-20
UEVLD	0.629452	-0.667833	1.5809e-21	1.98237e-20
MGC72080	1.7693	0.823177	1.70543e-21	2.1372e-20
TBX3	0.435709	-1.19856	1.77156e-21	2.21873e-20
ASPHD2	1.56573	0.646839	1.85207e-21	2.31814e-20
STRN3	0.709875	-0.494362	1.85368e-21	2.31874e-20
NFKBIA	1.38278	0.467567	1.89081e-21	2.36374e-20
TIAF1	1.57546	0.65577	1.897e-21	2.37003e-20
KBTBD7	0.580235	-0.785292	2.04389e-21	2.552e-20
ZNFX1	1.4155	0.501311	2.05449e-21	2.56368e-20
STK17B	1.60395	0.681628	2.0691e-21	2.58034e-20
COX7B	1.3601	0.443708	2.07433e-21	2.58528e-20
GUK1	1.5293	0.612871	2.07697e-21	2.587e-20
PDIK1L	0.733715	-0.446708	2.08505e-21	2.59549e-20
SLFN11	1.72659	0.787922	2.11931e-21	2.63653e-20
SRM	1.49725	0.582314	2.14303e-21	2.66442e-20
RAB27B	0.442015	-1.17783	2.26334e-21	2.81231e-20
PPIP5K2	0.714229	-0.485541	2.37417e-21	2.94822e-20
C14orf135	0.736363	-0.441511	2.46397e-21	3.05731e-20
RUFY2	0.748053	-0.418788	2.465e-21	3.05731e-20
TTC37	0.6493	-0.623042	2.48577e-21	3.08121e-20
ADNP	0.725922	-0.462114	2.65038e-21	3.28327e-20
NEK5	0.404801	-1.30472	2.76293e-21	3.42063e-20
PUS1	1.48114	0.566705	2.77626e-21	3.43506e-20
C4orf34	0.586096	-0.770792	2.78969e-21	3.44959e-20
FAM49A	1.83205	0.873458	2.80232e-21	3.46312e-20
SOS2	0.73912	-0.436119	2.83934e-21	3.50675e-20
DAZAP1	1.29477	0.372695	2.85778e-21	3.52741e-20
RNF103	0.732556	-0.448989	2.86013e-21	3.52819e-20
APBA2	2.4689	1.30387	2.87135e-21	3.5399e-20
OCLN	0.548229	-0.867149	2.94053e-21	3.623e-20
ZNF704	0.493969	-1.01751	3.03774e-21	3.74053e-20
RNASE2	1.81685	0.86144	3.0575e-21	3.76259e-20
ACVR1B	0.723025	-0.467882	3.07697e-21	3.78428e-20
B3GNT7	1.97625	0.982763	3.10728e-21	3.81927e-20
TLE4	1.79023	0.840149	3.23273e-21	3.97108e-20
KLRF1	2.0664	1.04712	3.28697e-21	4.0353e-20
RNASEH2B	1.33717	0.419178	3.30456e-21	4.05447e-20
GSDMD	1.66794	0.738066	3.428e-21	4.2034e-20
FAM120B	0.74675	-0.421304	3.4794e-21	4.26387e-20
MTX3	0.693166	-0.528726	3.57115e-21	4.37369e-20
H2AFX	1.5914	0.670298	3.62291e-21	4.43444e-20
DHRS9	2.26655	1.1805	3.72729e-21	4.55949e-20
AR	0.258626	-1.95106	3.73652e-21	4.56804e-20
MYO1A	1.50517	0.589924	3.74409e-21	4.57457e-20
ZNF438	1.341	0.423305	3.81301e-21	4.656e-20
ARSD	0.651451	-0.618272	3.81763e-21	4.65887e-20
C5orf58	1.88011	0.910813	3.87894e-21	4.73087e-20
ZNF800	0.722881	-0.468169	3.93049e-21	4.79089e-20
TMEM180	1.54976	0.632042	4.17052e-21	5.08045e-20
C19orf50	1.27548	0.35104	4.3238e-21	5.26405e-20
REST	0.49165	-1.0243	4.40207e-21	5.35616e-20
ZNF33A	0.743236	-0.428109	4.45081e-21	5.41225e-20
APC	0.691171	-0.532886	4.52137e-21	5.49479e-20
POMP	1.35032	0.4333	4.57331e-21	5.55462e-20
ELP2	0.564903	-0.823924	4.58416e-21	5.5645e-20
TMEM30B	0.614917	-0.701536	4.70093e-21	5.70286e-20
DDAH1	0.652939	-0.61498	4.74338e-21	5.75096e-20
FBXW5	1.419	0.504871	4.76591e-21	5.77486e-20
RAB20	1.59288	0.671634	4.85125e-21	5.8748e-20
SLC19A2	0.560668	-0.834781	4.9642e-21	6.00803e-20
CH25H	2.10792	1.07582	4.9906e-21	6.03641e-20
DBT	0.764607	-0.387209	5.07771e-21	6.13816e-20
VPS13B	0.646661	-0.628918	5.32661e-21	6.43525e-20
SIGLEC11	1.86877	0.902091	5.63596e-21	6.80497e-20
TUBB6	1.62588	0.701216	5.80329e-21	7.00289e-20
C5orf40	1.33528	0.417138	5.93987e-21	7.16159e-20
GNRHR	0.609341	-0.714679	5.9418e-21	7.16159e-20
PFDN2	1.53076	0.614247	6.06416e-21	7.30479e-20
MRPL47	1.34105	0.423364	6.11991e-21	7.36563e-20
PSMB4	1.37116	0.455395	6.12186e-21	7.36563e-20
UBE2C	2.06712	1.04762	6.20618e-21	7.46271e-20
FAM54A	1.87873	0.909754	6.23702e-21	7.49539e-20
SMCR8	0.691485	-0.532231	6.26458e-21	7.5241e-20
GSTP1	2.24835	1.16886	6.39088e-21	7.6713e-20
ANKRD55	1.96054	0.971249	6.48695e-21	7.78206e-20
ZNF616	0.713975	-0.486055	6.49256e-21	7.78423e-20
YIPF6	0.701189	-0.512124	6.52046e-21	7.81312e-20
MYH6	1.63349	0.707958	6.65212e-21	7.96622e-20
MICB	1.9219	0.94253	6.76095e-21	8.09183e-20
PSMC3	1.3347	0.416514	6.88095e-21	8.23065e-20
RPP21	1.48785	0.573225	6.94683e-21	8.3046e-20
MRPS22	1.23346	0.30271	7.09374e-21	8.47528e-20
CEACAM3	1.61317	0.689901	7.32006e-21	8.74059e-20
FAM20B	0.753437	-0.408442	7.509e-21	8.96097e-20
MTMR14	1.22456	0.292265	7.9618e-21	9.4958e-20
SIN3A	0.777928	-0.362291	8.44168e-21	1.00623e-19
GSDMC	3.04764	1.60769	8.49572e-21	1.01208e-19
UBR3	0.72883	-0.456345	8.53993e-21	1.01676e-19
MYBL2	2.32764	1.21887	8.65134e-21	1.02942e-19
NUP93	1.37574	0.460212	8.85959e-21	1.05359e-19
PTGDR	1.99688	0.997747	8.91846e-21	1.05998e-19
KCNH4	1.63365	0.708098	9.18209e-21	1.09068e-19
ZFP30	0.685654	-0.544447	9.36425e-21	1.11167e-19
NUDT5	1.41931	0.505191	9.53468e-21	1.13125e-19
THOC4	1.51631	0.600563	9.61777e-21	1.14045e-19
SPIN1	0.744921	-0.424841	9.90784e-21	1.17416e-19
YBX1	1.48452	0.569999	1.0067e-20	1.19234e-19
WDR60	0.736734	-0.440783	1.03626e-20	1.22664e-19
KBTBD4	0.688652	-0.538152	1.08315e-20	1.2814e-19
ZNF81	0.617474	-0.69555	1.09595e-20	1.2958e-19
TALDO1	1.35765	0.441116	1.09834e-20	1.29788e-19
ALG10B	0.648243	-0.625393	1.10658e-20	1.30686e-19
HIPK1	0.721388	-0.471153	1.13143e-20	1.33544e-19
LOC388955	1.38669	0.471644	1.13461e-20	1.33842e-19
DTWD2	0.652665	-0.615585	1.15806e-20	1.36529e-19
ATP6V1F	1.3368	0.418783	1.18677e-20	1.39834e-19
MVD	1.7062	0.770783	1.216e-20	1.43196e-19
FAM167B	1.56793	0.648859	1.23084e-20	1.44861e-19
AFF3	0.258405	-1.9523	1.24928e-20	1.46947e-19
MMP7	3.86545	1.95064	1.2929e-20	1.5199e-19
MCM5	1.47145	0.557242	1.30671e-20	1.53525e-19
DIP2C	0.713844	-0.48632	1.31448e-20	1.54349e-19
BIRC7	1.95254	0.965349	1.31805e-20	1.5468e-19
CD300E	1.80193	0.849541	1.36705e-20	1.60339e-19
PLA2G15	1.34826	0.431101	1.3714e-20	1.60757e-19
TTC30B	0.659718	-0.600079	1.41984e-20	1.6634e-19
KIAA1632	0.721016	-0.471897	1.50838e-20	1.76612e-19
PIK3CG	2.05086	1.03623	1.5241e-20	1.7835e-19
DBNL	1.30212	0.380858	1.55023e-20	1.81306e-19
CLOCK	0.561674	-0.832194	1.56828e-20	1.83312e-19
SNX8	1.39844	0.483818	1.5869e-20	1.85382e-19
ANKRD50	0.603681	-0.728142	1.59439e-20	1.86151e-19
ATF5	1.42099	0.506901	1.64434e-20	1.91853e-19
CDKN3	1.71332	0.776791	1.6451e-20	1.91853e-19
HMGXB4	0.759035	-0.397761	1.6791e-20	1.95708e-19
CACNA2D2	0.352451	-1.5045	1.72744e-20	2.01227e-19
DYNC2H1	0.532697	-0.908614	1.73272e-20	2.01728e-19
TAPT1	0.676229	-0.564416	1.73844e-20	2.02279e-19
C17orf62	1.35743	0.440881	1.76947e-20	2.05773e-19
PCMTD2	0.688878	-0.537679	1.77624e-20	2.06443e-19
SLC43A3	1.67915	0.747729	1.79348e-20	2.08328e-19
NASP	1.39274	0.477926	1.79747e-20	2.08673e-19
KIAA0895	0.660633	-0.598078	1.81861e-20	2.11008e-19
SMARCAD1	0.72954	-0.454942	1.92705e-20	2.23464e-19
CADM2	0.355983	-1.49012	1.96602e-20	2.27854e-19
CPEB2	0.565156	-0.823279	2.03846e-20	2.36116e-19
YLPM1	0.771584	-0.374105	2.13357e-20	2.46993e-19
TCP11L2	0.590336	-0.760391	2.14401e-20	2.48062e-19
SOCS7	0.545438	-0.874513	2.22285e-20	2.57038e-19
GLT25D1	1.34404	0.426575	2.22515e-20	2.57159e-19
BCDIN3D	0.772237	-0.372884	2.27124e-20	2.62338e-19
SDF2L1	1.59729	0.675625	2.29829e-20	2.65313e-19
PSAT1	3.45277	1.78775	2.30497e-20	2.65934e-19
PDE6D	1.23841	0.30849	2.31689e-20	2.67159e-19
ARID1A	0.760977	-0.394076	2.34399e-20	2.70132e-19
CNPY3	1.36415	0.448001	2.3649e-20	2.72389e-19
NDUFA9	1.31976	0.40027	2.40628e-20	2.76999e-19
KIFC3	1.71348	0.776931	2.41267e-20	2.77579e-19
EAF2	1.77745	0.829809	2.51303e-20	2.88963e-19
TAF1L	0.604505	-0.726175	2.55551e-20	2.93683e-19
KIAA1549	0.63433	-0.656695	2.56088e-20	2.94135e-19
FAM84B	0.628275	-0.670532	2.6244e-20	3.01263e-19
DRAM1	1.56303	0.64435	2.64142e-20	3.03046e-19
LOC441208	0.619931	-0.689821	2.66717e-20	3.0583e-19
LMO2	1.47947	0.565079	2.75301e-20	3.15496e-19
GNG2	1.6335	0.707963	2.95223e-20	3.38138e-19
PAR5	0.434818	-1.20152	2.9688e-20	3.39845e-19
MARVELD2	0.632637	-0.66055	3.02967e-20	3.4662e-19
MRPL11	1.41429	0.500083	3.04234e-20	3.47875e-19
TAZ	1.39097	0.476086	3.0696e-20	3.50797e-19
BAG4	0.563369	-0.827849	3.13114e-20	3.5763e-19
RAB3IL1	1.57491	0.655274	3.13487e-20	3.57857e-19
ZNF678	0.578514	-0.789576	3.16953e-20	3.61612e-19
MAPT	0.284006	-1.81601	3.2743e-20	3.73358e-19
FES	1.66975	0.739632	3.34074e-20	3.80722e-19
LOC388242	1.92688	0.946268	3.46437e-20	3.94592e-19
CTU2	1.51376	0.59814	3.47427e-20	3.95499e-19
SETD7	0.668267	-0.581504	3.62376e-20	4.12289e-19
GARNL3	0.589577	-0.762247	3.69932e-20	4.20651e-19
SLC32A1	1.31586	0.396011	3.8433e-20	4.36781e-19
LOC728989	1.69872	0.764444	3.88225e-20	4.40963e-19
RASGRP3	1.53145	0.614895	3.98404e-20	4.52275e-19
KIAA0430	0.776966	-0.364076	4.0879e-20	4.63808e-19
CDT1	1.87058	0.903485	4.09162e-20	4.63973e-19
CTNND1	0.725306	-0.463338	4.10796e-20	4.65569e-19
FAM47E	0.472687	-1.08104	4.15463e-20	4.70597e-19
CTSA	1.36063	0.444274	4.25437e-20	4.81629e-19
KRBA2	0.616	-0.698997	4.49394e-20	5.0847e-19
MLL2	0.712559	-0.488919	4.5365e-20	5.13002e-19
SIPA1L3	0.707331	-0.499543	4.59394e-20	5.19211e-19
TBC1D9	0.390827	-1.3554	4.64816e-20	5.2505e-19
CCDC141	1.85204	0.889119	4.696e-20	5.30162e-19
KIF5B	0.748175	-0.418553	4.72574e-20	5.33226e-19
SLC10A3	1.35692	0.440334	4.76345e-20	5.37185e-19
SNX13	0.725129	-0.46369	4.94578e-20	5.57441e-19
NBEA	0.462571	-1.11225	5.01897e-20	5.65378e-19
DENND4C	0.708574	-0.49701	5.11379e-20	5.75744e-19
LOC728743	1.44607	0.532134	5.14698e-20	5.79162e-19
APBB2	0.617875	-0.694612	5.20765e-20	5.85668e-19
CHFR	1.30221	0.380962	5.24505e-20	5.8955e-19
LIPC	1.8087	0.854952	5.27847e-20	5.92982e-19
FKBP1A	1.30422	0.383191	5.28898e-20	5.93837e-19
PFDN6	1.43591	0.521967	5.29616e-20	5.94318e-19
COL4A3	2.34732	1.23101	5.36208e-20	6.01386e-19
C6orf150	1.7561	0.812379	5.46184e-20	6.1224e-19
EFCAB6	0.485521	-1.04239	5.55471e-20	6.2231e-19
ZFHX3	0.649334	-0.622967	5.79213e-20	6.48554e-19
C9orf100	1.60222	0.680075	5.81451e-20	6.50705e-19
TRUB1	0.733087	-0.447944	6.09204e-20	6.81391e-19
SCAI	0.731221	-0.451621	6.2645e-20	7.00298e-19
ST8SIA1	2.36549	1.24214	6.28759e-20	7.02497e-19
EIF4B	0.76435	-0.387695	6.37855e-20	7.12272e-19
NEK1	0.705195	-0.503907	6.55298e-20	7.31351e-19
ARPP19	0.757298	-0.401067	6.58028e-20	7.33999e-19
LIMK1	1.36577	0.449711	6.9307e-20	7.72666e-19
TAF1	0.724901	-0.464144	6.96557e-20	7.75781e-19
KIAA1958	0.557588	-0.842728	6.96621e-20	7.75781e-19
MYO7B	1.84056	0.880149	7.05836e-20	7.85616e-19
SLC25A40	0.648826	-0.624097	7.08098e-20	7.87706e-19
C16orf52	0.757121	-0.401404	7.0999e-20	7.89383e-19
DSTYK	0.746365	-0.422047	7.13892e-20	7.93291e-19
HCG27	1.68828	0.755558	7.20832e-20	8.00568e-19
ZNF791	0.663472	-0.591893	7.27129e-20	8.07125e-19
C14orf43	0.709003	-0.496135	7.38254e-20	8.1903e-19
ISL2	2.0852	1.06019	7.47142e-20	8.28443e-19
IL28B	1.41604	0.50186	7.49471e-20	8.30576e-19
CARD6	1.59487	0.673435	7.57079e-20	8.38554e-19
HIPK3	0.485186	-1.04339	7.66251e-20	8.48255e-19
ZNF625	0.623155	-0.682338	7.69424e-20	8.51308e-19
RASSF2	1.65619	0.727867	7.85155e-20	8.68244e-19
PRDM10	0.786801	-0.34593	7.8864e-20	8.71628e-19
RNF113A	1.29014	0.36753	8.04408e-20	8.88576e-19
RAET1K	1.88472	0.914349	8.1039e-20	8.94702e-19
WNT6	2.95463	1.56298	8.39499e-20	9.26341e-19
RIPK2	1.47715	0.562816	8.42486e-20	9.29136e-19
CDCA7	2.76595	1.46777	8.55582e-20	9.43072e-19
TMEM209	0.749151	-0.416671	8.5731e-20	9.44469e-19
CXCL3	2.13713	1.09567	8.78187e-20	9.66949e-19
SECISBP2L	0.668042	-0.58199	8.86248e-20	9.75301e-19
OR4C6	1.34623	0.428922	8.91691e-20	9.80765e-19
ELF2	0.796971	-0.327401	8.92294e-20	9.80902e-19
CHAC1	2.08332	1.05888	9.07444e-20	9.97021e-19
FBXO38	0.735292	-0.443612	9.19155e-20	1.00935e-18
PSMC1	1.31026	0.389849	9.2587e-20	1.01618e-18
IGF2BP2	2.74596	1.45731	9.30125e-20	1.0203e-18
BTBD8	0.505137	-0.985252	9.34748e-20	1.02482e-18
SGK196	0.486698	-1.0389	9.54881e-20	1.04634e-18
C5orf36	0.594853	-0.749396	9.71765e-20	1.06427e-18
NEK4	0.717901	-0.478144	9.86216e-20	1.07952e-18
HSPBAP1	1.3214	0.402071	1.04994e-19	1.14866e-18
C3orf63	0.762967	-0.390307	1.05969e-19	1.15871e-18
LNX2	0.692456	-0.530205	1.07531e-19	1.17516e-18
SETD2	0.778238	-0.361718	1.08732e-19	1.18765e-18
POMC	2.11504	1.08068	1.09532e-19	1.19575e-18
FBXL17	0.70466	-0.505	1.09756e-19	1.19757e-18
FCAR	1.69033	0.757309	1.11763e-19	1.21881e-18
ERBB4	0.232898	-2.10223	1.1247e-19	1.22587e-18
TIMM8B	1.41427	0.500055	1.1286e-19	1.22946e-18
ASS1	2.41491	1.27197	1.15178e-19	1.25405e-18
C20orf94	0.524903	-0.929878	1.15795e-19	1.2601e-18
PPP1R14B	1.59808	0.676338	1.16708e-19	1.26936e-18
NEBL	0.575848	-0.796241	1.17047e-19	1.27237e-18
IRAK1	1.4556	0.541612	1.23161e-19	1.33812e-18
MUTYH	1.44657	0.532632	1.2327e-19	1.33861e-18
TCTN2	0.699041	-0.516551	1.24516e-19	1.35141e-18
SNRPA1	1.38051	0.465204	1.25581e-19	1.36225e-18
PRKCDBP	1.81514	0.860083	1.26843e-19	1.37522e-18
SIGLEC16	1.66716	0.73739	1.30014e-19	1.40885e-18
IL23R	1.40435	0.489901	1.30086e-19	1.40888e-18
SHPRH	0.54587	-0.873371	1.30215e-19	1.40953e-18
SOCS3	1.7545	0.811061	1.30602e-19	1.41298e-18
C14orf73	2.34848	1.23173	1.34747e-19	1.45706e-18
DCAF17	0.768136	-0.380566	1.39588e-19	1.50861e-18
C9orf142	1.57219	0.652773	1.40706e-19	1.5199e-18
CEP68	0.77304	-0.371384	1.43183e-19	1.54583e-18
NIPBL	0.747996	-0.418898	1.44201e-19	1.55601e-18
N4BP2	0.504169	-0.988021	1.45366e-19	1.56775e-18
C14orf174	0.493947	-1.01757	1.45631e-19	1.56979e-18
ZNF84	0.759606	-0.396677	1.4667e-19	1.58015e-18
ZFP112	0.696247	-0.52233	1.48598e-19	1.60008e-18
GBP3	1.93416	0.95171	1.4872e-19	1.60055e-18
C6orf129	1.47361	0.559358	1.48873e-19	1.60136e-18
FSCN1	1.8298	0.871684	1.50625e-19	1.61877e-18
COX5B	1.41836	0.504219	1.50649e-19	1.61877e-18
FBXO39	1.85792	0.893686	1.51286e-19	1.62476e-18
BST1	1.58494	0.664426	1.5634e-19	1.67816e-18
KSR2	0.4344	-1.2029	1.57037e-19	1.68476e-18
TRIP11	0.701148	-0.512209	1.66068e-19	1.78071e-18
FRS2	0.598903	-0.739605	1.68447e-19	1.80528e-18
DDI2	0.47838	-1.06377	1.68928e-19	1.80949e-18
PREB	1.23484	0.30432	1.69523e-19	1.81491e-18
FAM158A	1.49567	0.580795	1.70187e-19	1.82107e-18
KTI12	1.26092	0.334481	1.71122e-19	1.83012e-18
SETBP1	0.545249	-0.875014	1.7331e-19	1.85256e-18
FTHL3	1.51745	0.601652	1.75283e-19	1.87267e-18
EIF2S2	1.28804	0.365175	1.75847e-19	1.87772e-18
CMTM7	1.89604	0.922991	1.77472e-19	1.89408e-18
CELSR1	0.501294	-0.99627	1.87074e-19	1.99553e-18
CASC4	0.739761	-0.434869	1.89247e-19	2.01765e-18
CNP	1.31219	0.391976	1.90191e-19	2.02666e-18
KRT86	2.82131	1.49637	1.95854e-19	2.08592e-18
SNRPA	1.32085	0.401467	1.96072e-19	2.08716e-18
ALS2	0.78461	-0.349952	1.97433e-19	2.10056e-18
BHLHE22	1.95063	0.963937	1.97927e-19	2.10472e-18
RFX5	1.32717	0.408355	2.0656e-19	2.19539e-18
BCL11A	3.3891	1.7609	2.10236e-19	2.23329e-18
MKLN1	0.785578	-0.348174	2.10994e-19	2.24019e-18
C10orf105	1.70104	0.766421	2.11812e-19	2.2477e-18
DPP8	0.613461	-0.704958	2.1528e-19	2.28333e-18
NUDT12	0.564498	-0.82496	2.20432e-19	2.33677e-18
TMOD1	1.80312	0.850494	2.21413e-19	2.34595e-18
MAP3K11	1.33176	0.413329	2.28172e-19	2.41631e-18
U2AF1	1.32025	0.400814	2.28672e-19	2.42036e-18
ZDHHC21	0.6421	-0.639131	2.30149e-19	2.43473e-18
GLRB	0.427554	-1.22582	2.33266e-19	2.46643e-18
NUBPL	0.729562	-0.454898	2.3632e-19	2.49744e-18
RNF41	0.824703	-0.278053	2.41163e-19	2.54731e-18
SLC35A3	0.64385	-0.635204	2.44356e-19	2.5797e-18
PAG1	1.65638	0.728036	2.44746e-19	2.5825e-18
IKZF5	0.747368	-0.420109	2.51502e-19	2.65242e-18
RCOR1	0.759162	-0.397521	2.5588e-19	2.6972e-18
EHBP1L1	1.54717	0.629635	2.5812e-19	2.71941e-18
NCOR1	0.683014	-0.550013	2.62375e-19	2.76282e-18
ZNF417	0.681388	-0.553451	2.63972e-19	2.77821e-18
LDOC1L	0.714302	-0.485393	2.65443e-19	2.79226e-18
GPR19	1.95468	0.96693	2.66907e-19	2.80622e-18
C11orf73	1.33932	0.421505	2.75064e-19	2.8905e-18
RTF1	0.803489	-0.31565	2.7567e-19	2.89539e-18
C20orf27	1.53742	0.620511	2.76661e-19	2.9043e-18
DCAF16	0.709487	-0.495151	2.8506e-19	2.99094e-18
RSC1A1	0.637866	-0.648675	2.85541e-19	2.99445e-18
ERMP1	0.641614	-0.640224	2.89799e-19	3.03756e-18
NBAS	0.802911	-0.316688	2.93048e-19	3.07004e-18
UBXN2B	0.713739	-0.486532	3.02421e-19	3.16662e-18
GJD3	1.70183	0.767084	3.05389e-19	3.19606e-18
CAPN3	1.82825	0.870467	3.06876e-19	3.20999e-18
MATR3	0.832416	-0.264623	3.08507e-19	3.2254e-18
MRPL17	1.31011	0.389692	3.13491e-19	3.27584e-18
PTMA	1.30745	0.386751	3.14133e-19	3.28087e-18
MAP7D1	1.34523	0.427852	3.15163e-19	3.28995e-18
KCTD17	1.51016	0.594702	3.2079e-19	3.34699e-18
NOP10	1.31512	0.395199	3.28106e-19	3.42158e-18
ZNRD1	1.3212	0.40185	3.32987e-19	3.47072e-18
ZNF804A	1.72383	0.785621	3.33551e-19	3.47483e-18
GNA11	0.673328	-0.570618	3.38507e-19	3.52467e-18
PLD3	1.3568	0.440207	3.44082e-19	3.58089e-18
DNAH8	1.82912	0.87115	3.45094e-19	3.5896e-18
SEC23IP	0.736252	-0.441729	3.46861e-19	3.60616e-18
EP300	0.705736	-0.502799	3.55784e-19	3.69705e-18
FADS3	1.52936	0.612926	3.63816e-19	3.7786e-18
MTMR10	0.753646	-0.408041	3.65605e-19	3.79525e-18
APOB48R	1.84889	0.886661	3.70667e-19	3.84585e-18
TGFB1	1.50654	0.591241	3.71689e-19	3.85292e-18
FAM63A	0.624456	-0.679329	3.71723e-19	3.85292e-18
BTN2A1	1.27707	0.352842	3.8566e-19	3.99535e-18
MON2	0.747897	-0.419088	3.86158e-19	3.99849e-18
CD82	1.83184	0.873295	3.88244e-19	4.01806e-18
SUV39H1	1.33134	0.412884	3.91762e-19	4.05243e-18
KIF27	0.621903	-0.685238	3.95634e-19	4.09042e-18
NOD1	1.3629	0.446676	3.97844e-19	4.11119e-18
ACRBP	1.56778	0.648724	3.98813e-19	4.11912e-18
CCL3L1	2.21114	1.14479	4.00254e-19	4.13193e-18
MYO9A	0.559697	-0.837283	4.12109e-19	4.25217e-18
UQCRHL	1.4677	0.553557	4.19702e-19	4.32834e-18
LAGE3	1.58488	0.664372	4.30325e-19	4.43566e-18
MLEC	0.756478	-0.40263	4.31636e-19	4.44693e-18
SNORD116-28	0.451921	-1.14586	4.32935e-19	4.45808e-18
C9orf5	0.743898	-0.426824	4.38176e-19	4.50978e-18
RNASET2	1.48968	0.575006	4.38951e-19	4.5155e-18
CXCL1	3.05172	1.60962	4.47704e-19	4.60322e-18
SHISA5	1.32075	0.401361	4.57349e-19	4.70004e-18
XIAP	0.771076	-0.375055	4.57902e-19	4.70336e-18
CWC15	1.29318	0.370923	4.5824e-19	4.70448e-18
ST8SIA6	0.322151	-1.63419	4.66406e-19	4.78521e-18
C1orf9	0.697161	-0.520436	4.66571e-19	4.78521e-18
[truncated: 18,503 more rows]

## Sheet: CESC
id	fc	log2fc	pvalue	padj
PSMB9	9.64749	3.27015	7.01661e-67	1.43855e-62
TAP1	5.47515	2.4529	1.14103e-54	1.16967e-50
PSMB8	4.57395	2.19344	2.32466e-53	1.58867e-49
HLA-F	7.84844	2.97241	4.67828e-49	2.39785e-45
HLA-C	5.1346	2.36025	6.3576e-47	2.60687e-43
HLA-B	6.58059	2.71822	5.66737e-46	1.93654e-42
PSMB10	4.50389	2.17117	1.95229e-45	5.71797e-42
HLA-A	4.80849	2.26558	4.02445e-42	1.03136e-38
PSME2	2.87951	1.52582	4.58194e-41	1.04377e-37
IRF1	4.26872	2.0938	6.40604e-41	1.31337e-37
LOC400696	17.5701	4.13505	1.81869e-40	3.38971e-37
UBE2L6	3.87002	1.95234	5.43225e-40	9.281e-37
TAPBP	2.65364	1.40797	8.68126e-40	1.3691e-36
CD74	7.32942	2.8737	3.26802e-38	4.78579e-35
HLA-E	3.13129	1.64676	1.19138e-37	1.62838e-34
ETV7	6.26906	2.64825	5.22366e-37	6.69347e-34
HLA-H	4.40348	2.13864	7.5314e-37	9.08287e-34
PSME1	2.15906	1.1104	2.90192e-36	3.30528e-33
HLA-DMA	6.18679	2.62919	8.66588e-36	9.35094e-33
C5orf56	3.50635	1.80997	8.10414e-35	8.30756e-32
IFI35	4.07193	2.02571	1.00973e-34	9.85782e-32
HLA-DRB1	8.96195	3.16381	1.75566e-34	1.63612e-31
RARRES3	7.33284	2.87437	2.59441e-34	2.31263e-31
TAP2	3.37216	1.75367	3.26415e-34	2.72316e-31
NMI	2.42904	1.28039	3.3206e-34	2.72316e-31
LAG3	7.51194	2.90919	9.66651e-34	7.45537e-31
STAT1	3.39666	1.76412	9.8183e-34	7.45537e-31
BTN3A3	4.34207	2.11838	1.88275e-33	1.37857e-30
HLA-DPB1	6.17328	2.62604	2.20782e-33	1.56085e-30
APOL3	5.92606	2.56707	2.42667e-33	1.65839e-30
HLA-DRA	6.92196	2.79118	2.62771e-33	1.73785e-30
GBP4	7.81643	2.96651	6.83743e-33	4.38066e-30
B2M	3.46988	1.79488	1.96562e-32	1.22119e-29
GBP1	6.55815	2.71329	3.76394e-32	2.26966e-29
HLA-DPA1	6.58425	2.71902	7.12556e-32	4.17395e-29
IFNG	9.38083	3.22972	1.32266e-31	7.53258e-29
CXCL10	16.6054	4.05358	1.36918e-31	7.58675e-29
UBD	13.9555	3.80276	2.67189e-31	1.44156e-28
IDO1	17.0045	4.08785	4.2125e-31	2.21448e-28
WARS	4.56687	2.19121	8.49716e-31	4.35522e-28
PML	2.44118	1.28758	9.51106e-31	4.75599e-28
HCP5	4.9965	2.32092	1.25022e-30	6.10285e-28
GZMH	9.6058	3.26391	1.30376e-30	6.2162e-28
EPSTI1	5.81499	2.53978	2.57219e-30	1.19852e-27
NKG7	8.09932	3.0178	3.89983e-30	1.77676e-27
CD3D	6.88924	2.78434	9.28133e-30	4.13665e-27
CARD16	4.07076	2.0253	9.77103e-30	4.26225e-27
BATF2	6.5748	2.71695	1.3429e-29	5.73585e-27
CCL5	7.47233	2.90156	6.0255e-29	2.52112e-26
HCST	5.28812	2.40276	6.23195e-29	2.53763e-26
CXCL11	18.2923	4.19317	6.31252e-29	2.53763e-26
BTN3A1	3.36828	1.75201	6.93144e-29	2.73285e-26
IL12RB1	5.7473	2.52288	1.11417e-28	4.30993e-26
SIRPG	6.81555	2.76883	2.84634e-28	1.08066e-25
APOL2	3.01083	1.59016	5.24804e-28	1.95628e-25
IL32	5.26472	2.39636	6.77728e-28	2.48121e-25
BTN3A2	3.67406	1.87737	7.11784e-28	2.56017e-25
GZMA	7.43042	2.89344	1.01296e-27	3.58063e-25
CD7	6.06169	2.59972	2.09938e-27	7.29516e-25
OGFR	1.94674	0.961061	2.1486e-27	7.34178e-25
HLA-DRB5	8.62699	3.10886	3.32837e-27	1.11866e-24
LOC400759	7.2991	2.86772	3.5244e-27	1.16544e-24
GBP2	4.09405	2.03353	4.12713e-27	1.34309e-24
APOBEC3G	4.02026	2.00729	5.43065e-27	1.73967e-24
CIITA	6.58351	2.71886	5.94059e-27	1.87375e-24
GNGT2	3.69634	1.8861	6.66428e-27	2.07017e-24
RTP4	5.65795	2.50028	6.84499e-27	2.09457e-24
PDCD1	5.94671	2.57209	7.85952e-27	2.36964e-24
CCL4	4.99278	2.31984	1.0328e-26	3.06877e-24
APOL6	3.35271	1.74533	1.29021e-26	3.77884e-24
IFI30	2.98837	1.57936	2.07484e-26	5.99132e-24
CTLA4	5.13192	2.3595	3.89822e-26	1.11002e-23
TBX21	5.28367	2.40154	5.55922e-26	1.5613e-23
FBXO6	2.65289	1.40757	6.25759e-26	1.73369e-23
ZBP1	6.91562	2.78986	7.32423e-26	2.00215e-23
HLA-DQB1	7.19324	2.84664	9.10501e-26	2.4562e-23
CORO1A	3.458	1.78994	1.01722e-25	2.70844e-23
FAM26F	5.13359	2.35997	1.48864e-25	3.91283e-23
TIGIT	5.81621	2.54008	1.64366e-25	4.26562e-23
PRF1	6.25347	2.64466	1.66638e-25	4.27051e-23
PTPRCAP	4.96047	2.31048	1.84225e-25	4.66294e-23
ABI3	3.4919	1.80401	2.1135e-25	5.28426e-23
AIF1	4.02159	2.00777	2.44082e-25	6.02913e-23
TNFAIP8L2	3.98219	1.99356	2.62407e-25	6.40462e-23
FLT3LG	3.01484	1.59208	2.98004e-25	7.18786e-23
CD2	5.37354	2.42587	3.02094e-25	7.20177e-23
HCG26	4.37352	2.1288	3.10181e-25	7.30959e-23
CXCR2P1	9.71165	3.27972	3.69083e-25	8.5988e-23
LST1	4.30158	2.10487	5.65624e-25	1.30297e-22
FCER1G	3.98268	1.99374	5.94364e-25	1.35396e-22
IFITM3	3.44236	1.7834	6.48884e-25	1.46191e-22
C1QA	5.83448	2.5446	6.75233e-25	1.50474e-22
GBP5	9.38065	3.22969	6.95519e-25	1.51784e-22
UBA7	3.43846	1.78176	6.95916e-25	1.51784e-22
IL15RA	3.20383	1.6798	7.95982e-25	1.71781e-22
GZMB	7.92218	2.9859	1.0119e-24	2.16103e-22
IFITM1	4.60699	2.20382	1.24495e-24	2.63133e-22
LAT2	2.83806	1.5049	1.35085e-24	2.82604e-22
BATF	5.06184	2.33966	1.65785e-24	3.43325e-22
HLA-DRB6	7.66454	2.9382	1.71093e-24	3.50775e-22
CXCR6	5.32404	2.41252	2.12133e-24	4.30608e-22
TRIM22	4.2998	2.10427	2.31376e-24	4.6197e-22
HAVCR2	3.96905	1.98879	2.32089e-24	4.6197e-22
SP110	2.5559	1.35383	2.88416e-24	5.68568e-22
SECTM1	4.64644	2.21612	3.19907e-24	6.24641e-22
DOK2	3.91014	1.96722	3.35449e-24	6.48809e-22
CD8A	6.43696	2.68638	3.47363e-24	6.65573e-22
C1orf162	3.40182	1.76631	5.71694e-24	1.08527e-21
IL18BP	2.49837	1.32099	6.29009e-24	1.18311e-21
TMEM149	2.70417	1.43519	7.67657e-24	1.43077e-21
SLA2	5.18692	2.37488	1.51729e-23	2.80248e-21
CST7	4.88792	2.28922	2.03314e-23	3.72174e-21
CD3E	5.16131	2.36774	2.21813e-23	4.02444e-21
IFIT3	5.13499	2.36036	2.27984e-23	4.10012e-21
IL2RG	4.90083	2.29302	2.32896e-23	4.15204e-21
WAS	3.41712	1.77278	2.76092e-23	4.87968e-21
PTPN7	4.05198	2.01863	3.16423e-23	5.5447e-21
ARHGAP9	3.86941	1.95211	3.26104e-23	5.66591e-21
TBC1D10C	4.74355	2.24597	4.35373e-23	7.50085e-21
XAF1	4.18016	2.06356	5.65377e-23	9.65947e-21
BST2	3.76507	1.91268	5.82473e-23	9.86931e-21
CD48	4.56889	2.19184	5.99392e-23	1.00727e-20
ACAP1	4.01449	2.00522	6.86165e-23	1.14372e-20
C1QB	5.60039	2.48553	8.02722e-23	1.32721e-20
SERPING1	4.24684	2.08639	1.05485e-22	1.73012e-20
RASAL3	3.81321	1.93101	1.1643e-22	1.89448e-20
APOBEC3H	3.3567	1.74704	1.37547e-22	2.21339e-20
LAP3	2.4756	1.30778	1.38189e-22	2.21339e-20
SELPLG	3.30259	1.7236	1.5271e-22	2.42702e-20
TYROBP	3.88585	1.95823	1.90235e-22	3.00015e-20
LAPTM5	3.37302	1.75404	2.16012e-22	3.38067e-20
2024-09-01	3.48211	1.79996	2.36046e-22	3.66622e-20
UBASH3A	4.71336	2.23675	2.44619e-22	3.77081e-20
PARP12	2.13848	1.09659	2.62524e-22	4.01662e-20
KLRD1	5.93048	2.56815	2.82245e-22	4.28637e-20
C19orf66	2.13594	1.09487	3.22557e-22	4.86255e-20
TRIM21	2.17881	1.12354	3.48075e-22	5.20892e-20
LOC606724	3.51525	1.81363	3.66658e-22	5.44726e-20
ZNF683	8.97252	3.16551	3.70673e-22	5.46729e-20
PDCD1LG2	4.35115	2.1214	4.2996e-22	6.27809e-20
SIT1	4.72426	2.24009	4.31768e-22	6.27809e-20
HLA-DOB	4.46947	2.1601	4.39578e-22	6.34664e-20
KIR2DL4	6.27224	2.64898	4.44115e-22	6.3673e-20
SASH3	3.64497	1.86591	4.85458e-22	6.91171e-20
IL21R	4.683	2.22743	5.33438e-22	7.54244e-20
IFI44L	7.48922	2.90482	5.9195e-22	8.31244e-20
JAKMIP1	5.55259	2.47316	7.03184e-22	9.80727e-20
LTA	3.55756	1.83089	1.01759e-21	1.40964e-19
HLA-DMB	4.65306	2.21818	1.0599e-21	1.4527e-19
PSTPIP1	4.16034	2.0567	1.06284e-21	1.4527e-19
MOV10	1.73151	0.792028	1.19524e-21	1.62283e-19
HLA-DQA1	7.07526	2.82278	1.21854e-21	1.64359e-19
CXCL9	10.7572	3.42723	1.32991e-21	1.78208e-19
SP140	4.04865	2.01744	1.73897e-21	2.31509e-19
ICOS	4.42044	2.14419	2.07273e-21	2.74162e-19
FCGR1A	5.13064	2.35914	2.10503e-21	2.7665e-19
ISG20	3.24127	1.69656	2.30323e-21	3.00769e-19
GMFG	3.31346	1.72834	2.47001e-21	3.20507e-19
SLC15A3	3.03409	1.60126	3.11883e-21	4.02152e-19
CCR5	4.51734	2.17547	3.18053e-21	4.07545e-19
PSMA5	1.6239	0.699462	3.4162e-21	4.35024e-19
NLRC5	3.18349	1.67061	3.44411e-21	4.35872e-19
SAMD9L	4.02427	2.00873	3.64095e-21	4.57956e-19
MIR155HG	3.1326	1.64736	3.8419e-21	4.80284e-19
CXCL13	11.6036	3.5365	4.03904e-21	5.01869e-19
FCGR1C	4.40315	2.13854	4.09052e-21	5.05203e-19
FCGR1B	4.53663	2.18162	4.60165e-21	5.64928e-19
RUFY4	5.9865	2.58171	4.63024e-21	5.65054e-19
CLECL1	3.6049	1.84996	4.81237e-21	5.83805e-19
HLA-L	2.98664	1.57852	4.85579e-21	5.85609e-19
CRTAM	5.25149	2.39273	5.00661e-21	6.00266e-19
SPI1	3.28267	1.71487	5.44296e-21	6.48788e-19
CD72	3.74861	1.90636	5.47965e-21	6.49386e-19
HLA-DOA	5.66776	2.50278	7.31281e-21	8.61651e-19
CXCR3	4.91469	2.2971	8.82557e-21	1.03395e-18
NFKBIE	2.06248	1.04438	8.90752e-21	1.03763e-18
APOL1	5.15649	2.36639	9.4661e-21	1.09646e-18
CD300A	2.78345	1.47687	1.04505e-20	1.20368e-18
CD96	4.63078	2.21126	1.23047e-20	1.40933e-18
TMEM140	2.07993	1.05653	1.24399e-20	1.4169e-18
CD3G	5.03109	2.33087	1.28839e-20	1.45937e-18
NUB1	1.67421	0.743482	1.30584e-20	1.47101e-18
LY6E	2.92354	1.54772	1.3646e-20	1.52664e-18
GNLY	7.26595	2.86115	1.37012e-20	1.52664e-18
RNASE2	3.38436	1.75888	1.38639e-20	1.53642e-18
PTPN6	1.75062	0.807866	1.57127e-20	1.73194e-18
CD52	4.025	2.00899	1.68896e-20	1.85171e-18
RAB33A	2.68324	1.42398	1.73212e-20	1.88893e-18
FUT7	4.08559	2.03054	1.99981e-20	2.16932e-18
SH2D1A	4.78379	2.25815	2.33419e-20	2.51872e-18
C1QC	4.57362	2.19334	2.4823e-20	2.66451e-18
IL18RAP	3.97192	1.98984	2.79907e-20	2.98888e-18
GSDMD	2.1174	1.08229	2.96135e-20	3.14578e-18
RNASE6	3.20812	1.68173	3.31245e-20	3.50062e-18
MS4A6A	3.59636	1.84654	4.16982e-20	4.38409e-18
CD86	3.34909	1.74377	4.24686e-20	4.4423e-18
KLRK1	5.09671	2.34957	4.62208e-20	4.81025e-18
CCL4L2	4.26471	2.09245	4.91248e-20	5.08665e-18
GIMAP5	3.35695	1.74715	5.39995e-20	5.5633e-18
HAPLN3	2.78185	1.47605	6.23852e-20	6.39511e-18
ISG15	4.43541	2.14907	6.59965e-20	6.73164e-18
AIPL1	3.16627	1.66278	7.07617e-20	7.18197e-18
MYO1F	3.09318	1.62909	8.01397e-20	8.09371e-18
TNFSF13B	4.24257	2.08494	8.36077e-20	8.40257e-18
CD247	3.96212	1.98627	8.84694e-20	8.84781e-18
LCP2	3.14612	1.65357	8.90241e-20	8.86006e-18
ITGAL	4.41069	2.14101	9.08285e-20	8.99597e-18
CD244	4.12662	2.04496	9.75421e-20	9.61446e-18
PARP10	2.18393	1.12693	1.02959e-19	1.00998e-17
GZMM	4.96371	2.31142	1.08337e-19	1.05768e-17
FERMT3	2.99501	1.58256	1.12425e-19	1.09238e-17
CD27	4.81023	2.26611	1.15564e-19	1.11759e-17
ITGB7	3.0588	1.61297	1.27655e-19	1.22873e-17
TARP	4.62475	2.20938	1.31642e-19	1.26118e-17
IRF7	2.88667	1.52941	1.65015e-19	1.57355e-17
TNFRSF1B	2.95153	1.56146	1.78972e-19	1.69874e-17
EBI3	3.58441	1.84174	1.88175e-19	1.77786e-17
SP100	1.96025	0.971041	1.94995e-19	1.83385e-17
CD300LF	3.41836	1.77331	2.05207e-19	1.92108e-17
ALOX5AP	3.12112	1.64206	2.07556e-19	1.93423e-17
DTX3L	1.93295	0.950804	2.59945e-19	2.41149e-17
ITGB2	3.49205	1.80407	2.66447e-19	2.46067e-17
C2	5.19669	2.37759	2.79189e-19	2.56679e-17
PARP14	2.31831	1.21307	2.87855e-19	2.63464e-17
PYHIN1	4.72338	2.23982	2.95369e-19	2.6914e-17
CTSW	6.2222	2.63743	3.16863e-19	2.87448e-17
CYTH4	3.02772	1.59823	3.57417e-19	3.22809e-17
LCK	3.29236	1.71912	3.84674e-19	3.45903e-17
SLA	3.33207	1.73642	4.0593e-19	3.63423e-17
CCL3	3.92566	1.97294	4.08151e-19	3.63822e-17
CD4	3.3877	1.76031	4.40288e-19	3.9077e-17
KLRC3	4.77968	2.25691	4.96658e-19	4.389e-17
FASLG	5.0749	2.34338	5.37998e-19	4.73392e-17
LTB	4.12598	2.04474	6.64768e-19	5.82439e-17
CASP1	3.42268	1.77513	6.88969e-19	6.01074e-17
SLAMF8	3.44742	1.78552	8.63072e-19	7.49776e-17
FCGR2A	2.82332	1.49739	8.7055e-19	7.53081e-17
RBCK1	1.69524	0.761489	9.10559e-19	7.84381e-17
GIMAP4	3.04704	1.60741	1.07126e-18	9.18953e-17
APOBEC3D	3.25049	1.70066	1.08026e-18	9.22812e-17
TET3	0.494965	-1.0146	1.30209e-18	1.1077e-16
RHOG	1.65107	0.723402	1.31248e-18	1.11192e-16
GPSM3	2.58104	1.36795	1.34009e-18	1.13064e-16
MYO1G	3.23974	1.69588	1.38067e-18	1.1601e-16
ARHGAP15	3.72759	1.89824	1.65304e-18	1.37801e-16
MYO7A	2.94043	1.55603	1.65345e-18	1.37801e-16
APOB48R	2.70086	1.43342	1.73668e-18	1.44151e-16
MAP4K1	3.46319	1.7921	1.86468e-18	1.54152e-16
CYTIP	3.45965	1.79063	2.06621e-18	1.70126e-16
JAK3	2.85422	1.5131	2.18501e-18	1.79188e-16
C1R	2.87987	1.526	2.3804e-18	1.94434e-16
SAMD3	3.87769	1.9552	2.45707e-18	1.999e-16
SRGN	2.98523	1.57784	2.47934e-18	2.00915e-16
TNFRSF9	3.83024	1.93743	2.55512e-18	2.06241e-16
IFIH1	2.49381	1.31835	2.68986e-18	2.16265e-16
TNFRSF14	2.32316	1.21609	2.78365e-18	2.22931e-16
CLEC4A	2.86133	1.51669	2.90733e-18	2.3193e-16
NCKAP1L	3.50224	1.80828	2.96342e-18	2.35488e-16
FMNL1	2.44889	1.29213	3.33624e-18	2.64091e-16
CD14	2.99037	1.58032	3.51946e-18	2.77523e-16
C1orf200	1.92466	0.944604	3.62261e-18	2.84563e-16
CD53	3.25375	1.7021	3.6687e-18	2.87082e-16
CD33	3.18115	1.66955	4.05831e-18	3.16363e-16
KLRC2	5.35349	2.42048	4.44025e-18	3.44826e-16
OPTN	1.90515	0.929901	4.5027e-18	3.48356e-16
SCO2	2.31064	1.20829	5.22619e-18	4.02809e-16
GRAP2	3.53913	1.8234	6.07077e-18	4.66153e-16
GIMAP1	2.94362	1.55759	7.2849e-18	5.57294e-16
LCP1	3.01111	1.5903	7.6252e-18	5.81159e-16
LRRC25	2.91433	1.54316	7.69681e-18	5.84445e-16
HLA-DQB2	6.10523	2.61005	8.31165e-18	6.28803e-16
ODF3B	2.86538	1.51872	8.87011e-18	6.68585e-16
ARHGDIB	2.50158	1.32284	9.10635e-18	6.83877e-16
TRIM69	2.56026	1.35629	1.02081e-17	7.63816e-16
CMPK2	3.54926	1.82752	1.03951e-17	7.7498e-16
TRAF3IP3	3.38558	1.7594	1.05389e-17	7.82856e-16
FCGR3A	4.23667	2.08293	1.14256e-17	8.45662e-16
BCL2L14	4.78066	2.25721	1.14682e-17	8.45756e-16
ICAM1	3.01097	1.59023	1.21608e-17	8.93622e-16
IFI6	4.58623	2.19731	1.33069e-17	9.74347e-16
LGALS9	2.87376	1.52294	1.51377e-17	1.10446e-15
SLAMF1	3.51263	1.81255	1.55966e-17	1.13391e-15
ICAM3	2.26139	1.17721	1.86842e-17	1.35358e-15
HMHA1	2.1622	1.1125	1.98139e-17	1.43037e-15
SIGLEC10	3.52068	1.81585	2.09254e-17	1.50531e-15
NCF1	3.43384	1.77982	2.18331e-17	1.56511e-15
TMIGD2	4.60987	2.20472	2.28359e-17	1.63129e-15
SLAMF6	4.14906	2.05278	2.48803e-17	1.77116e-15
GPR65	2.99567	1.58288	2.62875e-17	1.86487e-15
LILRB2	3.51294	1.81268	2.78919e-17	1.97186e-15
CTRL	2.47082	1.30499	2.94489e-17	2.07478e-15
IL15	3.68134	1.88023	2.9706e-17	2.08573e-15
RNF213	2.18336	1.12655	3.00801e-17	2.10478e-15
SIGLEC7	3.06578	1.61626	3.07695e-17	2.1457e-15
C3AR1	3.26912	1.7089	3.43186e-17	2.38509e-15
RAC2	2.90766	1.53986	3.55666e-17	2.46347e-15
SCML4	4.32797	2.11369	3.66013e-17	2.5266e-15
SAMSN1	2.98337	1.57694	3.71285e-17	2.55439e-15
IRF9	1.97869	0.984546	3.97374e-17	2.72473e-15
FAM78A	2.60727	1.38254	4.19733e-17	2.86845e-15
CD6	3.39861	1.76495	4.36376e-17	2.97228e-15
AMICA1	3.94811	1.98116	4.82331e-17	3.27442e-15
TRAT1	4.22074	2.0775	5.01076e-17	3.39045e-15
LOC100233209	3.3758	1.75523	5.93726e-17	4.00413e-15
SMTNL1	2.95373	1.56254	6.21119e-17	4.17514e-15
CFB	5.56861	2.47732	6.6363e-17	4.44632e-15
NCR3	3.71187	1.89215	6.88209e-17	4.59598e-15
CYBB	3.41576	1.77221	7.17861e-17	4.77844e-15
MICB	3.50978	1.81138	7.24023e-17	4.80386e-15
IGSF6	3.19857	1.67743	7.73138e-17	5.11318e-15
LAIR1	3.31385	1.72851	8.46424e-17	5.57986e-15
OAS2	3.77472	1.91637	9.07452e-17	5.963e-15
LPXN	2.31585	1.21154	9.51808e-17	6.23449e-15
VAMP5	2.88788	1.53001	1.01953e-16	6.64001e-15
STAT2	1.86958	0.902715	1.0202e-16	6.64001e-15
GAB3	2.56021	1.35626	1.06577e-16	6.91386e-15
CD37	3.11369	1.63862	1.06901e-16	6.91386e-15
SIGLEC1	4.28315	2.09867	1.20384e-16	7.74234e-15
EVI2A	3.00951	1.58953	1.20675e-16	7.74234e-15
NCRNA00158	2.15439	1.10728	1.20844e-16	7.74234e-15
CR1L	3.31189	1.72765	1.32383e-16	8.45522e-15
XCL2	4.08245	2.02943	1.33637e-16	8.50876e-15
TYMP	3.29983	1.72239	1.62529e-16	1.03163e-14
RGL4	2.81557	1.49343	1.71363e-16	1.08435e-14
KLHDC7B	10.0084	3.32314	1.73067e-16	1.09176e-14
FGL2	3.70177	1.88821	1.74431e-16	1.09656e-14
IFI44	4.11327	2.04029	1.74898e-16	1.09656e-14
LY86	3.26484	1.70701	1.93991e-16	1.21256e-14
BTLA	3.18792	1.67262	1.94646e-16	1.21296e-14
TNFSF12-TNFSF13	6.78084	2.76146	1.95661e-16	1.21559e-14
KIAA0748	3.36545	1.7508	2.11434e-16	1.30961e-14
SEPX1	2.0678	1.0481	2.15222e-16	1.32906e-14
MNDA	3.41824	1.77325	2.29363e-16	1.41213e-14
GPR18	3.30395	1.72419	2.474e-16	1.51862e-14
LOC100188949	3.06526	1.61601	2.52443e-16	1.54495e-14
HLA-G	4.13036	2.04627	2.62574e-16	1.60217e-14
IL2RA	3.66787	1.87494	2.89066e-16	1.75858e-14
LAT	2.48725	1.31455	2.98088e-16	1.80811e-14
RHOH	3.09103	1.62809	3.16467e-16	1.91393e-14
STAC3	2.41883	1.27431	3.27463e-16	1.9746e-14
MX1	3.72265	1.89633	4.51851e-16	2.71667e-14
GBP3	2.638	1.39944	4.54484e-16	2.72451e-14
CD80	3.13333	1.6477	4.95081e-16	2.95923e-14
IFI27	3.85516	1.94679	5.23714e-16	3.12127e-14
IFIT5	2.07454	1.05279	6.12593e-16	3.6404e-14
GPR171	4.1652	2.05839	6.46632e-16	3.83158e-14
EVI2B	3.08138	1.62358	6.70948e-16	3.9642e-14
IL2RB	3.39933	1.76525	8.05493e-16	4.74547e-14
SLC7A7	2.87622	1.52417	8.09866e-16	4.75755e-14
BTK	2.99854	1.58426	8.36288e-16	4.89874e-14
NLRC3	2.56524	1.3591	8.55847e-16	4.99902e-14
TTC24	3.02777	1.59825	9.57429e-16	5.57648e-14
ZMYND15	2.77846	1.47429	9.90178e-16	5.75089e-14
IKZF1	3.14289	1.65209	1.00243e-15	5.8056e-14
APBB1IP	3.26842	1.7086	1.07999e-15	6.23719e-14
GPX1	1.98773	0.991122	1.10132e-15	6.34247e-14
LILRB1	3.33481	1.7376	1.16138e-15	6.66964e-14
PARVG	2.97419	1.5725	1.23688e-15	7.0834e-14
FAM113B	2.38721	1.25533	1.39842e-15	7.9862e-14
MMP25	2.71223	1.43948	1.42872e-15	8.13656e-14
RSAD2	4.44384	2.15181	1.59507e-15	9.05875e-14
FAM168B	0.643467	-0.636063	1.89463e-15	1.07303e-13
ADORA3	2.95174	1.56157	2.12699e-15	1.20131e-13
AIM2	9.63086	3.26766	2.13385e-15	1.20187e-13
IL10RA	2.9673	1.56915	2.14823e-15	1.20666e-13
CCND3	1.64377	0.717008	2.29141e-15	1.28356e-13
HSH2D	3.27459	1.71132	2.38523e-15	1.33248e-13
CSF1R	3.04962	1.60863	2.43219e-15	1.35502e-13
KLRC1	4.47142	2.16073	2.48354e-15	1.37988e-13
ZAP70	4.02737	2.00984	2.64224e-15	1.46409e-13
GZMK	5.481	2.45444	2.72744e-15	1.50723e-13
BCL2A1	2.89446	1.5333	2.7945e-15	1.54013e-13
TAPBPL	2.2231	1.15257	2.831e-15	1.55607e-13
SPN	3.10138	1.63291	3.02807e-15	1.65993e-13
CASP5	3.11901	1.64109	3.11621e-15	1.70369e-13
CCDC42	1.75576	0.812096	3.15666e-15	1.72122e-13
C17orf60	2.80437	1.48768	3.67324e-15	1.99758e-13
LILRB3	3.05137	1.60946	3.71789e-15	2.01651e-13
BTN2A2	2.18092	1.12494	3.82364e-15	2.0684e-13
LILRP2	3.23811	1.69515	4.16711e-15	2.24826e-13
PTPN22	3.85734	1.94761	4.23195e-15	2.27726e-13
HLA-DQA2	5.14834	2.36411	4.82936e-15	2.59193e-13
TNFRSF4	2.83784	1.50479	4.8956e-15	2.62062e-13
OASL	4.27281	2.09518	4.92073e-15	2.62721e-13
STAT4	2.9265	1.54918	5.21702e-15	2.77816e-13
SPAG9	0.652983	-0.614882	6.65522e-15	3.53485e-13
LAIR2	3.48958	1.80305	6.77956e-15	3.58474e-13
CASP4	2.08095	1.05724	6.78412e-15	3.58474e-13
ACP2	1.54213	0.624921	7.35521e-15	3.87652e-13
PHF11	1.6914	0.758218	7.5385e-15	3.96293e-13
TRPV2	2.57647	1.3654	8.21332e-15	4.30664e-13
PIK3R6	2.619	1.38902	8.3662e-15	4.37561e-13
C15orf53	1.8067	0.85336	9.11913e-15	4.75726e-13
CTSS	2.74615	1.45741	9.42891e-15	4.90638e-13
TRAFD1	1.57425	0.654665	1.04236e-14	5.41026e-13
HIPK2	0.452006	-1.14559	1.06686e-14	5.51206e-13
ACP5	2.48477	1.31311	1.06735e-14	5.51206e-13
MPEG1	2.91784	1.5449	1.12083e-14	5.7737e-13
ARID5A	1.81943	0.863484	1.1292e-14	5.80223e-13
BAK1	1.69539	0.761619	1.25179e-14	6.41606e-13
PSMB2	1.42914	0.515143	1.30952e-14	6.6952e-13
PARP9	2.10214	1.07186	1.39844e-14	7.13206e-13
HK3	3.42298	1.77525	1.42155e-14	7.23191e-13
TMSB10	2.04958	1.03533	1.50791e-14	7.65227e-13
DOCK2	3.12228	1.6426	1.5355e-14	7.76963e-13
TCIRG1	1.93866	0.955063	1.53862e-14	7.76963e-13
IL16	2.4538	1.29502	1.55556e-14	7.83588e-13
CBX6	0.372866	-1.42327	1.56384e-14	7.85829e-13
ARHGAP25	2.28475	1.19203	1.59437e-14	7.99212e-13
GIMAP2	2.64868	1.40527	1.707e-14	8.53581e-13
USP18	2.31044	1.20817	1.78341e-14	8.89624e-13
SH2D2A	2.67019	1.41694	1.7879e-14	8.89699e-13
AOAH	4.31992	2.111	1.80092e-14	8.94008e-13
GSDMB	2.74803	1.4584	1.84807e-14	9.15198e-13
MLKL	2.13927	1.09712	2.08568e-14	1.0288e-12
FGD2	2.71297	1.43987	2.0875e-14	1.0288e-12
PRKCB	3.30151	1.72313	2.14949e-14	1.05681e-12
CD38	4.00463	2.00167	2.3323e-14	1.14394e-12
PATL2	3.06008	1.61357	2.36314e-14	1.1563e-12
DENND2D	1.6377	0.711671	2.5076e-14	1.22407e-12
C1orf54	2.42446	1.27766	2.57901e-14	1.25594e-12
BATF3	2.47264	1.30605	2.62767e-14	1.2766e-12
CCL13	3.84336	1.94237	2.9247e-14	1.41755e-12
LOC100240735	2.99303	1.58161	3.00861e-14	1.45478e-12
OSCAR	2.40784	1.26774	3.46823e-14	1.67308e-12
KIR3DL2	3.56121	1.83237	3.55318e-14	1.71003e-12
SLAMF7	3.83165	1.93797	3.89446e-14	1.86989e-12
CEACAM4	2.96457	1.56782	4.1829e-14	1.99853e-12
SIGLEC9	2.67294	1.41843	4.18991e-14	1.99853e-12
MVP	1.77662	0.829134	4.19163e-14	1.99853e-12
LOC100129066	2.21385	1.14656	4.21574e-14	2.00536e-12
IL27	2.25517	1.17324	4.45999e-14	2.11664e-12
ZBED4	0.651956	-0.617154	4.70266e-14	2.22665e-12
TMEM229B	2.86943	1.52077	4.74897e-14	2.2434e-12
FYB	3.22043	1.68726	5.07646e-14	2.39259e-12
C19orf38	2.79655	1.48365	5.18599e-14	2.43861e-12
SOCS7	0.441622	-1.17912	5.27015e-14	2.47251e-12
MTMR3	0.621317	-0.686598	5.63281e-14	2.63277e-12
TIFAB	3.55989	1.83183	5.63743e-14	2.63277e-12
DDX60L	2.4019	1.26417	5.82035e-14	2.71202e-12
CCRL2	2.57522	1.3647	5.89405e-14	2.74013e-12
P2RY13	3.36623	1.75113	5.97326e-14	2.77068e-12
LILRB4	3.90021	1.96355	6.10097e-14	2.82352e-12
TFEC	3.11135	1.63754	6.19064e-14	2.85857e-12
STX4	1.49301	0.578224	7.33645e-14	3.38004e-12
LY96	2.7086	1.43755	7.67671e-14	3.52888e-12
BRAF	0.606115	-0.722337	8.09689e-14	3.7137e-12
LY9	3.88619	1.95836	8.16065e-14	3.73459e-12
APOC1	4.08038	2.0287	8.35327e-14	3.81422e-12
ITGAE	1.73355	0.793733	1.04413e-13	4.75706e-12
WIPF1	2.40471	1.26586	1.05605e-13	4.80069e-12
DDX58	2.14548	1.1013	1.10414e-13	5.0082e-12
MS4A4A	3.18772	1.67252	1.12814e-13	5.10577e-12
CD300C	2.6019	1.37956	1.15102e-13	5.19782e-12
CD40	3.0207	1.59488	1.16453e-13	5.24722e-12
IFIT2	3.14314	1.65221	1.16707e-13	5.24722e-12
RENBP	2.91162	1.54182	1.20161e-13	5.3907e-12
SLFN12L	2.69445	1.42999	1.42816e-13	6.39304e-12
CARD11	3.38202	1.75788	1.4847e-13	6.63167e-12
ZNF831	3.42659	1.77677	1.51549e-13	6.75447e-12
SLC25A28	1.71798	0.780712	1.67457e-13	7.44731e-12
OTOF	3.39384	1.76292	1.92735e-13	8.55292e-12
RASSF4	2.36514	1.24193	1.94703e-13	8.62161e-12
CMKLR1	3.09878	1.6317	1.99062e-13	8.79564e-12
IL9R	2.82669	1.49911	1.99735e-13	8.80636e-12
GPR25	2.95513	1.56322	2.00808e-13	8.83467e-12
LOC285830	2.35631	1.23653	2.02407e-13	8.88597e-12
CCR1	2.69512	1.43035	2.03567e-13	8.91781e-12
HERC6	2.85022	1.51107	2.11444e-13	9.24314e-12
CD97	2.26169	1.1774	2.13753e-13	9.32418e-12
MITD1	1.41983	0.505719	2.18947e-13	9.53047e-12
COTL1	2.12765	1.08926	2.3495e-13	1.02054e-11
FCGR2B	2.92561	1.54874	2.37941e-13	1.03135e-11
SNAI3	2.23665	1.16134	2.41271e-13	1.04357e-11
ACSL5	3.7017	1.88819	2.52074e-13	1.08801e-11
CLEC4E	3.7679	1.91376	2.53648e-13	1.0925e-11
STAB1	2.22888	1.15632	2.71461e-13	1.16677e-11
LGALS3BP	2.04364	1.03114	2.88903e-13	1.23694e-11
CNDP2	1.54135	0.624194	2.88994e-13	1.23694e-11
SERINC5	0.255803	-1.96689	2.90442e-13	1.24055e-11
FCRL6	3.22735	1.69035	3.10593e-13	1.32386e-11
OAS1	2.79267	1.48164	3.11958e-13	1.32692e-11
NUBP1	1.47407	0.559801	3.13915e-13	1.33248e-11
PARP3	1.91962	0.940817	3.22738e-13	1.3671e-11
BTBD7	0.60207	-0.731997	3.32897e-13	1.40723e-11
N4BP2L1	2.33622	1.22418	3.54766e-13	1.49659e-11
CD69	3.23819	1.69519	3.59895e-13	1.51511e-11
NCF4	2.423	1.27679	3.6121e-13	1.51753e-11
C17orf87	2.82007	1.49573	3.75949e-13	1.57622e-11
NFAM1	2.56175	1.35713	3.91734e-13	1.63905e-11
GPR84	2.42818	1.27988	4.09913e-13	1.71162e-11
PRAM1	2.57477	1.36444	4.31883e-13	1.79969e-11
TRAF2	1.60783	0.685111	4.47334e-13	1.86029e-11
HVCN1	2.11969	1.08385	4.62603e-13	1.9199e-11
DHX58	2.07444	1.05272	4.71941e-13	1.95217e-11
PAQR3	0.550377	-0.861509	4.72283e-13	1.95217e-11
TREX1	1.85878	0.894357	4.92678e-13	2.03237e-11
CMTM4	0.521887	-0.938192	5.20287e-13	2.14195e-11
ITK	3.3325	1.7366	5.81794e-13	2.39037e-11
GHRL	2.36568	1.24226	5.99656e-13	2.45883e-11
ITM2A	2.88111	1.52662	6.17123e-13	2.5254e-11
P2RY10	3.10052	1.63251	6.64544e-13	2.71404e-11
NR1H3	2.13533	1.09446	6.66672e-13	2.71732e-11
MS4A7	2.73465	1.45135	6.73589e-13	2.74006e-11
PIK3CD	2.05768	1.04102	6.82649e-13	2.77142e-11
GBP7	2.04332	1.03091	6.99804e-13	2.83545e-11
PLCB2	2.20308	1.13952	7.01648e-13	2.83731e-11
ZRANB1	0.704944	-0.504419	7.08668e-13	2.85676e-11
ZC3HAV1L	0.388689	-1.36331	7.09244e-13	2.85676e-11
USP54	0.501772	-0.994896	7.39901e-13	2.9744e-11
GIYD2	1.81676	0.861369	7.49094e-13	3.00547e-11
KIR2DL3	2.88598	1.52906	7.82961e-13	3.13521e-11
TRANK1	2.14879	1.10353	8.10442e-13	3.23893e-11
IL4I1	2.46449	1.30129	8.46435e-13	3.37619e-11
RLTPR	3.04173	1.60489	9.12777e-13	3.62809e-11
HECTD1	0.609109	-0.715228	9.13128e-13	3.62809e-11
ADA	2.57584	1.36504	9.52357e-13	3.77635e-11
PSMA4	1.49661	0.581702	9.54125e-13	3.77635e-11
C14orf73	4.21024	2.0739	1.02113e-12	4.03377e-11
RGS1	3.32627	1.73391	1.04804e-12	4.13209e-11
CD5	3.28882	1.71757	1.08463e-12	4.26814e-11
IRF8	2.8576	1.5148	1.11313e-12	4.3719e-11
PILRA	2.62423	1.3919	1.16207e-12	4.5554e-11
RAB4B	1.55001	0.63228	1.24305e-12	4.86356e-11
CAPG	1.908	0.932063	1.29079e-12	5.0407e-11
SLCO2B1	2.86493	1.5185	1.40038e-12	5.4583e-11
FGD3	2.08861	1.06255	1.42737e-12	5.55295e-11
YLPM1	0.684345	-0.547205	1.53303e-12	5.95267e-11
S100B	4.07768	2.02775	1.60345e-12	6.21437e-11
SIGLEC8	3.62942	1.85974	1.63939e-12	6.34167e-11
GUK1	1.60671	0.684107	1.70583e-12	6.58625e-11
ERAP2	3.816	1.93206	1.75049e-12	6.74524e-11
LYL1	2.11451	1.08032	1.75359e-12	6.74524e-11
LYSMD2	1.79128	0.840992	1.82473e-12	7.00574e-11
CLEC12A	3.58469	1.84185	1.86875e-12	7.16134e-11
PTPRC	3.13209	1.64713	2.04307e-12	7.81474e-11
CD274	3.83057	1.93756	2.10588e-12	8.03999e-11
CDC42BPB	0.622947	-0.682818	2.50156e-12	9.53291e-11
TLR8	3.44464	1.78435	2.58063e-12	9.81597e-11
ZHX3	0.624774	-0.678593	2.7762e-12	1.05403e-10
TREM2	3.55253	1.82885	2.9047e-12	1.10078e-10
EDF1	1.6643	0.73492	3.1721e-12	1.1999e-10
DOK3	1.97735	0.983565	3.19317e-12	1.20564e-10
GPBAR1	2.21309	1.14606	3.26818e-12	1.2317e-10
CLEC9A	2.64215	1.40171	3.40309e-12	1.28019e-10
SNX20	2.74729	1.45801	3.55695e-12	1.33562e-10
NLRP3	2.28846	1.19438	3.60882e-12	1.35261e-10
NLRC4	1.89612	0.923054	3.82177e-12	1.42982e-10
HLA-DPB2	2.83102	1.50132	3.98314e-12	1.48643e-10
MAN2B1	1.56625	0.647311	3.9876e-12	1.48643e-10
CSNK2B	1.49394	0.579124	4.10736e-12	1.5283e-10
CTSD	1.74953	0.806964	4.18555e-12	1.55457e-10
NINJ1	1.84804	0.885992	4.26734e-12	1.58208e-10
GIMAP7	2.73221	1.45007	4.29078e-12	1.5879e-10
DEF6	1.7714	0.824888	4.43724e-12	1.63727e-10
USP34	0.702101	-0.510249	4.44016e-12	1.63727e-10
STXBP5	0.567713	-0.816767	4.54341e-12	1.67233e-10
KLRB1	3.3893	1.76099	4.95788e-12	1.82162e-10
EMP3	2.10248	1.07209	5.02668e-12	1.8436e-10
C9orf45	0.479548	-1.06025	5.10196e-12	1.86787e-10
APOC2	4.12321	2.04377	5.15345e-12	1.88335e-10
NCF1C	3.04939	1.60852	5.22398e-12	1.90573e-10
SUSD3	2.79276	1.48169	5.30785e-12	1.93289e-10
THEMIS	3.15002	1.65536	5.68189e-12	2.06543e-10
GVIN1	2.91151	1.54177	7.10926e-12	2.57972e-10
PLEK	2.62579	1.39275	7.51729e-12	2.72296e-10
TSPAN4	2.28281	1.19081	7.60587e-12	2.74867e-10
UBN2	0.651745	-0.617621	7.61509e-12	2.74867e-10
GJD3	2.38527	1.25415	7.68339e-12	2.76429e-10
ZKSCAN1	0.515242	-0.956678	7.68533e-12	2.76429e-10
TMEM156	2.79313	1.48188	7.74382e-12	2.78045e-10
IFIT1	3.57766	1.83902	8.18097e-12	2.93228e-10
LILRA6	2.69375	1.42962	8.80544e-12	3.1506e-10
ZNF80	2.81681	1.49406	8.8226e-12	3.15124e-10
CD180	2.38325	1.25293	8.97491e-12	3.20006e-10
CD226	2.42874	1.28021	9.04162e-12	3.21825e-10
PLEKHF1	2.36742	1.24332	9.11477e-12	3.23867e-10
ADAP2	2.02707	1.0194	9.71912e-12	3.44743e-10
SNRPC	1.46256	0.548494	9.79126e-12	3.46702e-10
MFNG	2.15316	1.10646	9.81509e-12	3.46947e-10
PSMB7	1.5486	0.630968	1.01311e-11	3.575e-10
CD101	1.90411	0.929118	1.06042e-11	3.73551e-10
CNST	0.686226	-0.543245	1.09259e-11	3.84225e-10
BIN2	2.74031	1.45434	1.12634e-11	3.95415e-10
CLIC1	1.51796	0.602134	1.14381e-11	4.00861e-10
CD8B	4.42916	2.14703	1.18846e-11	4.15047e-10
GSTO1	1.79452	0.843602	1.18874e-11	4.15047e-10
POMP	1.514	0.59837	1.19036e-11	4.15047e-10
USF1	1.49295	0.578169	1.24723e-11	4.34138e-10
TBXAS1	2.5099	1.32763	1.28816e-11	4.47626e-10
MLLT4	0.601131	-0.734249	1.30111e-11	4.51361e-10
NCF1B	2.62303	1.39124	1.3171e-11	4.56133e-10
CCDC141	2.21537	1.14755	1.36461e-11	4.71791e-10
LSP1	2.82645	1.49899	1.36819e-11	4.72232e-10
ZNF70	0.609137	-0.715161	1.40107e-11	4.82767e-10
CASC3	0.767032	-0.382642	1.43416e-11	4.93342e-10
GIMAP6	2.25181	1.17108	1.44688e-11	4.96885e-10
PYCARD	2.31252	1.20947	1.45815e-11	4.99915e-10
DRAM1	2.26198	1.17759	1.46937e-11	5.02921e-10
CXCL16	1.91816	0.939721	1.51319e-11	5.17058e-10
SPOCK2	2.85827	1.51514	1.52137e-11	5.18989e-10
CCL8	4.15623	2.05528	1.55754e-11	5.30442e-10
TLR7	2.77874	1.47443	1.57838e-11	5.36457e-10
HLA-J	2.51881	1.33274	1.58043e-11	5.36457e-10
IRF3	1.50814	0.59277	1.61056e-11	5.45782e-10
ADNP	0.632066	-0.661854	1.63906e-11	5.53787e-10
CCL3L1	3.13287	1.64749	1.63959e-11	5.53787e-10
BAG5	0.741677	-0.431137	1.67306e-11	5.64164e-10
MYO9A	0.449044	-1.15507	1.68344e-11	5.66729e-10
INPP5D	2.2127	1.14581	1.80542e-11	6.06799e-10
SDSL	2.29251	1.19693	1.86349e-11	6.25292e-10
CD209	2.92841	1.55012	1.93866e-11	6.49358e-10
C1S	2.6189	1.38896	1.94155e-11	6.49358e-10
GPR174	2.90523	1.53865	2.03817e-11	6.80562e-10
STAT5A	2.00013	1.0001	2.0998e-11	7.00001e-10
IL12B	2.45084	1.29327	2.21765e-11	7.3809e-10
MGAT5	0.30767	-1.70054	2.30651e-11	7.66418e-10
C10orf54	1.99252	0.994596	2.34641e-11	7.77794e-10
WDFY4	2.9222	1.54706	2.34833e-11	7.77794e-10
OR52N4	1.69264	0.759272	2.36556e-11	7.82238e-10
LOC100286793	1.71625	0.77926	2.42162e-11	7.99484e-10
FLI1	2.14331	1.09984	2.4693e-11	8.13918e-10
MRPL28	1.60262	0.680432	2.51588e-11	8.27937e-10
PLEKHO2	1.56445	0.645659	2.66936e-11	8.77038e-10
APOL4	2.83976	1.50577	2.68353e-11	8.80285e-10
NUCB1	1.442	0.528076	2.76783e-11	9.06223e-10
APOBEC3F	1.87	0.903041	2.77144e-11	9.06223e-10
IFFO1	2.0063	1.00454	2.8454e-11	9.28923e-10
LGALS2	4.42757	2.14652	2.85504e-11	9.30588e-10
S1PR4	2.57421	1.36413	3.07402e-11	1.00037e-09
NFKB2	1.66973	0.739614	3.17335e-11	1.03106e-09
PRKDC	0.645787	-0.630871	3.18759e-11	1.03405e-09
TNFSF12	1.8249	0.867816	3.19897e-11	1.03489e-09
KLHL11	0.425593	-1.23245	3.20028e-11	1.03489e-09
LASS6	0.584153	-0.775582	3.23425e-11	1.04423e-09
CXorf65	2.26741	1.18105	3.29379e-11	1.06178e-09
RNASE3	1.70964	0.77369	3.48579e-11	1.12191e-09
ATG2B	0.618404	-0.693378	3.64034e-11	1.16981e-09
MCM3APAS	0.512284	-0.964984	3.69137e-11	1.18436e-09
SOCS4	0.723836	-0.466266	3.70347e-11	1.18638e-09
METTL2B	0.705822	-0.502625	3.72633e-11	1.19185e-09
TCP11L2	0.503336	-0.990407	3.77149e-11	1.20441e-09
SIGLEC12	3.45026	1.78671	3.79777e-11	1.21091e-09
FLVCR1	0.587146	-0.76821	3.81361e-11	1.21408e-09
GPR34	2.27449	1.18554	3.938e-11	1.25173e-09
C8orf80	2.87224	1.52217	4.05246e-11	1.28612e-09
VAMP8	1.68323	0.751236	4.10315e-11	1.3002e-09
PIK3AP1	2.33431	1.223	4.20471e-11	1.33032e-09
PLAGL2	0.633592	-0.658375	4.29147e-11	1.35568e-09
ARPC3	1.36459	0.44847	4.30967e-11	1.35934e-09
CCDC47	0.712562	-0.488913	4.32411e-11	1.3618e-09
RMND5A	0.711154	-0.491767	4.40479e-11	1.38508e-09
LMTK2	0.39741	-1.3313	4.48079e-11	1.40682e-09
DDX60	2.65862	1.41068	4.62739e-11	1.44862e-09
CLEC10A	3.91875	1.97039	4.62806e-11	1.44862e-09
DIP2B	0.591076	-0.758585	4.71127e-11	1.47241e-09
FCRL3	3.3553	1.74644	5.11261e-11	1.59541e-09
ZNF397	0.623834	-0.680766	5.18537e-11	1.61566e-09
SIPA1	1.55132	0.633496	5.24294e-11	1.63112e-09
GIMAP8	2.10337	1.0727	5.30111e-11	1.64672e-09
NHSL1	0.57073	-0.809119	5.34708e-11	1.65848e-09
URB2	0.685224	-0.545353	5.39042e-11	1.6694e-09
SLC6A12	3.09323	1.62911	5.46701e-11	1.69057e-09
RILP	1.70175	0.76702	5.50973e-11	1.70121e-09
PDZD8	0.462293	-1.11312	5.55862e-11	1.71373e-09
MPP1	2.21596	1.14793	5.57752e-11	1.71697e-09
TAGAP	2.55351	1.35248	5.7716e-11	1.77405e-09
CD160	2.23926	1.16302	5.86556e-11	1.80012e-09
ANKRD58	2.07368	1.05219	5.87397e-11	1.80012e-09
WDR20	0.72882	-0.456365	5.88308e-11	1.80022e-09
UBE4B	0.667364	-0.583455	6.34549e-11	1.93883e-09
BEND3	0.636812	-0.65106	6.55282e-11	1.99919e-09
CSF2RA	2.90815	1.5401	6.62099e-11	2.01699e-09
GPR183	2.48223	1.31163	6.82881e-11	2.07722e-09
GMCL1	0.509535	-0.972747	7.04063e-11	2.13847e-09
C19orf26	0.345256	-1.53426	7.08798e-11	2.14967e-09
CFH	3.23545	1.69397	7.14977e-11	2.16521e-09
KIAA1958	0.520439	-0.9422	7.26716e-11	2.19751e-09
SAA1	5.74756	2.52295	7.36101e-11	2.22261e-09
CYBA	1.96855	0.977135	7.66135e-11	2.3099e-09
CTSZ	1.75058	0.807833	7.8887e-11	2.37495e-09
TMEM176B	2.86443	1.51825	8.16509e-11	2.45455e-09
CCM2	1.55352	0.635543	8.30134e-11	2.49186e-09
MFSD9	0.651526	-0.618105	8.60854e-11	2.5803e-09
SLC19A2	0.62245	-0.68397	8.98521e-11	2.68927e-09
DNPEP	1.4683	0.554149	9.1635e-11	2.73863e-09
ARHGAP30	2.12634	1.08837	9.34993e-11	2.79028e-09
MAP4K3	0.66253	-0.593943	1.00451e-10	2.99338e-09
TMEM48	0.618017	-0.694282	1.00659e-10	2.99522e-09
BIRC3	3.20281	1.67934	1.03216e-10	3.06687e-09
SLC25A22	1.56255	0.643905	1.04747e-10	3.10786e-09
SLC2A5	2.59954	1.37826	1.06969e-10	3.16919e-09
ASGR2	2.19958	1.13723	1.11881e-10	3.30993e-09
ATOX1	1.74377	0.802207	1.13536e-10	3.35405e-09
TNFRSF8	2.46	1.29866	1.17405e-10	3.46337e-09
ITGAX	2.20494	1.14074	1.21871e-10	3.58995e-09
VPS13B	0.635284	-0.654528	1.23897e-10	3.64438e-09
TWF2	1.48154	0.567099	1.24818e-10	3.66621e-09
HOOK1	0.578575	-0.789424	1.25618e-10	3.68442e-09
CHD7	0.541617	-0.884654	1.27902e-10	3.74607e-09
ADAM8	2.56021	1.35626	1.29874e-10	3.79841e-09
TMPRSS3	5.75766	2.52548	1.3398e-10	3.91291e-09
MT2A	2.72345	1.44544	1.38809e-10	4.04816e-09
TMEM150B	2.80857	1.48983	1.3998e-10	4.07651e-09
KIF5B	0.708733	-0.496687	1.4202e-10	4.13005e-09
NECAP2	1.32469	0.405651	1.43398e-10	4.16422e-09
SIGLEC5	2.45827	1.29765	1.44447e-10	4.18876e-09
ARPC1B	1.62447	0.699969	1.56946e-10	4.54479e-09
NAPSB	3.36787	1.75184	1.58851e-10	4.59346e-09
CD163	3.01608	1.59268	1.6108e-10	4.645e-09
MSRA	1.85229	0.88931	1.61087e-10	4.645e-09
FNIP2	0.406721	-1.29789	1.64177e-10	4.72747e-09
RNF181	1.56282	0.644154	1.66177e-10	4.77835e-09
ANGEL1	0.659568	-0.600406	1.67137e-10	4.79922e-09
CD79B	2.95241	1.56189	1.69145e-10	4.85009e-09
MTMR12	0.61168	-0.709151	1.76981e-10	5.06768e-09
RGS18	2.44556	1.29017	1.79818e-10	5.14174e-09
KLHDC10	0.563249	-0.828154	1.81746e-10	5.18964e-09
APOE	3.49639	1.80587	1.96338e-10	5.5985e-09
SARDH	2.74658	1.45764	2.01876e-10	5.74843e-09
MAP4K5	0.670323	-0.577072	2.03474e-10	5.78589e-09
LOC115110	2.45088	1.2933	2.06413e-10	5.86133e-09
CALR	1.42619	0.51217	2.09455e-10	5.93949e-09
RRN3P2	2.02174	1.0156	2.09806e-10	5.94122e-09
RC3H1	0.745877	-0.422989	2.16128e-10	6.1118e-09
BPTF	0.669275	-0.579329	2.19593e-10	6.20123e-09
BFSP2	2.09254	1.06526	2.2052e-10	6.21885e-09
RB1CC1	0.66741	-0.583354	2.29124e-10	6.45261e-09
PIK3R5	2.22812	1.15582	2.30814e-10	6.4913e-09
SBNO1	0.357247	-1.48501	2.33509e-10	6.55808e-09
HERC5	2.62582	1.39277	2.37032e-10	6.64791e-09
OXR1	0.609407	-0.714523	2.43049e-10	6.80736e-09
GPAM	0.653058	-0.614717	2.44373e-10	6.83512e-09
TRPM2	2.47643	1.30826	2.49565e-10	6.97081e-09
ARID2	0.708849	-0.49645	2.54724e-10	7.09925e-09
PPM1L	0.361302	-1.46872	2.54855e-10	7.09925e-09
C5orf20	2.99854	1.58426	2.57859e-10	7.16621e-09
BLVRA	1.57287	0.653401	2.57958e-10	7.16621e-09
TMC8	2.11755	1.0824	2.59498e-10	7.19923e-09
HMGN2	1.49105	0.57633	2.62845e-10	7.28224e-09
LOC728855	2.13784	1.09615	2.63438e-10	7.2888e-09
MLL3	0.59199	-0.756355	2.6527e-10	7.32884e-09
PSMA3	1.36408	0.447934	2.656e-10	7.32884e-09
LILRA5	2.39969	1.26285	2.7297e-10	7.5221e-09
LOC90834	0.424976	-1.23455	2.74331e-10	7.54945e-09
KLHL23	0.354196	-1.49738	2.7825e-10	7.64703e-09
PRKCQ	3.0466	1.6072	2.81071e-10	7.71422e-09
GNAI2	1.3541	0.437333	2.90553e-10	7.96378e-09
DHX33	0.437156	-1.19378	2.91401e-10	7.97637e-09
ATP8B4	2.03537	1.02529	2.91853e-10	7.97808e-09
FOXJ3	0.716338	-0.481288	2.92891e-10	7.99582e-09
DKFZp686O24166	0.322851	-1.63106	2.96981e-10	8.09669e-09
P2RY6	2.62365	1.39158	3.00587e-10	8.18411e-09
C19orf35	1.99057	0.993179	3.0476e-10	8.28674e-09
WDFY3	0.635406	-0.65425	3.05868e-10	8.30585e-09
KCNJ10	2.89126	1.5317	3.06939e-10	8.3239e-09
LIMD2	1.79199	0.841559	3.1914e-10	8.64333e-09
HSPA7	2.25451	1.17281	3.20168e-10	8.65975e-09
CD1D	2.37178	1.24597	3.21072e-10	8.67276e-09
INSL3	2.02784	1.01995	3.21797e-10	8.68089e-09
AGAP2	2.22007	1.1506	3.46118e-10	9.31822e-09
KIF16B	0.56255	-0.829947	3.46331e-10	9.31822e-09
GLRX	2.01473	1.01059	3.50783e-10	9.42562e-09
ZYG11B	0.725546	-0.462861	3.56943e-10	9.57859e-09
CASP10	2.28615	1.19292	3.59399e-10	9.6319e-09
TNPO3	0.572107	-0.805643	3.62057e-10	9.69045e-09
TTC3	0.695885	-0.523079	3.70884e-10	9.91378e-09
BLOC1S1	1.61696	0.69328	3.7375e-10	9.97738e-09
NAGPA	1.42236	0.508285	3.80899e-10	1.0155e-08
TUBGCP4	0.66633	-0.585691	3.81531e-10	1.01586e-08
PANK3	0.616136	-0.698678	3.83143e-10	1.01883e-08
DOCK8	2.11364	1.07973	3.84766e-10	1.02182e-08
FKBP11	1.79098	0.84075	3.8675e-10	1.02576e-08
PLSCR1	1.77306	0.826245	3.91215e-10	1.03627e-08
TMEM168	0.675049	-0.566935	3.94489e-10	1.04359e-08
MRPL22	1.41723	0.50307	3.95483e-10	1.04487e-08
PSMB3	1.57291	0.653432	4.0216e-10	1.06114e-08
AK2	1.34442	0.426987	4.04985e-10	1.06662e-08
C16orf54	2.7158	1.44137	4.05277e-10	1.06662e-08
MCOLN2	2.3494	1.23229	4.10082e-10	1.07789e-08
C14orf167	0.622777	-0.683213	4.13196e-10	1.08349e-08
RRAS	1.7541	0.810729	4.1327e-10	1.08349e-08
FPR3	2.53681	1.34302	4.18482e-10	1.09575e-08
IFITM2	2.38598	1.25458	4.20035e-10	1.09841e-08
PFN1	1.42922	0.515228	4.21203e-10	1.10007e-08
CCDC109B	1.9297	0.948376	4.27597e-10	1.11534e-08
C9orf46	1.71189	0.775593	4.32324e-10	1.12508e-08
BRWD3	0.452233	-1.14486	4.32428e-10	1.12508e-08
MBTD1	0.692711	-0.529675	4.36676e-10	1.13469e-08
PSMA6	1.44207	0.528146	4.63256e-10	1.20224e-08
CERK	0.632768	-0.660252	4.73675e-10	1.22772e-08
ARHGEF12	0.661491	-0.596206	4.85893e-10	1.2578e-08
ZSCAN29	0.682422	-0.551264	5.01567e-10	1.29674e-08
GLIPR2	2.01325	1.00953	5.03285e-10	1.29954e-08
TNFRSF13B	3.21386	1.68431	5.0392e-10	1.29954e-08
FAS	2.03232	1.02313	5.05255e-10	1.30135e-08
TET2	0.606699	-0.720948	5.07988e-10	1.30675e-08
DAAM1	0.473261	-1.07929	5.21149e-10	1.33892e-08
ACLY	0.666188	-0.585998	5.24367e-10	1.3455e-08
ZCCHC14	0.656509	-0.607114	5.3501e-10	1.3711e-08
MAPK1	0.715407	-0.483163	5.40915e-10	1.3832e-08
FLT3	2.72501	1.44626	5.41084e-10	1.3832e-08
C17orf48	1.3813	0.466025	5.46188e-10	1.39451e-08
ZNF704	0.324114	-1.62543	5.59809e-10	1.42751e-08
HDAC4	0.617457	-0.695589	5.73228e-10	1.45992e-08
KIAA0317	0.707826	-0.498534	5.73983e-10	1.46002e-08
ADPRHL2	1.33181	0.413391	5.76817e-10	1.46541e-08
RNF166	1.55031	0.632558	6.14985e-10	1.56045e-08
UXT	1.53762	0.620695	6.28431e-10	1.59259e-08
TMEM219	1.55232	0.634424	6.31302e-10	1.5979e-08
LIME1	2.24089	1.16407	6.40471e-10	1.61907e-08
PRKD2	1.37918	0.46381	6.41246e-10	1.61907e-08
CCR2	2.85716	1.51458	6.4466e-10	1.62568e-08
ULBP3	0.395139	-1.33957	6.45544e-10	1.62591e-08
SIL1	1.60351	0.681231	6.51808e-10	1.63968e-08
NPC2	1.54886	0.631211	6.72958e-10	1.69081e-08
INTS2	0.62205	-0.684899	6.75022e-10	1.69392e-08
INADL	0.702854	-0.508704	6.79827e-10	1.70389e-08
GNG5	1.34773	0.430532	6.90199e-10	1.72777e-08
ENTPD5	0.588513	-0.764854	6.92392e-10	1.73115e-08
C17orf66	1.74698	0.804866	7.20388e-10	1.79895e-08
RGS19	1.4929	0.578113	7.45267e-10	1.85882e-08
MPZL3	0.413537	-1.27391	7.49692e-10	1.86758e-08
CLCN2	0.596166	-0.746214	7.6215e-10	1.89631e-08
C10orf18	0.669233	-0.57942	7.68426e-10	1.90961e-08
ST8SIA4	2.05438	1.03871	7.79955e-10	1.93591e-08
MIB1	0.657182	-0.605635	7.89786e-10	1.95794e-08
GTF2A1	0.376582	-1.40897	7.91288e-10	1.9593e-08
CYTSA	0.728984	-0.45604	7.96271e-10	1.96926e-08
ZNRF3	0.564058	-0.826084	8.08768e-10	1.99776e-08
ZMYND11	0.686276	-0.543138	8.38072e-10	2.06765e-08
UNC119B	0.599932	-0.737128	8.63018e-10	2.12663e-08
CLNK	1.88625	0.915518	8.68424e-10	2.13739e-08
MSR1	2.59049	1.37323	8.72112e-10	2.14389e-08
SGK196	0.44621	-1.16421	9.11685e-10	2.23849e-08
TULP4	0.682672	-0.550735	9.80043e-10	2.40345e-08
SOCS1	2.07834	1.05543	9.98649e-10	2.44615e-08
PRKAR2A	0.415255	-1.26793	1.00929e-09	2.46927e-08
DPY19L3	0.450787	-1.14948	1.04956e-09	2.56474e-08
SUN1	0.701325	-0.511845	1.06405e-09	2.59703e-08
DICER1	0.637939	-0.64851	1.09298e-09	2.66448e-08
KDM5B	0.601201	-0.734081	1.09682e-09	2.67066e-08
RASAL2	0.56588	-0.821433	1.11554e-09	2.71304e-08
RALGAPA2	0.384478	-1.37903	1.1386e-09	2.76584e-08
CD28	2.39191	1.25816	1.15386e-09	2.79959e-08
FGR	2.03162	1.02263	1.15701e-09	2.80391e-08
TRAF1	1.80324	0.85059	1.19921e-09	2.90273e-08
PCYOX1	0.716079	-0.48181	1.20883e-09	2.92257e-08
C11orf17	1.53498	0.618215	1.22126e-09	2.94915e-08
ATP6V0E1	1.39309	0.478292	1.23359e-09	2.97542e-08
TRIM5	1.63865	0.712504	1.24372e-09	2.99633e-08
CLEC2B	3.49992	1.80732	1.24736e-09	3.00158e-08
HOOK3	0.691907	-0.531351	1.25766e-09	3.0228e-08
TRIO	0.503301	-0.990507	1.26504e-09	3.03699e-08
BIN1	2.04235	1.03023	1.26909e-09	3.04313e-08
RBM33	0.746297	-0.422178	1.28698e-09	3.07926e-08
C15orf17	0.733458	-0.447213	1.28716e-09	3.07926e-08
LAMP3	2.78985	1.48019	1.29325e-09	3.09025e-08
BAT2L1	0.648634	-0.624523	1.3011e-09	3.10538e-08
TRIP11	0.651434	-0.618309	1.30977e-09	3.12243e-08
GFI1	2.3987	1.26225	1.36794e-09	3.25733e-08
BRD1	0.70266	-0.509101	1.41105e-09	3.35606e-08
C1orf38	1.89722	0.923884	1.42037e-09	3.37433e-08
MLL2	0.626405	-0.674833	1.50753e-09	3.57724e-08
PTCRA	2.15472	1.1075	1.56313e-09	3.70488e-08
SPRED2	0.55498	-0.849492	1.56589e-09	3.70713e-08
NEXN	2.66966	1.41666	1.5863e-09	3.75061e-08
PIM2	1.82104	0.864763	1.58791e-09	3.75061e-08
UBR5	0.691176	-0.532875	1.61512e-09	3.81049e-08
HEATR3	0.628214	-0.670673	1.62525e-09	3.82999e-08
PLEKHM3	0.612822	-0.70646	1.63951e-09	3.8559e-08
C1orf198	0.695014	-0.524886	1.64001e-09	3.8559e-08
RALGAPA1	0.65813	-0.603555	1.78137e-09	4.18346e-08
CNTN1	0.170317	-2.55371	1.79145e-09	4.20233e-08
CLEC12B	1.79948	0.84758	1.83194e-09	4.29239e-08
PSD3	0.454544	-1.13751	1.85911e-09	4.34643e-08
KIF3A	0.645184	-0.632218	1.85924e-09	4.34643e-08
SC5DL	0.595836	-0.747012	1.96925e-09	4.59835e-08
MYSM1	0.470806	-1.08679	1.97343e-09	4.60287e-08
NAPA	1.41163	0.49736	2.00313e-09	4.66684e-08
VAV1	2.29059	1.19572	2.01205e-09	4.6823e-08
FOXP3	2.44825	1.29175	2.01555e-09	4.68513e-08
RNASE1	2.1248	1.08733	2.03332e-09	4.72109e-08
RAB20	1.99879	0.999127	2.05357e-09	4.76271e-08
CIR1	1.34296	0.425419	2.06348e-09	4.77601e-08
B4GALNT3	0.335707	-1.57473	2.06397e-09	4.77601e-08
C1orf58	0.504153	-0.988066	2.07142e-09	4.78785e-08
RAB37	2.10296	1.07242	2.07977e-09	4.80174e-08
SIGLEC14	2.94506	1.5583	2.08936e-09	4.81846e-08
ANKRD52	0.694704	-0.52553	2.0987e-09	4.83455e-08
PLA2G7	2.48577	1.31369	2.11059e-09	4.8565e-08
FAM172A	0.679643	-0.55715	2.11318e-09	4.85699e-08
GYPC	2.17581	1.12155	2.12644e-09	4.88201e-08
TXLNG	0.52162	-0.93893	2.13245e-09	4.89031e-08
TPI1P2	0.585472	-0.772327	2.17488e-09	4.98205e-08
ERAP1	1.72255	0.784545	2.18754e-09	5.00366e-08
C9orf89	1.50579	0.590517	2.18942e-09	5.00366e-08
FAM168A	0.515472	-0.956033	2.19163e-09	5.00366e-08
TNRC6B	0.679237	-0.558013	2.19408e-09	5.00366e-08
LMAN2	1.42851	0.514511	2.23903e-09	5.10052e-08
ACY3	3.34718	1.74295	2.24197e-09	5.10154e-08
CXorf21	2.18595	1.12826	2.24519e-09	5.1032e-08
ZBTB32	2.23025	1.1572	2.27935e-09	5.17511e-08
SLC39A9	0.803313	-0.315967	2.33111e-09	5.28676e-08
PVRIG	1.84949	0.887128	2.34485e-09	5.31107e-08
SHPRH	0.374215	-1.41806	2.34701e-09	5.31107e-08
EMR1	2.83636	1.50404	2.39362e-09	5.40929e-08
BAGE2	0.566714	-0.819307	2.39569e-09	5.40929e-08
KIAA1147	0.541292	-0.88552	2.41006e-09	5.43575e-08
ADAMDEC1	4.05811	2.02081	2.41398e-09	5.43862e-08
JDP2	1.71688	0.779789	2.44003e-09	5.49127e-08
WDR31	0.425557	-1.23257	2.45327e-09	5.51502e-08
ARFGEF1	0.699439	-0.51573	2.48772e-09	5.58634e-08
FBXW5	1.4743	0.560027	2.54604e-09	5.70693e-08
GNPTG	1.37665	0.461165	2.54699e-09	5.70693e-08
KIAA1737	0.640385	-0.642988	2.58136e-09	5.77353e-08
FCGR2C	2.33922	1.22602	2.5828e-09	5.77353e-08
PLEKHO1	1.86725	0.900918	2.58516e-09	5.77353e-08
PLEKHA1	0.607995	-0.717868	2.6013e-09	5.80326e-08
MFHAS1	0.444075	-1.17112	2.61262e-09	5.82217e-08
STAP1	2.41159	1.26999	2.62155e-09	5.83572e-08
GOLIM4	0.353642	-1.49964	2.74622e-09	6.10061e-08
CSNK2A1P	0.543003	-0.880969	2.74649e-09	6.10061e-08
LMBR1	0.67684	-0.563113	2.76575e-09	6.13674e-08
EPB41L5	0.533088	-0.907555	2.78972e-09	6.18322e-08
AGPAT5	0.661644	-0.595874	2.7993e-09	6.19775e-08
GRN	1.48101	0.566586	2.8455e-09	6.29325e-08
JHDM1D	0.581463	-0.782241	2.87466e-09	6.3509e-08
PAXIP1	0.686892	-0.541846	2.91611e-09	6.43554e-08
ARL6IP5	1.47443	0.560153	2.92304e-09	6.44389e-08
PLA2G2D	4.9164	2.2976	2.92664e-09	6.4449e-08
EVI5	0.728376	-0.457246	2.98705e-09	6.57086e-08
OAS3	2.04921	1.03507	3.0014e-09	6.59537e-08
C7orf68	0.532655	-0.908727	3.02592e-09	6.64213e-08
PAPOLA	0.754313	-0.406766	3.06905e-09	6.7296e-08
PPM1M	1.53217	0.615576	3.0829e-09	6.75274e-08
FLOT2	1.41447	0.50026	3.09173e-09	6.75885e-08
TIAF1	1.66143	0.732428	3.09229e-09	6.75885e-08
TAOK1	0.447082	-1.16139	3.10001e-09	6.76852e-08
ATG7	1.43359	0.519629	3.25196e-09	7.09274e-08
ANAPC1	0.675149	-0.566723	3.26754e-09	7.11914e-08
ALOX5	2.31957	1.21386	3.28751e-09	7.15504e-08
PTK2B	1.76546	0.820046	3.39066e-09	7.37172e-08
CLCN3	0.587427	-0.767519	3.42525e-09	7.43904e-08
RDBP	1.44348	0.529554	3.44826e-09	7.48107e-08
CATSPER1	2.25557	1.1735	3.52763e-09	7.6452e-08
HIC2	0.577286	-0.792642	3.5789e-09	7.74812e-08
MACF1	0.668121	-0.581818	3.58551e-09	7.75424e-08
C20orf117	0.618843	-0.692355	3.68183e-09	7.95416e-08
USP6NL	0.629335	-0.6681	3.72006e-09	8.02828e-08
ZNF664	0.674636	-0.56782	3.74927e-09	8.08282e-08
CD200R1	2.63665	1.3987	3.76246e-09	8.10272e-08
AGTRAP	1.62305	0.698705	3.77956e-09	8.13102e-08
RALGAPB	0.744538	-0.425583	3.78682e-09	8.13808e-08
FAM59A	0.538093	-0.894072	3.86328e-09	8.29372e-08
CD84	2.59149	1.37378	3.89133e-09	8.34519e-08
PELI1	0.589193	-0.763189	3.90439e-09	8.36446e-08
JAK2	2.00558	1.00402	3.91896e-09	8.3869e-08
SQRDL	1.79641	0.84512	3.93645e-09	8.41555e-08
C20orf177	0.51995	-0.943556	3.95231e-09	8.44065e-08
IPP	0.646505	-0.629266	3.97288e-09	8.47576e-08
RNMT	0.696172	-0.522485	4.03791e-09	8.60553e-08
IL3RA	2.01695	1.01218	4.07877e-09	8.6836e-08
SP140L	1.74765	0.805413	4.1052e-09	8.7308e-08
WIPF2	0.671835	-0.57382	4.17655e-09	8.87334e-08
HSD3B7	1.74897	0.806506	4.33434e-09	9.19903e-08
SNX10	2.14022	1.09776	4.37773e-09	9.28152e-08
DENND3	1.67046	0.74025	4.39387e-09	9.30612e-08
STK10	1.51485	0.599172	4.41876e-09	9.34917e-08
BMP8B	0.463445	-1.10953	4.49275e-09	9.49592e-08
EIF2C4	0.621846	-0.685371	4.5314e-09	9.56774e-08
AKNA	1.69876	0.764483	4.54076e-09	9.57764e-08
MDN1	0.482206	-1.05228	4.55487e-09	9.59753e-08
CCDC69	1.9298	0.948448	4.66075e-09	9.81055e-08
C12orf51	0.675746	-0.565446	4.74488e-09	9.97739e-08
DSC1	0.302103	-1.72689	4.86952e-09	1.0229e-07
RIN3	1.74077	0.799722	5.22764e-09	1.097e-07
FAM73A	0.619657	-0.690459	5.23892e-09	1.09824e-07
TFEB	1.57604	0.656306	5.3431e-09	1.11894e-07
PIK3CG	2.30999	1.20789	5.37935e-09	1.12538e-07
HSPC159	0.559458	-0.837897	5.53894e-09	1.15759e-07
STRN	0.449599	-1.15329	5.59707e-09	1.16854e-07
GALM	2.20473	1.1406	5.62415e-09	1.173e-07
PDP2	0.594028	-0.751397	5.69361e-09	1.18628e-07
TPD52	0.649143	-0.623391	5.70505e-09	1.18746e-07
TTC26	0.632818	-0.660137	5.95448e-09	1.23812e-07
PSMB4	1.36648	0.450461	6.04899e-09	1.2565e-07
C3	3.36493	1.75058	6.09764e-09	1.26532e-07
MEFV	2.4095	1.26873	6.14767e-09	1.27441e-07
PDE6G	2.01038	1.00746	6.20229e-09	1.28444e-07
TRIM34	1.75228	0.80923	6.21183e-09	1.28512e-07
HEXDC	1.64376	0.717003	6.25596e-09	1.29294e-07
BRD4	0.703331	-0.507724	6.32003e-09	1.30487e-07
SOSTDC1	0.169968	-2.55667	6.44145e-09	1.32791e-07
UBR3	0.723925	-0.466087	6.4446e-09	1.32791e-07
PEX1	0.660225	-0.598971	6.50075e-09	1.33719e-07
REST	0.356335	-1.48869	6.50268e-09	1.33719e-07
TCF12	0.638911	-0.646313	6.52809e-09	1.34107e-07
RNASEK	1.45768	0.543669	6.78501e-09	1.39246e-07
PRDM10	0.739684	-0.43502	6.92802e-09	1.42038e-07
ITCH	0.745003	-0.424682	6.9647e-09	1.42648e-07
CD63	1.45355	0.539585	7.14691e-09	1.46233e-07
PSMA1	1.31336	0.393263	7.1701e-09	1.46562e-07
IL29	1.86376	0.898215	7.21031e-09	1.47237e-07
TRRAP	0.690132	-0.535055	7.34314e-09	1.498e-07
NCKAP1	0.679622	-0.557195	7.42904e-09	1.51185e-07
CCL25	2.3615	1.2397	7.43465e-09	1.51185e-07
ATE1	0.513602	-0.961277	7.43928e-09	1.51185e-07
ATP8B1	0.568834	-0.813921	7.44052e-09	1.51185e-07
FAM108B1	0.677583	-0.561531	7.57508e-09	1.53693e-07
RAI1	0.61359	-0.704653	7.57896e-09	1.53693e-07
DDN	0.383801	-1.38157	7.59685e-09	1.53904e-07
HEATR5B	0.683395	-0.549208	7.72e-09	1.56244e-07
PHF20L1	0.726207	-0.461547	8.04192e-09	1.62599e-07
UBE3C	0.700068	-0.514434	8.32611e-09	1.68179e-07
ARHGEF6	1.98865	0.991791	8.33745e-09	1.68243e-07
CCDC22	1.40556	0.491144	8.35684e-09	1.68468e-07
RNF168	0.464925	-1.10493	8.61375e-09	1.73477e-07
EP300	0.642491	-0.638252	8.67527e-09	1.74544e-07
HAMP	2.70721	1.43681	8.70084e-09	1.74887e-07
RANBP2	0.74548	-0.423758	8.98555e-09	1.80433e-07
KIR2DS4	2.45786	1.2974	9.03751e-09	1.81298e-07
CNKSR3	0.499978	-1.00006	9.48905e-09	1.90171e-07
C6orf124	0.493166	-1.01986	9.76469e-09	1.95391e-07
CCNY	0.784407	-0.350326	9.76861e-09	1.95391e-07
PSMG4	1.61809	0.694289	9.9689e-09	1.99203e-07
SS18L1	0.71791	-0.478125	1.00578e-08	2.00783e-07
FZD1	0.634943	-0.655301	1.00713e-08	2.00858e-07
CLEC2D	1.44842	0.534485	1.01026e-08	2.01109e-07
C11orf21	2.46266	1.30022	1.01035e-08	2.01109e-07
TACC2	0.515773	-0.955191	1.01662e-08	2.0216e-07
SLC35F5	0.622944	-0.682827	1.01881e-08	2.02401e-07
DTNBP1	1.438	0.524061	1.02266e-08	2.02969e-07
B3GALNT2	0.739315	-0.435738	1.02985e-08	2.04197e-07
KIF21A	0.59648	-0.745454	1.03788e-08	2.0559e-07
PARP8	1.9657	0.97504	1.04575e-08	2.06949e-07
CHD6	0.619395	-0.691069	1.04885e-08	2.07364e-07
CARD9	2.33107	1.22099	1.0541e-08	2.082e-07
DHX40	0.696198	-0.52243	1.06832e-08	2.10806e-07
KLHL28	0.624644	-0.678893	1.08631e-08	2.14062e-07
ARRDC5	1.83477	0.875602	1.08691e-08	2.14062e-07
ZBED2	3.00055	1.58523	1.09261e-08	2.14979e-07
MFN1	0.705413	-0.503459	1.10056e-08	2.16293e-07
KDM1B	0.712854	-0.488322	1.1014e-08	2.16293e-07
CLIC2	2.57901	1.36682	1.11574e-08	2.18774e-07
UNC93B1	1.67011	0.739945	1.11617e-08	2.18774e-07
ZMYM1	0.677879	-0.5609	1.12691e-08	2.20603e-07
TK1	1.58237	0.662091	1.12765e-08	2.20603e-07
EXOC5	0.732805	-0.448498	1.14006e-08	2.22817e-07
ZFR	0.725048	-0.463851	1.14222e-08	2.23027e-07
ART3	2.69967	1.43278	1.15175e-08	2.24674e-07
C21orf63	2.3194	1.21375	1.16006e-08	2.2608e-07
LRRC57	0.747347	-0.420149	1.17209e-08	2.28206e-07
RELB	1.63812	0.712041	1.18429e-08	2.30364e-07
CYB5RL	0.58504	-0.773392	1.18903e-08	2.31065e-07
CXCR5	2.59161	1.37385	1.19152e-08	2.3133e-07
DENND1A	1.39378	0.479004	1.21145e-08	2.34977e-07
C17orf62	1.35903	0.442576	1.21338e-08	2.3513e-07
C19orf55	0.570037	-0.810872	1.23175e-08	2.38463e-07
AXL	2.20157	1.13853	1.26107e-08	2.43909e-07
PRR13	1.40552	0.491102	1.27254e-08	2.45897e-07
ZNF749	0.596249	-0.746013	1.27465e-08	2.46073e-07
LRP6	0.621297	-0.686645	1.28788e-08	2.4817e-07
FAIM3	2.00437	1.00315	1.28794e-08	2.4817e-07
CECR1	2.42163	1.27598	1.28997e-08	2.48329e-07
CPVL	2.34644	1.23048	1.30878e-08	2.51713e-07
MNT	0.736141	-0.441945	1.31317e-08	2.5232e-07
KIR3DL1	2.12744	1.08912	1.31679e-08	2.5278e-07
MYST4	0.643728	-0.635476	1.32467e-08	2.54054e-07
CD40LG	2.38441	1.25363	1.34347e-08	2.57419e-07
MATK	2.71904	1.4431	1.36151e-08	2.60632e-07
GGTA1	2.4318	1.28203	1.37112e-08	2.62227e-07
LOC400927	0.530945	-0.913366	1.39246e-08	2.66059e-07
EXD2	0.699671	-0.515252	1.3939e-08	2.66086e-07
SSR4	1.60537	0.682903	1.40659e-08	2.6826e-07
SEC61B	1.39877	0.484163	1.42813e-08	2.72115e-07
C20orf94	0.496122	-1.01123	1.46014e-08	2.77956e-07
MGAT1	1.33276	0.414416	1.46442e-08	2.78511e-07
RNF114	1.28022	0.356397	1.4699e-08	2.79295e-07
IGSF11	0.325866	-1.61765	1.47415e-08	2.79842e-07
SBF1	0.680137	-0.556102	1.47889e-08	2.80482e-07
MAFG	0.659812	-0.599873	1.50461e-08	2.85097e-07
SPNS3	2.44264	1.28844	1.51752e-08	2.87278e-07
MRPS18B	1.37361	0.457974	1.61526e-08	3.05498e-07
TNFSF10	2.52286	1.33506	1.63282e-08	3.08536e-07
ACER2	0.49452	-1.0159	1.65353e-08	3.12162e-07
MTFR1	0.705293	-0.503706	1.65692e-08	3.12513e-07
TXNDC3	1.96216	0.972445	1.66024e-08	3.12852e-07
TRIM26	1.34245	0.424867	1.66827e-08	3.14075e-07
LOC400027	0.647212	-0.62769	1.67026e-08	3.14162e-07
SH3PXD2B	0.621572	-0.686006	1.73447e-08	3.25941e-07
MTSS1L	0.576248	-0.795239	1.77173e-08	3.32637e-07
VSIG4	2.75528	1.4622	1.77485e-08	3.32919e-07
RBBP5	0.63611	-0.652653	1.79966e-08	3.37263e-07
PTPN11	0.705272	-0.503749	1.82264e-08	3.41259e-07
NBPF14	0.445897	-1.16522	1.82808e-08	3.41879e-07
KIDINS220	0.649955	-0.621588	1.82929e-08	3.41879e-07
OCLN	0.504183	-0.98798	1.84264e-08	3.44061e-07
KIAA1804	0.618378	-0.69344	1.86649e-08	3.48197e-07
KIAA0100	0.746418	-0.421945	1.88798e-08	3.51675e-07
SHISA5	1.5106	0.595125	1.88857e-08	3.51675e-07
GPR114	2.33018	1.22044	1.90314e-08	3.54066e-07
USP53	0.593703	-0.752187	1.9071e-08	3.54482e-07
CCNT1	0.392775	-1.34822	1.92555e-08	3.57587e-07
CELF2	2.18263	1.12607	1.94637e-08	3.61127e-07
MX2	2.52066	1.3338	2.07401e-08	3.84461e-07
STXBP4	0.651054	-0.619151	2.07974e-08	3.85175e-07
MFSD6	0.663636	-0.591535	2.14856e-08	3.97562e-07
TRIM2	0.386533	-1.37134	2.15472e-08	3.98342e-07
ANKRD26	0.632189	-0.661573	2.18109e-08	4.02852e-07
ETV3	0.39336	-1.34608	2.21051e-08	4.07919e-07
MED1	0.735599	-0.443009	2.21478e-08	4.08341e-07
PQBP1	1.47635	0.562031	2.2218e-08	4.09265e-07
PIAS2	0.645515	-0.631478	2.22399e-08	4.09303e-07
RLF	0.673792	-0.569625	2.22728e-08	4.09532e-07
EXOC3L	1.72594	0.787382	2.22924e-08	4.09532e-07
KIF1B	0.701301	-0.511894	2.23232e-08	4.09692e-07
ABCD2	2.29817	1.20048	2.2341e-08	4.09692e-07
TLR2	1.90822	0.932231	2.2364e-08	4.09748e-07
EML6	0.448771	-1.15595	2.251e-08	4.12054e-07
NEURL3	2.64629	1.40397	2.25541e-08	4.12492e-07
GPR82	2.065	1.04614	2.2766e-08	4.15998e-07
NEU3	0.501836	-0.994712	2.28755e-08	4.17626e-07
TAF10	1.47502	0.560739	2.29919e-08	4.19377e-07
CNPY3	1.48626	0.571687	2.31577e-08	4.21895e-07
SECISBP2L	0.617419	-0.695678	2.31711e-08	4.21895e-07
OTOA	1.99658	0.997532	2.32627e-08	4.23187e-07
FES	1.81055	0.856425	2.34329e-08	4.25905e-07
PSMD13	1.38307	0.467876	2.34733e-08	4.26261e-07
EOMES	2.79304	1.48183	2.39924e-08	4.35303e-07
STAU2	0.70975	-0.494618	2.42812e-08	4.40152e-07
C17orf49	1.45721	0.543213	2.45249e-08	4.44086e-07
SPTLC2	0.653083	-0.614662	2.45415e-08	4.44086e-07
EIF3A	0.687117	-0.541373	2.49565e-08	4.51197e-07
INPP1	2.09709	1.06839	2.53748e-08	4.58021e-07
C4A	2.90012	1.53611	2.53786e-08	4.58021e-07
LRP4	0.32625	-1.61595	2.55298e-08	4.60345e-07
PPP1R16B	2.16084	1.11159	2.59801e-08	4.68052e-07
FOLR2	2.47381	1.30674	2.60399e-08	4.68718e-07
SERPINA1	3.0489	1.60829	2.62515e-08	4.72112e-07
ZNF292	0.678022	-0.560597	2.63073e-08	4.72702e-07
RCSD1	2.15961	1.11077	2.67482e-08	4.80203e-07
ZNRD1	1.4169	0.502742	2.69019e-08	4.82539e-07
SIPA1L3	0.635755	-0.653458	2.74781e-08	4.92444e-07
EIF4G3	0.732473	-0.449153	2.76585e-08	4.95244e-07
BAT5	1.37666	0.461175	2.78478e-08	4.98199e-07
GAN	0.536941	-0.897165	2.81472e-08	5.03115e-07
SLC25A13	0.701556	-0.51137	2.82014e-08	5.03646e-07
UBXN1	1.34493	0.427529	2.85253e-08	5.08986e-07
TP53BP2	0.735497	-0.443209	2.87525e-08	5.12595e-07
WAC	0.78557	-0.348189	2.88814e-08	5.14445e-07
C18orf21	1.36527	0.449184	2.89361e-08	5.14972e-07
ISOC2	1.57786	0.65797	2.89713e-08	5.15152e-07
PCMTD2	0.68868	-0.538094	2.93774e-08	5.2192e-07
PFDN6	1.46538	0.551279	2.94933e-08	5.23524e-07
ITGAM	2.14822	1.10314	2.97342e-08	5.27344e-07
UBE2Q2P1	0.476461	-1.06957	2.99406e-08	5.30546e-07
FAM45B	0.535192	-0.901871	3.05667e-08	5.41173e-07
RPL28	1.61609	0.69251	3.0789e-08	5.44639e-07
MPG	1.47904	0.564665	3.13681e-08	5.54405e-07
CBL	0.650286	-0.620854	3.14963e-08	5.5619e-07
ESF1	0.667179	-0.583853	3.15793e-08	5.57176e-07
RGPD3	0.587192	-0.768095	3.16582e-08	5.58088e-07
NCRNA00152	1.85405	0.890679	3.17396e-08	5.59043e-07
NDUFB11	1.59271	0.67148	3.17832e-08	5.59051e-07
LRRC58	0.656215	-0.60776	3.17947e-08	5.59051e-07
PLD4	3.02655	1.59767	3.18878e-08	5.60209e-07
TBC1D14	0.66399	-0.590766	3.1987e-08	5.61471e-07
LOC647979	0.748057	-0.41878	3.23387e-08	5.67158e-07
ARMC1	0.70262	-0.509183	3.26289e-08	5.71759e-07
CEP97	0.599345	-0.738542	3.26945e-08	5.72419e-07
C11orf30	0.675718	-0.565507	3.28245e-08	5.73951e-07
TOR1AIP2	0.620343	-0.688861	3.2838e-08	5.73951e-07
SKAP1	2.55105	1.35109	3.30113e-08	5.76489e-07
TAS2R5	0.535143	-0.902004	3.39715e-08	5.92753e-07
DENND1C	1.60557	0.683087	3.41119e-08	5.94696e-07
GOLGA6L10	0.514265	-0.959416	3.41564e-08	5.94965e-07
MRPL14	1.48687	0.572282	3.46369e-08	6.02823e-07
TNNI2	4.24549	2.08593	3.47261e-08	6.03862e-07
GNG2	1.88952	0.91802	3.50771e-08	6.09449e-07
STRN3	0.666384	-0.585575	3.5601e-08	6.18028e-07
GALT	1.39229	0.477458	3.56483e-08	6.18326e-07
EDIL3	0.261199	-1.93678	3.57926e-08	6.20305e-07
GTF3C2	0.788898	-0.342089	3.59361e-08	6.22266e-07
VKORC1L1	0.760976	-0.394077	3.6151e-08	6.25459e-07
KIAA1267	0.730716	-0.452618	3.6527e-08	6.3143e-07
ZNF124	0.547173	-0.869931	3.66116e-08	6.3236e-07
RPL35	1.60463	0.68224	3.67661e-08	6.34495e-07
CASC5	0.429828	-1.21817	3.68611e-08	6.35598e-07
C6orf41	2.12534	1.08769	3.70431e-08	6.38091e-07
G2E3	0.700117	-0.514332	3.70679e-08	6.38091e-07
PSMA2	1.36234	0.446082	3.72707e-08	6.41044e-07
MS4A14	2.04377	1.03123	3.73893e-08	6.42544e-07
RCN1	1.62266	0.698364	3.75879e-08	6.45416e-07
TCEB2	1.53351	0.616833	3.76558e-08	6.45836e-07
SERTAD3	1.4446	0.530666	3.76753e-08	6.45836e-07
CDK5R1	0.508101	-0.976812	3.77392e-08	6.46391e-07
NTRK1	1.98872	0.991842	3.78821e-08	6.48296e-07
C1orf109	0.687257	-0.541079	3.81919e-08	6.53052e-07
PDPR	0.532596	-0.908886	3.82851e-08	6.54074e-07
HCK	2.18034	1.12455	3.83154e-08	6.54074e-07
SERPINB9	1.89187	0.919813	3.87826e-08	6.61498e-07
CISH	1.72273	0.7847	3.98499e-08	6.79138e-07
CARD17	2.17275	1.11952	3.99589e-08	6.80429e-07
HMGCR	0.672831	-0.571683	4.0765e-08	6.93581e-07
FXYD5	2.051	1.03633	4.1418e-08	7.04105e-07
C1orf124	0.734088	-0.445976	4.20396e-08	7.14081e-07
FPGS	1.42359	0.509529	4.22922e-08	7.17777e-07
DDI2	0.346504	-1.52906	4.28854e-08	7.27242e-07
LILRB5	2.39181	1.2581	4.32474e-08	7.32775e-07
BCORL1	0.630351	-0.665773	4.40319e-08	7.45452e-07
SNHG4	0.501937	-0.994421	4.43717e-08	7.50584e-07
YTHDF3	0.78246	-0.353911	4.47474e-08	7.56315e-07
TOM1L1	0.648022	-0.625886	4.58342e-08	7.74047e-07
UBC	1.32192	0.402632	4.60004e-08	7.76213e-07
PPPDE1	0.762553	-0.39109	4.6043e-08	7.76295e-07
CELF1	0.701238	-0.512024	4.61368e-08	7.77236e-07
CACNA2D4	1.61604	0.692461	4.64375e-08	7.81171e-07
PLA2G4C	2.25394	1.17245	4.64466e-08	7.81171e-07
GON4L	0.73748	-0.439324	4.67647e-08	7.85877e-07
CRAMP1L	0.674325	-0.568483	4.69155e-08	7.87765e-07
FRG1	1.46175	0.547696	4.73801e-08	7.94916e-07
DPP8	0.559814	-0.836979	4.83875e-08	8.11154e-07
PUS7	0.68322	-0.549577	4.94492e-08	8.28273e-07
DRAP1	1.43885	0.524912	4.99898e-08	8.36645e-07
FBXO21	0.716902	-0.480152	5.01879e-08	8.39276e-07
TAF2	0.610221	-0.712597	5.0315e-08	8.40716e-07
LOC150786	0.645842	-0.630747	5.10922e-08	8.53006e-07
ATXN1L	0.654281	-0.612019	5.18654e-08	8.6521e-07
ZNF623	0.683878	-0.548188	5.21769e-08	8.697e-07
PCF11	0.726767	-0.460434	5.3114e-08	8.84601e-07
JOSD2	1.64676	0.71963	5.36986e-08	8.93611e-07
FAM83G	0.439561	-1.18587	5.37899e-08	8.94063e-07
MRPL23	1.62869	0.703716	5.3813e-08	8.94063e-07
LATS1	0.520798	-0.941204	5.39235e-08	8.95174e-07
EIF4E3	1.62381	0.699384	5.45428e-08	9.04721e-07
HEATR1	0.705749	-0.502773	5.48712e-08	9.09433e-07
ASS1	2.61536	1.38701	5.49224e-08	9.09548e-07
ANKRD36BP1	0.365882	-1.45055	5.4967e-08	9.0955e-07
PDE8A	0.683633	-0.548706	5.53245e-08	9.14229e-07
SELL	2.63357	1.39702	5.53389e-08	9.14229e-07
PLAUR	1.80109	0.84887	5.57583e-08	9.20416e-07
RILPL2	1.50121	0.58613	5.65006e-08	9.31319e-07
AKAP1	0.690835	-0.533588	5.65097e-08	9.31319e-07
ZNF710	0.573546	-0.80202	5.73438e-08	9.44307e-07
MGC29506	3.98479	1.9945	5.74927e-08	9.45999e-07
CEACAM21	2.26238	1.17784	5.9054e-08	9.7091e-07
LRRC8B	0.665119	-0.588315	5.93884e-08	9.75314e-07
C11orf95	0.629452	-0.667831	5.94295e-08	9.75314e-07
SAMD4B	0.649475	-0.622655	5.94646e-08	9.75314e-07
GRLF1	0.698289	-0.518104	5.95339e-08	9.75671e-07
DNAJC5B	2.44057	1.28722	5.98326e-08	9.79784e-07
CHD2	0.732189	-0.449712	6.01736e-08	9.8458e-07
DDX6	0.773849	-0.369876	6.05566e-08	9.89778e-07
MLXIP	0.657596	-0.604726	6.05878e-08	9.89778e-07
KRIT1	0.717782	-0.478382	6.17009e-08	1.00716e-06
KIAA1715	0.703191	-0.508011	6.26347e-08	1.02159e-06
AGAP1	0.641672	-0.640092	6.3947e-08	1.04216e-06
RAD54L2	0.49065	-1.02723	6.41196e-08	1.04415e-06
NDUFA9	1.37179	0.456064	6.44363e-08	1.04847e-06
AKAP5	1.83915	0.879037	6.52152e-08	1.0603e-06
KLHL6	2.11298	1.07928	6.56598e-08	1.06627e-06
TTC16	2.03375	1.02414	6.56861e-08	1.06627e-06
SFRS11	0.746914	-0.420985	6.57505e-08	1.06647e-06
RASGRP4	1.74502	0.803247	6.69785e-08	1.08553e-06
NDUFA2	1.50485	0.58962	6.74344e-08	1.09205e-06
GPATCH8	0.734438	-0.445287	6.76256e-08	1.09429e-06
MUC16	8.0605	3.01087	6.80458e-08	1.10022e-06
OTUD3	0.656801	-0.606473	6.82038e-08	1.1019e-06
ONECUT1	0.508883	-0.974594	6.8316e-08	1.10285e-06
PTTG1	1.57381	0.654259	6.84132e-08	1.10355e-06
CPSF2	0.77806	-0.362047	6.86333e-08	1.10623e-06
CSPP1	0.697375	-0.519994	6.87803e-08	1.10772e-06
CLEC6A	1.79343	0.842721	6.90163e-08	1.11065e-06
SCYL2	0.656913	-0.606226	7.03915e-08	1.13189e-06
ZNFX1	1.41652	0.502355	7.04713e-08	1.13229e-06
2024-09-05	0.405613	-1.30182	7.08439e-08	1.13652e-06
ASH1L	0.67034	-0.577036	7.08961e-08	1.13652e-06
ZNF711	0.322648	-1.63197	7.09388e-08	1.13652e-06
APOM	1.60896	0.686131	7.09562e-08	1.13652e-06
SCUBE1	2.367	1.24306	7.10813e-08	1.13763e-06
MAGI1	0.500783	-0.997742	7.2017e-08	1.15171e-06
ERN1	0.426321	-1.22999	7.23106e-08	1.1555e-06
PRR11	0.367349	-1.44478	7.26948e-08	1.16074e-06
ATAD2B	0.684382	-0.547125	7.3501e-08	1.1727e-06
ZNF566	0.644633	-0.63345	7.54994e-08	1.20365e-06
RIF1	0.589267	-0.763006	7.78354e-08	1.23992e-06
C20orf194	0.614049	-0.703574	7.81798e-08	1.24444e-06
CST3	1.65233	0.724506	7.87773e-08	1.25298e-06
FAM179A	2.24268	1.16523	7.89384e-08	1.25457e-06
DDHD2	0.691335	-0.532544	7.90507e-08	1.25538e-06
TTC1	1.34564	0.428288	7.95672e-08	1.26261e-06
IRF4	2.60734	1.38258	7.98011e-08	1.26523e-06
PLCG1	0.699269	-0.516081	7.98563e-08	1.26523e-06
ZNF146	0.740502	-0.433424	8.00224e-08	1.26689e-06
PAFAH1B2	0.55092	-0.860085	8.02629e-08	1.26971e-06
SRPK2	0.699118	-0.516393	8.05829e-08	1.27379e-06
SMAD5	0.710544	-0.493005	8.13048e-08	1.28422e-06
ZMYND8	0.674305	-0.568527	8.25272e-08	1.30252e-06
ANKRD46	0.681067	-0.554131	8.30574e-08	1.30988e-06
KANK1	0.550873	-0.860208	8.42887e-08	1.32828e-06
TCL1A	2.88063	1.52638	8.46915e-08	1.3336e-06
RPS15A	1.44597	0.53204	8.53891e-08	1.34355e-06
C5orf39	1.95328	0.965898	8.56978e-08	1.34737e-06
SIPA1L2	0.508068	-0.976906	8.59957e-08	1.35102e-06
NOSIP	1.56303	0.644342	8.74281e-08	1.37247e-06
GSTK1	1.48886	0.574212	8.75985e-08	1.3741e-06
C6orf125	1.47435	0.560082	8.78408e-08	1.37611e-06
P2RY8	2.29849	1.20069	8.78608e-08	1.37611e-06
TNIP3	2.9858	1.57812	8.81202e-08	1.37911e-06
HMGXB4	0.705574	-0.50313	8.8616e-08	1.38582e-06
ENDOU	0.273815	-1.86873	8.91953e-08	1.39381e-06
CNTNAP1	0.573558	-0.801989	9.08085e-08	1.41794e-06
MAML3	0.52549	-0.928266	9.15464e-08	1.42837e-06
SORL1	0.438257	-1.19015	9.23413e-08	1.43968e-06
MARS2	0.63951	-0.644962	9.26436e-08	1.4433e-06
OAZ3	1.78687	0.837437	9.4283e-08	1.46772e-06
OTX1	0.446174	-1.16432	9.46099e-08	1.47169e-06
NBEAL1	0.524263	-0.931636	9.48041e-08	1.4736e-06
EMR2	2.09762	1.06875	9.56059e-08	1.48493e-06
ELMO1	1.90283	0.928143	9.64795e-08	1.49737e-06
XRCC2	0.641369	-0.640775	9.71876e-08	1.5072e-06
CHST12	1.43402	0.520061	9.72658e-08	1.5072e-06
USP12	0.487631	-1.03614	9.73334e-08	1.5072e-06
PUM1	0.789181	-0.341572	9.78728e-08	1.51441e-06
KLHDC5	0.707935	-0.498312	9.87585e-08	1.52696e-06
CBFA2T2	0.675207	-0.566599	9.95891e-08	1.53864e-06
PARP15	2.2022	1.13894	1.0094e-07	1.55834e-06
BARD1	0.388459	-1.36416	1.01107e-07	1.55974e-06
C5orf15	1.36707	0.451088	1.01621e-07	1.56649e-06
ASXL2	0.461528	-1.11551	1.02142e-07	1.57334e-06
RALBP1	0.708381	-0.497403	1.02387e-07	1.57593e-06
EIF3M	1.37401	0.458393	1.03042e-07	1.58483e-06
LOC200030	0.646428	-0.629438	1.03277e-07	1.58725e-06
LENG1	1.4252	0.511162	1.03574e-07	1.59061e-06
PYGO1	0.395987	-1.33647	1.04455e-07	1.60294e-06
LOC388692	1.87525	0.907081	1.04633e-07	1.60448e-06
PFKFB2	0.591065	-0.758612	1.05534e-07	1.61708e-06
MAX	1.25953	0.33289	1.05961e-07	1.62241e-06
CCHCR1	1.51013	0.594674	1.06404e-07	1.62777e-06
PFDN5	1.43261	0.518644	1.0647e-07	1.62777e-06
ARHGAP12	0.664739	-0.58914	1.06918e-07	1.63341e-06
ZNF236	0.656977	-0.606086	1.07331e-07	1.63849e-06
KIAA0754	0.365881	-1.45055	1.07838e-07	1.64501e-06
VENTX	1.82163	0.865234	1.08415e-07	1.65258e-06
RBM25	0.743146	-0.428282	1.10778e-07	1.68644e-06
TRPV3	0.316109	-1.6615	1.10801e-07	1.68644e-06
ZNF786	0.708709	-0.496734	1.11181e-07	1.6907e-06
TDG	0.757936	-0.399853	1.11246e-07	1.6907e-06
CD19	3.03137	1.59997	1.12286e-07	1.70525e-06
INCENP	0.66859	-0.580807	1.13095e-07	1.71627e-06
CX3CL1	2.72364	1.44554	1.13677e-07	1.72299e-06
RSC1A1	0.565475	-0.822465	1.13707e-07	1.72299e-06
ST3GAL5	1.92305	0.943397	1.13956e-07	1.7255e-06
KALRN	0.422519	-1.24291	1.14529e-07	1.73289e-06
CTSL1	1.90185	0.9274	1.15297e-07	1.74322e-06
RCOR2	0.353373	-1.50074	1.15996e-07	1.7525e-06
PLEKHA5	0.621247	-0.686762	1.18716e-07	1.79228e-06
C19orf28	1.51829	0.602451	1.18973e-07	1.79484e-06
ZC3H14	0.764187	-0.388002	1.19186e-07	1.79673e-06
FZD7	0.456892	-1.13008	1.20199e-07	1.8095e-06
SRA1	1.39145	0.476589	1.2021e-07	1.8095e-06
AMMECR1L	0.801357	-0.319483	1.21063e-07	1.82101e-06
RCAN3	0.638721	-0.646741	1.21187e-07	1.82154e-06
CBLL1	0.807698	-0.308112	1.21374e-07	1.82301e-06
VHL	0.624235	-0.679838	1.22099e-07	1.83255e-06
MUC1	2.91297	1.54249	1.22582e-07	1.83846e-06
USP3	0.759667	-0.396562	1.22921e-07	1.84219e-06
SLC6A4	0.428417	-1.22291	1.23691e-07	1.85238e-06
TMEM106A	1.64726	0.720072	1.24539e-07	1.86372e-06
RPP30	1.28653	0.363485	1.25339e-07	1.87433e-06
TBC1D12	0.71396	-0.486085	1.26104e-07	1.88439e-06
LARP1B	0.701328	-0.511839	1.27646e-07	1.90605e-06
PRKG1	0.447612	-1.15968	1.28031e-07	1.91016e-06
CCL1	1.42389	0.509833	1.28108e-07	1.91016e-06
GATSL1	0.496394	-1.01044	1.29551e-07	1.92947e-06
RGS10	1.71769	0.780466	1.29591e-07	1.92947e-06
ARL5B	0.585647	-0.771897	1.30273e-07	1.93821e-06
HIPK3	0.39984	-1.3225	1.30697e-07	1.94311e-06
B3GAT2	0.59354	-0.752583	1.31265e-07	1.95014e-06
TRADD	1.45346	0.539492	1.32586e-07	1.96833e-06
C14orf118	0.655179	-0.610039	1.37141e-07	2.03449e-06
PHPT1	1.53824	0.62128	1.39119e-07	2.06234e-06
TMEM176A	2.38864	1.25619	1.39726e-07	2.06953e-06
MDK	1.95619	0.968043	1.39905e-07	2.06953e-06
ZNF524	1.51662	0.600859	1.39907e-07	2.06953e-06
ASMT	1.47364	0.559386	1.41544e-07	2.09094e-06
TSPAN32	2.35339	1.23474	1.41558e-07	2.09094e-06
PREX1	1.92886	0.947747	1.41852e-07	2.09377e-06
CTSO	1.70779	0.77213	1.42631e-07	2.10376e-06
CD68	1.82783	0.870133	1.42742e-07	2.10388e-06
IFNB1	1.40328	0.488798	1.4388e-07	2.11912e-06
CASKIN1	0.402566	-1.3127	1.4402e-07	2.11966e-06
PPP1R13B	0.688683	-0.538088	1.45016e-07	2.1322e-06
JMJD1C	0.645081	-0.632447	1.4508e-07	2.1322e-06
NLN	0.621151	-0.686985	1.45345e-07	2.13457e-06
C7orf41	0.56143	-0.832823	1.46425e-07	2.14889e-06
ROCK2	0.51803	-0.948892	1.47318e-07	2.15945e-06
EIF5	0.765752	-0.385051	1.47355e-07	2.15945e-06
INE1	0.608672	-0.716263	1.48924e-07	2.17952e-06
FAM114A1	0.599981	-0.737011	1.48937e-07	2.17952e-06
NR2C2	0.528944	-0.918812	1.55002e-07	2.26657e-06
ANKRD17	0.704751	-0.504815	1.55107e-07	2.26657e-06
REV3L	0.61447	-0.702585	1.55427e-07	2.26866e-06
DDX21	0.524192	-0.931831	1.55471e-07	2.26866e-06
SPAG7	1.34424	0.42679	1.55987e-07	2.27428e-06
SLC30A4	0.529494	-0.917313	1.56078e-07	2.27428e-06
RBM16	0.752403	-0.410423	1.57657e-07	2.29566e-06
FOXP2	0.268765	-1.89558	1.58875e-07	2.31175e-06
UNC13B	0.652081	-0.616877	1.62196e-07	2.3584e-06
MLLT10	0.684828	-0.546187	1.64589e-07	2.3915e-06
SLC9A4	0.343495	-1.54164	1.66277e-07	2.41432e-06
PDPK1	0.650261	-0.620909	1.68135e-07	2.43957e-06
LOC729603	0.592143	-0.755983	1.70958e-07	2.47877e-06
CBR3	2.237	1.16157	1.71255e-07	2.48132e-06
ZNF37A	0.71424	-0.48552	1.71384e-07	2.48144e-06
GAS2L3	0.386917	-1.3699	1.71529e-07	2.48179e-06
ERP44	1.26896	0.343641	1.71998e-07	2.48681e-06
IGF2R	0.663369	-0.592117	1.73424e-07	2.50566e-06
ALS2	0.753324	-0.408657	1.74728e-07	2.52273e-06
GAS6	2.1041	1.0732	1.7556e-07	2.53295e-06
MICA	1.5506	0.632824	1.8039e-07	2.60081e-06
PARK7	1.30691	0.386165	1.80987e-07	2.60758e-06
PHF1	1.33384	0.415589	1.81664e-07	2.61551e-06
TIMM17B	1.43177	0.517796	1.82161e-07	2.62082e-06
MAP3K14	1.58909	0.668201	1.82452e-07	2.62316e-06
KRT86	2.43507	1.28396	1.83194e-07	2.63199e-06
SH3BGRL3	1.5136	0.597987	1.85722e-07	2.66644e-06
GIGYF2	0.747316	-0.420211	1.9109e-07	2.74158e-06
SRP19	1.29897	0.377366	1.91347e-07	2.74222e-06
STK35	0.733576	-0.446983	1.91401e-07	2.74222e-06
MED13	0.762953	-0.390335	1.96084e-07	2.80693e-06
PPP4R2	0.512692	-0.963836	1.96192e-07	2.80693e-06
CDC14C	0.594103	-0.751214	1.96747e-07	2.81291e-06
BTAF1	0.637832	-0.648752	2.02008e-07	2.88612e-06
SPTB	0.532738	-0.908502	2.02309e-07	2.8884e-06
CSF2RB	2.07433	1.05265	2.03283e-07	2.89852e-06
N4BP2	0.453975	-1.13931	2.03301e-07	2.89852e-06
KLRC4	2.36598	1.24244	2.03638e-07	2.90131e-06
ZNF74	0.726144	-0.461672	2.05128e-07	2.92051e-06
LUC7L2	0.798461	-0.324706	2.06751e-07	2.94158e-06
P2RY12	2.12748	1.08915	2.14088e-07	3.04386e-06
STT3B	0.552354	-0.856335	2.14767e-07	3.05139e-06
SLC12A2	0.54713	-0.870045	2.14937e-07	3.05168e-06
WDR13	1.457	0.543004	2.15827e-07	3.06188e-06
SAA2	4.05919	2.02119	2.15953e-07	3.06188e-06
ZNF496	0.690885	-0.533482	2.17452e-07	3.08099e-06
SNX27	0.757966	-0.399795	2.18261e-07	3.09032e-06
FAM179B	0.68814	-0.539225	2.20364e-07	3.11795e-06
TEX261	0.805399	-0.312225	2.21066e-07	3.12572e-06
GPR75	0.532184	-0.910004	2.21881e-07	3.13508e-06
CCNJ	0.647647	-0.626721	2.22041e-07	3.13518e-06
GPR132	1.92769	0.946873	2.2227e-07	3.13625e-06
MEGF9	0.580092	-0.785646	2.25704e-07	3.18252e-06
TMEM20	0.565404	-0.822646	2.26721e-07	3.19277e-06
CCL18	3.48568	1.80144	2.26743e-07	3.19277e-06
CAMK1	1.54579	0.628349	2.30297e-07	3.24059e-06
C17orf59	1.33915	0.421322	2.31453e-07	3.25284e-06
CD1B	2.36875	1.24413	2.31484e-07	3.25284e-06
ZCCHC11	0.595999	-0.746619	2.32431e-07	3.2639e-06
C8G	2.10428	1.07333	2.3462e-07	3.29239e-06
LOC374443	1.53033	0.613845	2.36548e-07	3.31718e-06
LONP2	0.718595	-0.476749	2.37123e-07	3.32296e-06
PRKG2	0.412809	-1.27645	2.37797e-07	3.33013e-06
LRCH3	0.609498	-0.714307	2.38137e-07	3.33261e-06
RASGRP3	1.7611	0.816478	2.41737e-07	3.38069e-06
TMEM208	1.37991	0.464577	2.43648e-07	3.40509e-06
FAU	1.39836	0.483732	2.44528e-07	3.41507e-06
KDM4B	0.740779	-0.432885	2.46149e-07	3.43536e-06
TMSL3	1.51034	0.594876	2.46893e-07	3.44341e-06
RCOR1	0.684282	-0.547336	2.47456e-07	3.44891e-06
TAF13	0.547471	-0.869144	2.50205e-07	3.48485e-06
ABCD1	1.61008	0.687136	2.51489e-07	3.50036e-06
NBPF10	0.39462	-1.34146	2.523e-07	3.50927e-06
TOX	2.18614	1.12838	2.56396e-07	3.56382e-06
RSPRY1	0.558607	-0.840094	2.58032e-07	3.58412e-06
EFHD2	1.57414	0.654565	2.59318e-07	3.59705e-06
SUDS3	0.80321	-0.316151	2.59485e-07	3.59705e-06
AP2S1	1.45088	0.536924	2.59649e-07	3.59705e-06
CSRNP2	0.753498	-0.408325	2.59664e-07	3.59705e-06
SERAC1	0.680664	-0.554985	2.59859e-07	3.59732e-06
SELK	1.34306	0.425526	2.62594e-07	3.63272e-06
ISCU	1.26647	0.340818	2.6935e-07	3.72368e-06
HSPB11	1.35334	0.436523	2.73252e-07	3.77507e-06
MAST2	0.721823	-0.470284	2.7453e-07	3.79018e-06
ZZZ3	0.778239	-0.361715	2.78045e-07	3.83612e-06
SERTAD4	0.367754	-1.44319	2.78889e-07	3.84518e-06
PANK1	0.622928	-0.682862	2.80306e-07	3.86212e-06
TEX2	0.742287	-0.429951	2.82197e-07	3.88556e-06
DCI	1.47878	0.564408	2.87881e-07	3.96117e-06
RPS6KA1	1.33164	0.413199	2.88197e-07	3.96285e-06
C10orf118	0.549838	-0.862922	2.90022e-07	3.98528e-06
CCR6	1.89396	0.921405	2.92546e-07	4.01726e-06
NFXL1	0.684764	-0.546322	2.9459e-07	4.04262e-06
CTSA	1.34207	0.424465	2.95797e-07	4.05648e-06
2024-03-06	0.662986	-0.592949	2.96483e-07	4.06316e-06
LOC100128842	0.493151	-1.0199	2.97555e-07	4.07514e-06
ZBTB39	0.668666	-0.580643	2.98056e-07	4.07849e-06
PIK3C2A	0.671872	-0.573742	2.98198e-07	4.07849e-06
NAA30	0.765098	-0.386283	2.99059e-07	4.08636e-06
DPYD	2.18021	1.12447	2.99172e-07	4.08636e-06
SMCR5	0.710128	-0.493849	3.00956e-07	4.10799e-06
WDR47	0.622067	-0.684859	3.01989e-07	4.11935e-06
ZFYVE9	0.65771	-0.604477	3.02207e-07	4.11958e-06
SDCCAG1	0.718614	-0.476711	3.02977e-07	4.12733e-06
SEC23IP	0.717631	-0.478686	3.05398e-07	4.15755e-06
GBAP1	1.4965	0.581589	3.06525e-07	4.17012e-06
TSC22D4	1.35505	0.438341	3.06854e-07	4.17183e-06
KDM6B	0.681258	-0.553727	3.11136e-07	4.22724e-06
EPC1	0.555534	-0.848054	3.12794e-07	4.24695e-06
SERPINB6	1.75549	0.811877	3.14797e-07	4.27132e-06
DSTYK	0.752318	-0.410585	3.17575e-07	4.30617e-06
ARL13B	0.598291	-0.741081	3.18642e-07	4.31778e-06
ATRN	0.715219	-0.483543	3.21828e-07	4.35807e-06
ACTR3B	0.647909	-0.626137	3.22339e-07	4.36211e-06
SAA4	2.70487	1.43556	3.22764e-07	4.36498e-06
FAM111A	1.35763	0.441092	3.23233e-07	4.36844e-06
LYZ	2.63949	1.40026	3.2388e-07	4.3743e-06
WASL	0.767263	-0.382207	3.24269e-07	4.37667e-06
LOC541471	1.74215	0.80087	3.25594e-07	4.39166e-06
SIGLEC11	2.16832	1.11658	3.26228e-07	4.39732e-06
WRN	0.667425	-0.583323	3.27464e-07	4.41109e-06
NCRNA00120	0.520415	-0.942266	3.28101e-07	4.41677e-06
C4orf50	1.43442	0.520466	3.28703e-07	4.41883e-06
FPR1	2.10393	1.07308	3.28777e-07	4.41883e-06
NOC4L	1.35546	0.438783	3.28901e-07	4.41883e-06
MMP28	4.12517	2.04446	3.29463e-07	4.42348e-06
UCK1	1.28906	0.36632	3.31556e-07	4.44867e-06
ARHGAP32	0.568593	-0.814533	3.32264e-07	4.45525e-06
NCOA2	0.385507	-1.37517	3.32613e-07	4.45701e-06
HRAS	1.52765	0.611317	3.3324e-07	4.4625e-06
FAM49A	1.99381	0.995526	3.35671e-07	4.49212e-06
CERKL	1.78323	0.834493	3.37047e-07	4.50759e-06
SLC35E1	0.774266	-0.369099	3.38026e-07	4.51774e-06
TICAM2	1.90652	0.930943	3.44119e-07	4.59617e-06
EXPH5	0.602577	-0.730783	3.44396e-07	4.59688e-06
RPL36AL	1.35808	0.441566	3.47498e-07	4.63526e-06
HOMER1	0.564402	-0.825205	3.51456e-07	4.68502e-06
ANKIB1	0.729051	-0.455909	3.53666e-07	4.71141e-06
TSPYL3	0.423685	-1.23894	3.55536e-07	4.73317e-06
ACTB	1.29392	0.371747	3.55857e-07	4.73317e-06
MRPS18A	1.31647	0.396674	3.55992e-07	4.73317e-06
PKD2L1	1.80851	0.854798	3.57378e-07	4.74852e-06
PEF1	1.25881	0.33206	3.60097e-07	4.78155e-06
PPM1A	0.798567	-0.324514	3.60643e-07	4.7857e-06
FRRS1	0.410308	-1.28522	3.62204e-07	4.80331e-06
FAM171A2	0.372019	-1.42655	3.64902e-07	4.83596e-06
DNMBP	0.653538	-0.613656	3.66792e-07	4.85786e-06
CHST11	2.08112	1.05736	3.67217e-07	4.86035e-06
RAB42	1.72714	0.788383	3.67945e-07	4.86684e-06
FAM115A	0.556181	-0.846373	3.68918e-07	4.87657e-06
THOC6	1.37027	0.454458	3.73863e-07	4.93875e-06
PECAM1	1.63597	0.710146	3.76698e-07	4.97299e-06
MRPS15	1.35982	0.443414	3.79669e-07	5.00899e-06
DPH3B	0.554051	-0.85191	3.83702e-07	5.05894e-06
PLP2	1.63388	0.708305	3.84313e-07	5.06374e-06
RNF111	0.74698	-0.420858	3.84734e-07	5.06604e-06
RAPGEF6	0.440963	-1.18127	3.89332e-07	5.12329e-06
GTF2I	0.559434	-0.837959	3.90916e-07	5.13983e-06
CDK18	1.74685	0.804755	3.91091e-07	5.13983e-06
PREPL	0.739706	-0.434976	3.9332e-07	5.16583e-06
TCN2	1.86111	0.896161	3.94232e-07	5.17449e-06
IREB2	0.724241	-0.465459	3.96166e-07	5.19654e-06
KRBA2	0.545925	-0.873226	3.98752e-07	5.22474e-06
DYNC1I1	0.297301	-1.75	3.98825e-07	5.22474e-06
ZNF791	0.632201	-0.661546	4.00141e-07	5.23669e-06
DCUN1D1	0.685818	-0.544103	4.00248e-07	5.23669e-06
UBAP2	0.753284	-0.408734	4.01651e-07	5.2488e-06
GPKOW	1.33773	0.419782	4.01686e-07	5.2488e-06
MKLN1	0.802041	-0.318252	4.03226e-07	5.26556e-06
2024-09-06	1.61406	0.69069	4.05167e-07	5.28754e-06
SATB2	0.525957	-0.926984	4.09337e-07	5.33857e-06
CHMP2A	1.4246	0.510552	4.11715e-07	5.36617e-06
ARFGEF2	0.685708	-0.544334	4.16014e-07	5.41875e-06
SYNC	2.89673	1.53442	4.16779e-07	5.42448e-06
C8orf37	0.612795	-0.706523	4.16983e-07	5.42448e-06
HTRA4	2.17791	1.12294	4.21494e-07	5.47969e-06
ZMIZ1	0.672403	-0.572603	4.22514e-07	5.48947e-06
HACE1	0.656252	-0.607679	4.34832e-07	5.64593e-06
ATF2	0.607315	-0.719482	4.35913e-07	5.65638e-06
IL22RA2	2.83445	1.50307	4.42334e-07	5.7325e-06
ARPC5L	1.33371	0.415442	4.42404e-07	5.7325e-06
ESRP1	0.756933	-0.401763	4.42803e-07	5.7325e-06
SLC37A3	0.758029	-0.399674	4.42897e-07	5.7325e-06
C9orf129	0.452412	-1.14429	4.43897e-07	5.74055e-06
GK5	0.686477	-0.542717	4.44121e-07	5.74055e-06
IPMK	0.456531	-1.13121	4.44582e-07	5.74055e-06
KLF13	0.646197	-0.629954	4.44639e-07	5.74055e-06
ADAM6	4.30603	2.10636	4.48525e-07	5.78708e-06
WDR45	1.34744	0.430224	4.49851e-07	5.80053e-06
HIP1R	0.733462	-0.447207	4.5115e-07	5.81363e-06
SF3A1	0.804759	-0.313371	4.51786e-07	5.81816e-06
MEX3A	0.448224	-1.15771	4.53407e-07	5.83537e-06
CCDC53	1.32021	0.400762	4.66391e-07	5.99614e-06
LIMS1	0.523287	-0.934326	4.66483e-07	5.99614e-06
PPTC7	0.437193	-1.19366	4.68983e-07	6.02449e-06
SCNM1	1.3792	0.463835	4.70257e-07	6.03707e-06
LOC641298	0.437928	-1.19123	4.74645e-07	6.08959e-06
RAET1L	0.27899	-1.84171	4.75966e-07	6.10273e-06
CLEC5A	1.92918	0.947987	4.76738e-07	6.10649e-06
CLEC7A	2.60539	1.3815	4.76856e-07	6.10649e-06
NDUFB10	1.41309	0.498855	4.80494e-07	6.14925e-06
PNN	0.766087	-0.384419	4.82576e-07	6.17203e-06
COQ4	1.32027	0.400833	4.90468e-07	6.26906e-06
MASP2	0.541348	-0.885371	4.91256e-07	6.27522e-06
TP53BP1	0.740124	-0.434162	4.98777e-07	6.36733e-06
RPAP1	0.747115	-0.420598	4.99218e-07	6.36899e-06
FCER2	1.94172	0.957336	5.00233e-07	6.37797e-06
IL7	1.96799	0.976726	5.01012e-07	6.38393e-06
KIAA1012	0.684782	-0.546284	5.02336e-07	6.39683e-06
TLR3	2.10316	1.07256	5.06665e-07	6.44795e-06
ADNP2	0.754357	-0.406681	5.09478e-07	6.47973e-06
DHX9	0.821625	-0.283448	5.09854e-07	6.48049e-06
ARID1A	0.692366	-0.530393	5.15923e-07	6.55356e-06
HIPK1	0.714038	-0.485928	5.18607e-07	6.58358e-06
SIGLEC16	1.85219	0.889234	5.23579e-07	6.64258e-06
PSMB6	1.38692	0.471889	5.26773e-07	6.67898e-06
ROCK1	0.712758	-0.488516	5.2902e-07	6.70332e-06
SNX16	0.666807	-0.584658	5.31187e-07	6.72662e-06
TAF4	0.745823	-0.423095	5.31703e-07	6.72899e-06
KIAA1949	1.57971	0.659661	5.33377e-07	6.74602e-06
LILRA2	1.96656	0.975671	5.38933e-07	6.81208e-06
C14orf104	0.763144	-0.389972	5.40309e-07	6.82527e-06
MMP16	0.472644	-1.08117	5.41368e-07	6.83444e-06
PABPC3	0.545922	-0.873234	5.55407e-07	7.00736e-06
LRBA	0.706333	-0.501579	5.60768e-07	7.07064e-06
AHCTF1	0.747103	-0.420621	5.64101e-07	7.1083e-06
FXYD2	2.69733	1.43153	5.65525e-07	7.12186e-06
BCLAF1	0.806667	-0.309955	5.68309e-07	7.15253e-06
CEBPB	1.55748	0.639212	5.68894e-07	7.15549e-06
NBPF15	0.575657	-0.796719	5.7029e-07	7.16865e-06
CALCOCO2	1.2687	0.343348	5.70977e-07	7.17289e-06
MAN1A2	0.653746	-0.613199	5.74446e-07	7.21206e-06
IDE	0.634303	-0.656755	5.7571e-07	7.2235e-06
MRC1	2.34267	1.22815	5.77373e-07	7.23993e-06
SIN3B	0.780593	-0.357358	5.78872e-07	7.2543e-06
SNORA39	0.606101	-0.722371	5.80156e-07	7.26594e-06
MAST3	1.44907	0.535124	5.84824e-07	7.31994e-06
PARP11	1.69933	0.764963	5.85336e-07	7.32188e-06
LSM6	1.30994	0.389504	5.8678e-07	7.33511e-06
P2RX5	1.73534	0.795215	5.8711e-07	7.33511e-06
CDKN2A	2.37705	1.24917	5.88909e-07	7.35311e-06
CD47	1.50416	0.588956	5.92058e-07	7.38793e-06
RPA3	1.36858	0.452675	5.97045e-07	7.44563e-06
COX4I1	1.41041	0.49611	5.99464e-07	7.46962e-06
MRPS18C	1.30026	0.378796	5.99697e-07	7.46962e-06
ARRDC2	1.48409	0.569583	6.04357e-07	7.52308e-06
C12orf59	2.56561	1.3593	6.05449e-07	7.53211e-06
MOAP1	0.71057	-0.492951	6.07787e-07	7.55661e-06
MTOR	0.758743	-0.398317	6.09413e-07	7.57223e-06
FAM18A	1.77734	0.829723	6.10999e-07	7.58734e-06
USP32	0.742955	-0.428653	6.18544e-07	7.67639e-06
FBXO2	2.94168	1.55664	6.29636e-07	7.80931e-06
NCR1	1.85494	0.89137	6.34333e-07	7.86281e-06
ATXN7L3	0.804494	-0.313846	6.45612e-07	7.99779e-06
SLC22A23	0.584573	-0.774546	6.47293e-07	8.0109e-06
CHI3L2	3.23028	1.69166	6.47452e-07	8.0109e-06
TAF1L	0.541838	-0.884068	6.48711e-07	8.02164e-06
PACSIN2	0.63049	-0.665456	6.50821e-07	8.04288e-06
AURKAIP1	1.43033	0.516351	6.51614e-07	8.04782e-06
TSTD2	0.600082	-0.736769	6.58555e-07	8.12865e-06
NCOA6	0.727602	-0.458779	6.60478e-07	8.1467e-06
EMB	2.2267	1.15491	6.60812e-07	8.1467e-06
MYST3	0.706898	-0.500427	6.62584e-07	8.16363e-06
EMILIN2	1.62971	0.704612	6.63376e-07	8.16576e-06
PRR24	1.55841	0.640074	6.63552e-07	8.16576e-06
PSMC3	1.29039	0.367805	6.65246e-07	8.18169e-06
C16orf7	1.54379	0.626476	6.70804e-07	8.24509e-06
LOC402377	0.573605	-0.801869	6.71714e-07	8.25134e-06
DNAJC1	1.32936	0.410734	6.75359e-07	8.29114e-06
TRPM7	0.71843	-0.477081	6.79787e-07	8.3383e-06
LOC100286844	0.628918	-0.669057	6.80013e-07	8.3383e-06
C8orf39	0.660435	-0.598511	6.80973e-07	8.34507e-06
PSIMCT-1	0.559078	-0.838878	6.81388e-07	8.34517e-06
SBK1	0.39994	-1.32214	6.82309e-07	8.35146e-06
EDEM3	0.700281	-0.513995	6.85951e-07	8.39104e-06
CCR7	2.36471	1.24166	6.87308e-07	8.40262e-06
SERTAD1	1.53166	0.615098	6.89824e-07	8.42836e-06
IL10	1.94614	0.960616	6.91264e-07	8.44091e-06
UBXN2B	0.735776	-0.442661	6.95877e-07	8.49218e-06
LOC284441	0.501856	-0.994654	7.05031e-07	8.59878e-06
NBPF9	0.475023	-1.07393	7.08716e-07	8.63858e-06
UTP20	0.681464	-0.553291	7.10074e-07	8.64564e-06
MEX3B	0.496237	-1.0109	7.10138e-07	8.64564e-06
CNTF	0.597576	-0.742806	7.11607e-07	8.65784e-06
ZNF398	0.772199	-0.372955	7.11985e-07	8.65784e-06
ZDHHC21	0.594751	-0.749641	7.29193e-07	8.86184e-06
HMGCS1	0.635603	-0.653801	7.30668e-07	8.8745e-06
PPFIA1	0.72932	-0.455376	7.31668e-07	8.88139e-06
SPIB	2.75243	1.46071	7.32393e-07	8.88492e-06
KIRREL	0.341032	-1.55202	7.3372e-07	8.89576e-06
CORO7	1.39026	0.475352	7.34497e-07	8.89796e-06
GOLGA4	0.688666	-0.538124	7.3477e-07	8.89796e-06
TAF1	0.665596	-0.587281	7.36458e-07	8.91314e-06
TMED1	1.35009	0.433053	7.37383e-07	8.91907e-06
KIAA1598	0.686534	-0.542597	7.37994e-07	8.9212e-06
SPAST	0.767641	-0.381497	7.55389e-07	9.1261e-06
SPATS2L	1.4282	0.514194	7.64548e-07	9.23131e-06
GBGT1	1.79133	0.84103	7.71242e-07	9.30665e-06
MIPOL1	0.595462	-0.747919	7.74662e-07	9.34242e-06
SIRT1	0.686123	-0.543462	7.85217e-07	9.46415e-06
BLVRB	1.66902	0.739004	7.8872e-07	9.50078e-06
NOM1	0.781624	-0.355454	7.94564e-07	9.56557e-06
AMZ1	1.93614	0.953182	8.00385e-07	9.62998e-06
TOP1	0.712168	-0.48971	8.05684e-07	9.68393e-06
JPH1	0.476401	-1.06975	8.05842e-07	9.68393e-06
COMMD9	1.30238	0.381151	8.06285e-07	9.68393e-06
KBTBD7	0.496599	-1.00985	8.08645e-07	9.70658e-06
ARL6IP4	1.4249	0.510865	8.17339e-07	9.8052e-06
ZFP106	0.744182	-0.426272	8.30423e-07	9.95442e-06
TRAPPC1	1.32402	0.404929	8.30749e-07	9.95442e-06
TGFBRAP1	0.46759	-1.09668	8.3315e-07	9.97736e-06
ZNF785	0.697699	-0.519324	8.3366e-07	9.97764e-06
ZDHHC20	0.402613	-1.31253	8.34913e-07	9.98681e-06
LGALS9C	2.42129	1.27577	8.36001e-07	9.99399e-06
MAP7	0.683728	-0.548505	8.38309e-07	1.00157e-05
STOML1	1.47448	0.560204	8.40991e-07	1.00419e-05
HCLS1	2.03868	1.02764	8.45963e-07	1.00954e-05
C2orf86	0.663944	-0.590867	8.47194e-07	1.01042e-05
CLDN20	0.573767	-0.801462	8.48061e-07	1.01069e-05
POM121	0.771281	-0.374671	8.48758e-07	1.01069e-05
CSAG3	4.43146	2.14778	8.48897e-07	1.01069e-05
NIPAL1	0.400272	-1.32095	8.49931e-07	1.01133e-05
HCCS	1.28959	0.366912	8.51645e-07	1.01279e-05
FLG	0.251893	-1.98912	8.57294e-07	1.01891e-05
PEX16	1.33651	0.418473	8.59673e-07	1.02115e-05
YME1L1	0.788582	-0.342667	8.65177e-07	1.02709e-05
LOC653786	1.71202	0.775701	8.69047e-07	1.03109e-05
RAB11FIP3	0.673656	-0.569916	8.73444e-07	1.03571e-05
ABHD2	0.613278	-0.705386	8.75833e-07	1.03776e-05
TMEM184B	0.749354	-0.416281	8.76192e-07	1.03776e-05
HEATR5A	0.63316	-0.659359	8.80674e-07	1.04247e-05
ADORA2A	1.66832	0.738398	8.85755e-07	1.04788e-05
SNX13	0.765271	-0.385957	8.8735e-07	1.0486e-05
COG5	0.779454	-0.359465	8.87566e-07	1.0486e-05
B9D2	1.53555	0.618753	8.87902e-07	1.0486e-05
BGLAP	1.66698	0.737238	8.9097e-07	1.05162e-05
PPP2R5C	0.810746	-0.302679	8.92537e-07	1.05287e-05
MAPK6	0.646408	-0.629483	8.98323e-07	1.05908e-05
SUV39H1	1.37841	0.463009	9.29088e-07	1.09464e-05
ICK	0.637002	-0.65063	9.29551e-07	1.09464e-05
NUDT2	1.38155	0.466293	9.38254e-07	1.10409e-05
FARP2	0.651324	-0.618554	9.38654e-07	1.10409e-05
STX11	2.04761	1.03394	9.4429e-07	1.11008e-05
LZIC	0.781237	-0.356167	9.59961e-07	1.12786e-05
GATAD2A	0.830382	-0.268153	9.64155e-07	1.13214e-05
ZNF770	0.681756	-0.552672	9.6472e-07	1.13215e-05
CLSTN2	0.388474	-1.36411	9.68187e-07	1.13557e-05
LONRF1	0.642665	-0.637861	9.72811e-07	1.14034e-05
MRPL17	1.3359	0.417807	9.74917e-07	1.14216e-05
XPOT	0.724943	-0.464061	9.7892e-07	1.14619e-05
JMJD5	1.3433	0.425781	9.80062e-07	1.14687e-05
WDR34	1.47116	0.556952	9.83682e-07	1.15045e-05
EP400	0.80363	-0.315397	9.8731e-07	1.15404e-05
KCTD14	2.59441	1.37541	9.89879e-07	1.15638e-05
RPP21	1.42146	0.507372	9.96281e-07	1.1632e-05
RAD54B	0.727479	-0.459022	1.01244e-06	1.18099e-05
NT5C3	1.38103	0.465749	1.01267e-06	1.18099e-05
EXOSC8	1.37402	0.458402	1.01465e-06	1.18263e-05
PSTPIP2	1.76134	0.816677	1.0153e-06	1.18271e-05
LOC729156	2.09125	1.06436	1.01956e-06	1.187e-05
ARRB2	1.37953	0.464177	1.05196e-06	1.22402e-05
FTL	1.54377	0.626459	1.05995e-06	1.23262e-05
EIF2C3	0.752861	-0.409545	1.06273e-06	1.23516e-05
C10orf110	0.670911	-0.575806	1.06467e-06	1.2367e-05
NUP205	0.744445	-0.425763	1.06602e-06	1.23757e-05
MAPK8	0.543354	-0.880035	1.06771e-06	1.23884e-05
TM6SF1	1.5097	0.594257	1.07114e-06	1.24156e-05
COPE	1.30533	0.384418	1.07127e-06	1.24156e-05
CLEC4G	1.76734	0.821581	1.07208e-06	1.2418e-05
MYH7	1.65984	0.731044	1.07635e-06	1.24603e-05
MRPS34	1.37192	0.456197	1.08052e-06	1.25016e-05
GRAP	1.64296	0.716298	1.08174e-06	1.25086e-05
NBPF3	0.520968	-0.940732	1.08314e-06	1.25178e-05
MRPL54	1.533	0.616359	1.087e-06	1.25548e-05
TNFRSF17	2.97457	1.57268	1.08757e-06	1.25548e-05
SDS	2.01158	1.00833	1.0948e-06	1.26312e-05
RGPD4	0.669563	-0.578709	1.10324e-06	1.27214e-05
IARS2	0.779275	-0.359795	1.10985e-06	1.27904e-05
BAG4	0.598562	-0.740428	1.12026e-06	1.29031e-05
CDKL5	0.47986	-1.05931	1.12802e-06	1.29852e-05
FAM157A	0.421456	-1.24655	1.13174e-06	1.30207e-05
ISG20L2	0.75479	-0.405854	1.14169e-06	1.31279e-05
TSSK4	0.564925	-0.823869	1.14302e-06	1.31358e-05
LYPD5	2.27845	1.18805	1.15689e-06	1.32877e-05
TRIM47	1.65649	0.728132	1.16584e-06	1.3383e-05
RPS9	1.46066	0.546616	1.17027e-06	1.34264e-05
MMP9	2.4918	1.31719	1.17206e-06	1.34394e-05
CD70	3.40959	1.7696	1.18676e-06	1.36003e-05
TTPAL	0.765518	-0.385491	1.18876e-06	1.36156e-05
CCDC12	1.41011	0.49581	1.19044e-06	1.36273e-05
RASSF3	0.482316	-1.05195	1.20667e-06	1.38053e-05
GMCL1L	0.657136	-0.605735	1.2102e-06	1.3838e-05
PPIA	1.31261	0.392439	1.21809e-06	1.39205e-05
YY1	0.792529	-0.335464	1.21994e-06	1.39232e-05
MRPL2	1.32381	0.404695	1.21996e-06	1.39232e-05
TADA2A	0.751348	-0.412447	1.22072e-06	1.39232e-05
RNF160	0.71482	-0.484348	1.22105e-06	1.39232e-05
LCAT	1.72528	0.786832	1.2235e-06	1.39434e-05
KCNA3	2.13919	1.09706	1.23209e-06	1.40335e-05
DIP2A	0.740015	-0.434374	1.24097e-06	1.41268e-05
DPY19L4	0.735145	-0.4439	1.24166e-06	1.41268e-05
AKAP9	0.707284	-0.499638	1.2556e-06	1.42774e-05
ZNF778	0.725014	-0.46392	1.26698e-06	1.43989e-05
LOC100190986	0.490154	-1.02869	1.26935e-06	1.44179e-05
ZNF514	0.660353	-0.598691	1.27049e-06	1.44228e-05
WDR3	0.728701	-0.456601	1.27171e-06	1.44287e-05
GRIN3A	1.72606	0.787485	1.27598e-06	1.44691e-05
KCNQ4	0.438503	-1.18934	1.28834e-06	1.46012e-05
PLS1	0.497178	-1.00816	1.29026e-06	1.46148e-05
UPF2	0.778243	-0.361707	1.29421e-06	1.46516e-05
C10orf125	1.79027	0.840177	1.29819e-06	1.46885e-05
BAT4	1.32655	0.407675	1.30039e-06	1.47053e-05
LOC151162	0.693489	-0.528056	1.30377e-06	1.47354e-05
SHANK3	0.680011	-0.55637	1.30512e-06	1.47397e-05
RPS11	1.46616	0.552043	1.30601e-06	1.47397e-05
FAM84B	0.639986	-0.643888	1.30631e-06	1.47397e-05
NR6A1	0.602192	-0.731706	1.32219e-06	1.49037e-05
MYO5B	0.582203	-0.780406	1.3223e-06	1.49037e-05
DARS2	0.754276	-0.406835	1.32694e-06	1.49477e-05
RASA2	0.485689	-1.0419	1.32808e-06	1.49524e-05
RRN3	0.771728	-0.373835	1.34163e-06	1.50966e-05
KARS	1.25589	0.328713	1.35109e-06	1.51947e-05
SOCS6	0.699173	-0.516278	1.35291e-06	1.52068e-05
CCND2	2.06555	1.04653	1.35411e-06	1.5212e-05
RPL34	1.49964	0.58462	1.35668e-06	1.52325e-05
UQCRQ	1.48326	0.568771	1.35758e-06	1.52343e-05
ALDH6A1	0.602845	-0.730141	1.36409e-06	1.52991e-05
RPL27A	1.50108	0.586	1.36777e-06	1.53262e-05
C1orf26	0.754228	-0.406928	1.36801e-06	1.53262e-05
RPS10	1.44154	0.527607	1.38633e-06	1.5523e-05
LOC728743	1.60515	0.682705	1.3945e-06	1.56059e-05
DIDO1	0.779479	-0.359418	1.40126e-06	1.5673e-05
TMEM184C	0.747633	-0.419597	1.40332e-06	1.56874e-05
KIR2DL1	1.94039	0.956348	1.40521e-06	1.57e-05
GTSF1L	1.56456	0.645761	1.41215e-06	1.5769e-05
TSC1	0.792657	-0.335232	1.41295e-06	1.57694e-05
2024-09-11	0.684617	-0.546631	1.41791e-06	1.58161e-05
PLEK2	1.85624	0.892387	1.42011e-06	1.58266e-05
KIAA1244	0.380058	-1.39571	1.4204e-06	1.58266e-05
UTS2	2.31038	1.20813	1.42423e-06	1.58556e-05
BMP8A	0.57171	-0.806645	1.42454e-06	1.58556e-05
RPL26L1	1.32014	0.400692	1.43665e-06	1.59817e-05
EIF2C1	0.816088	-0.293204	1.44125e-06	1.60242e-05
PPIB	1.42959	0.515604	1.44865e-06	1.60976e-05
ZNF438	1.31816	0.398528	1.45667e-06	1.6178e-05
CAD	0.743558	-0.427483	1.47033e-06	1.63209e-05
LAX1	2.32038	1.21436	1.4789e-06	1.64072e-05
HINT2	1.51109	0.595589	1.48033e-06	1.64141e-05
FNBP1L	0.634567	-0.656155	1.48709e-06	1.64801e-05
PNMA1	0.677733	-0.561211	1.49157e-06	1.65209e-05
TMEM90B	0.419115	-1.25458	1.49241e-06	1.65213e-05
BRI3	1.42125	0.507158	1.49807e-06	1.65749e-05
POLR2L	1.50745	0.592107	1.49953e-06	1.65821e-05
ZRSR2	1.32216	0.402897	1.50542e-06	1.66383e-05
IDH3G	1.30881	0.388254	1.51901e-06	1.67795e-05
GTF2H3	0.638907	-0.646322	1.52028e-06	1.67845e-05
KHNYN	0.774016	-0.369565	1.53667e-06	1.69563e-05
LSM3	1.33072	0.412207	1.54046e-06	1.6989e-05
PSMA8	1.3249	0.405881	1.55932e-06	1.71877e-05
ZFP41	0.701653	-0.51117	1.57684e-06	1.73715e-05
BANF1	1.34611	0.428792	1.57973e-06	1.7394e-05
SLFN14	1.44661	0.532679	1.58324e-06	1.74232e-05
FAM84A	0.367925	-1.44252	1.58507e-06	1.74341e-05
HIST1H3D	1.80884	0.855066	1.59042e-06	1.74835e-05
RPL18	1.46045	0.546417	1.59563e-06	1.75314e-05
STX8	1.36727	0.451293	1.61716e-06	1.77585e-05
MSL1	0.807946	-0.30767	1.63371e-06	1.79305e-05
FNIP1	0.76971	-0.377613	1.63531e-06	1.79331e-05
DLX5	0.277163	-1.85119	1.63629e-06	1.79331e-05
RNF11	0.749744	-0.41553	1.63656e-06	1.79331e-05
UCN	1.90308	0.928336	1.64641e-06	1.80313e-05
SORT1	0.560518	-0.835169	1.6479e-06	1.8038e-05
C19orf10	1.40472	0.490284	1.6502e-06	1.80536e-05
CKAP5	0.743223	-0.428133	1.65339e-06	1.80789e-05
AURKC	1.72363	0.785454	1.65555e-06	1.80927e-05
RNASEH2B	1.34574	0.428396	1.65773e-06	1.81069e-05
SNRPA	1.27562	0.351202	1.65907e-06	1.81119e-05
GH1	1.1991	0.261953	1.66586e-06	1.81764e-05
LMBRD2	0.591235	-0.758198	1.66726e-06	1.8182e-05
FUT11	0.662249	-0.594554	1.68108e-06	1.83179e-05
TMTC2	0.542841	-0.881399	1.68151e-06	1.83179e-05
C16orf13	1.49643	0.581523	1.68678e-06	1.83656e-05
SEPW1	1.51593	0.600203	1.69466e-06	1.84415e-05
ARID4A	0.728319	-0.457358	1.69628e-06	1.84494e-05
TGS1	0.770162	-0.376767	1.69802e-06	1.84585e-05
AK7	0.444471	-1.16984	1.6993e-06	1.84627e-05
ZNF699	0.485909	-1.04124	1.71414e-06	1.86141e-05
LOC650623	0.444263	-1.17052	1.72169e-06	1.86861e-05
EBP	1.57449	0.65488	1.7324e-06	1.87924e-05
CCRL1	2.50848	1.32682	1.74082e-06	1.88738e-05
ZBTB40	0.749551	-0.415901	1.76495e-06	1.91252e-05
MSRB2	1.61013	0.687175	1.76819e-06	1.91503e-05
GFOD2	0.771436	-0.374381	1.77906e-06	1.92578e-05
TTC17	0.681706	-0.552779	1.78096e-06	1.92682e-05
RAB11FIP2	0.727634	-0.458715	1.81376e-06	1.96127e-05
LILRA1	1.67838	0.747068	1.81585e-06	1.9625e-05
FAM135A	0.565378	-0.822711	1.83058e-06	1.97738e-05
MED12L	0.477834	-1.06542	1.83378e-06	1.97979e-05
CTDSPL2	0.73342	-0.447288	1.84359e-06	1.98933e-05
SOD2	1.6314	0.706107	1.85256e-06	1.99728e-05
VASP	1.39603	0.481325	1.8529e-06	1.99728e-05
CEP350	0.787789	-0.344118	1.86407e-06	2.00742e-05
MGC16384	0.584347	-0.775103	1.86427e-06	2.00742e-05
CYP21A2	2.19108	1.13164	1.86697e-06	2.00927e-05
SSSCA1	1.42248	0.508411	1.86851e-06	2.00987e-05
AZIN1	0.734395	-0.445372	1.87176e-06	2.01232e-05
C9orf142	1.42904	0.515044	1.88177e-06	2.02159e-05
PRICKLE2	0.541593	-0.884719	1.88236e-06	2.02159e-05
CASD1	0.696486	-0.521833	1.88674e-06	2.02524e-05
RASEF	0.340358	-1.55488	1.89134e-06	2.02911e-05
PAPOLG	0.750232	-0.414592	1.90033e-06	2.03769e-05
BICD1	0.567701	-0.816797	1.90446e-06	2.04027e-05
CCNJL	2.60058	1.37883	1.90473e-06	2.04027e-05
NOV	0.415371	-1.26753	1.90892e-06	2.04369e-05
SFRS14	0.755429	-0.404633	1.91341e-06	2.04743e-05
SLC11A2	0.688979	-0.537468	1.92646e-06	2.06032e-05
PIKFYVE	0.700863	-0.512796	1.92856e-06	2.06149e-05
TNIP1	1.33229	0.413907	1.93149e-06	2.06355e-05
TMEM181	0.737879	-0.438543	1.93265e-06	2.0637e-05
KIAA0114	0.632592	-0.660654	1.94535e-06	2.07619e-05
ACVR1	0.720076	-0.473779	1.94949e-06	2.07953e-05
ZNF689	0.548667	-0.865997	1.95775e-06	2.08725e-05
CLTC	0.803928	-0.314861	1.95942e-06	2.08794e-05
PPIH	1.30131	0.379962	1.98114e-06	2.10999e-05
OSBPL8	0.727266	-0.459445	1.98865e-06	2.11689e-05
RNF113A	1.30437	0.383358	1.99455e-06	2.12207e-05
EIF4ENIF1	0.821326	-0.283973	2.01451e-06	2.14219e-05
YIPF6	0.73235	-0.449395	2.02374e-06	2.15089e-05
ICAM4	3.15094	1.65578	2.03334e-06	2.15998e-05
ATF3	1.94308	0.958348	2.04852e-06	2.17498e-05
C2orf69	0.769774	-0.377493	2.05048e-06	2.17593e-05
TMEM209	0.779806	-0.358813	2.06568e-06	2.19093e-05
NAA25	0.799698	-0.322472	2.08566e-06	2.21098e-05
TNFAIP8	1.5561	0.637931	2.09089e-06	2.21537e-05
EXOSC1	1.26894	0.343629	2.09883e-06	2.22263e-05
ARID1B	0.747172	-0.420489	2.09998e-06	2.2227e-05
PLEKHG1	0.528877	-0.918997	2.10357e-06	2.22536e-05
AKR1A1	1.2989	0.37729	2.11474e-06	2.23602e-05
SBF2	0.686328	-0.543029	2.11874e-06	2.23909e-05
FLOT1	1.34841	0.431264	2.12143e-06	2.24078e-05
KLHL31	0.543939	-0.878484	2.12789e-06	2.24645e-05
ENAH	0.660829	-0.597651	2.14228e-06	2.25935e-05
C11orf61	0.696169	-0.522491	2.14232e-06	2.25935e-05
SMEK1	0.789617	-0.340776	2.15036e-06	2.26667e-05
C14orf174	0.55829	-0.840914	2.15281e-06	2.26808e-05
CD99	1.65265	0.724778	2.18095e-06	2.29655e-05
SLC46A3	1.80284	0.85027	2.22116e-06	2.33769e-05
FAM63B	0.591179	-0.758332	2.22861e-06	2.34433e-05
GPR157	0.441107	-1.1808	2.23355e-06	2.34832e-05
NUBP2	1.27165	0.346704	2.23678e-06	2.35051e-05
DPM2	1.34607	0.428755	2.25068e-06	2.3639e-05
IL18R1	1.88702	0.916109	2.25779e-06	2.37015e-05
RERE	0.716936	-0.480084	2.2682e-06	2.37987e-05
CYP51A1	0.700065	-0.514439	2.28724e-06	2.39781e-05
AKAP13	0.707911	-0.49836	2.28764e-06	2.39781e-05
TNFRSF1A	1.35764	0.441106	2.29406e-06	2.40331e-05
MUDENG	0.793354	-0.333963	2.30072e-06	2.4081e-05
RAD21	0.726242	-0.461478	2.30098e-06	2.4081e-05
CLEC4D	1.81824	0.862543	2.31959e-06	2.42634e-05
TRIM14	1.44851	0.534568	2.32795e-06	2.43384e-05
NNMT	2.52489	1.33622	2.33479e-06	2.43975e-05
CLDN12	0.738928	-0.436494	2.34058e-06	2.44455e-05
GNRHR	0.540739	-0.886995	2.36041e-06	2.464e-05
CTSB	1.50898	0.593573	2.36822e-06	2.4709e-05
PRPF39	0.793734	-0.333273	2.41053e-06	2.51377e-05
MGA	0.750532	-0.414015	2.42869e-06	2.53142e-05
ZBTB41	0.752557	-0.410128	2.45483e-06	2.55737e-05
EXOC6B	0.460227	-1.11958	2.45914e-06	2.56055e-05
DOCK6	0.707444	-0.499313	2.46047e-06	2.56063e-05
NQO2	1.50075	0.585687	2.46242e-06	2.56137e-05
MICAL1	1.50911	0.593694	2.46517e-06	2.56293e-05
ZFAND2A	1.43507	0.521117	2.47589e-06	2.57226e-05
EIF2C2	0.714477	-0.485041	2.47665e-06	2.57226e-05
POLR3A	0.735144	-0.443901	2.47966e-06	2.57408e-05
LILRA4	2.34409	1.22903	2.48234e-06	2.57522e-05
STRBP	0.746842	-0.421124	2.48328e-06	2.57522e-05
CCDC138	0.666926	-0.584402	2.51259e-06	2.6043e-05
DERL2	1.32439	0.405333	2.52386e-06	2.61467e-05
TYRO3	0.684628	-0.546609	2.52847e-06	2.61812e-05
UTP23	0.782402	-0.354017	2.5487e-06	2.63773e-05
EPB41L4B	0.502163	-0.993773	2.55467e-06	2.64257e-05
C14orf43	0.695365	-0.524158	2.56235e-06	2.64828e-05
PGAP1	0.607377	-0.719335	2.56277e-06	2.64828e-05
DPEP2	1.98243	0.987267	2.59643e-06	2.68172e-05
GPR39	2.32273	1.21582	2.59848e-06	2.68247e-05
ZNF217	0.657019	-0.605993	2.60366e-06	2.68648e-05
SMCR7L	0.813395	-0.297972	2.62136e-06	2.70338e-05
BIN3	1.30349	0.382382	2.64251e-06	2.72382e-05
USP8	0.793964	-0.332854	2.67003e-06	2.7508e-05
NHLRC2	0.596392	-0.745668	2.67553e-06	2.75509e-05
IGSF10	0.361439	-1.46818	2.6888e-06	2.76736e-05
MPDU1	1.35826	0.441763	2.69375e-06	2.77106e-05
CXADR	0.584636	-0.774391	2.69876e-06	2.77434e-05
NR1H2	1.26715	0.34159	2.69964e-06	2.77434e-05
LOC100133669	1.83028	0.872068	2.70298e-06	2.77638e-05
RFX5	1.41444	0.500236	2.70779e-06	2.77993e-05
IFITM4P	1.35471	0.437984	2.7333e-06	2.80471e-05
TPK1	1.63146	0.706165	2.73954e-06	2.80971e-05
[truncated: 18,503 more rows]

## Sheet: CHOL
id	fc	log2fc	pvalue	padj
PSMB8	3.83682	1.93991	3.56199e-11	7.3028e-07
PSMB9	8.26788	3.04752	3.6394e-09	3.73074e-05
BTN3A2	3.75071	1.90716	2.30659e-08	0.000157632
HLA-A	3.56891	1.83548	4.44093e-08	0.00022762
TAP1	3.94363	1.97952	1.6118e-07	0.000660903
NLRC5	5.57285	2.47842	2.38069e-07	0.000748881
HLA-H	3.02525	1.59705	2.55691e-07	0.000748881
HLA-E	3.12761	1.64506	6.04473e-07	0.00154911
B2M	3.46647	1.79347	9.24165e-07	0.00199743
BTN3A1	3.37677	1.75564	9.74259e-07	0.00199743
TAP2	2.7067	1.43653	1.28388e-06	0.00239292
HLA-B	5.05123	2.33663	2.32204e-06	0.00396721
HLA-F	6.26565	2.64746	4.33588e-06	0.00683801
BTN3A3	4.51362	2.17428	7.05604e-06	0.0103331
PARP14	2.38542	1.25425	1.45278e-05	0.0198566
IFI30	3.26088	1.70526	1.87626e-05	0.0236072
HLA-J	4.36401	2.12565	1.95748e-05	0.0236072
C15orf53	1.69118	0.758031	3.66198e-05	0.041102
C3orf37	1.72373	0.785531	3.99497e-05	0.041102
TAPBPL	2.04901	1.03493	4.00956e-05	0.041102
HCP5	4.0311	2.01117	4.3006e-05	0.0419861
IRF1	3.41817	1.77322	4.64679e-05	0.0433038
IL18BP	2.94754	1.55951	5.39407e-05	0.0465026
HLA-C	3.08976	1.6275	5.44367e-05	0.0465026
RARRES3	4.93431	2.30285	6.51004e-05	0.0533875
BLVRA	2.34396	1.22895	7.1337e-05	0.056252
PSMB10	3.74172	1.9037	8.7189e-05	0.0662055
KDM5B	0.399993	-1.32195	9.16148e-05	0.0670817
NUB1	1.5093	0.593881	9.59055e-05	0.0678019
LOC90834	0.505006	-0.985626	0.000102968	0.0703686
ATP1A3	17.5212	4.13103	0.000120932	0.0799792
WARS	2.62756	1.39372	0.000144712	0.0925827
IFI35	2.31649	1.21194	0.000149021	0.0925827
PSME1	1.97333	0.980631	0.000158409	0.0936743
FKBP11	2.22376	1.153	0.000162471	0.0936743
CPEB1	14.4315	3.85115	0.000164485	0.0936743
BAMBI	0.172723	-2.53347	0.000188707	0.104564
GZMH	12.1811	3.60658	0.000210346	0.112047
LAP3	1.88252	0.912665	0.000215868	0.112047
PAPSS1	0.385928	-1.3736	0.000227022	0.112047
NOTCH3	0.379156	-1.39914	0.000231593	0.112047
SLAMF7	10.9934	3.45857	0.000237021	0.112047
PSMA4	1.61758	0.693836	0.000238755	0.112047
VAMP5	2.83387	1.50277	0.000240469	0.112047
AATF	1.55011	0.632371	0.00026015	0.118525
FBXO6	2.30956	1.20762	0.000297914	0.132243
MFN2	1.81224	0.857773	0.000303162	0.132243
CXCR2P1	7.7241	2.94937	0.000321516	0.137328
DACT1	0.457356	-1.12861	0.000358102	0.149833
BRD1	0.678078	-0.560478	0.000369931	0.150204
COL16A1	0.385874	-1.3738	0.000373641	0.150204
TRIM14	1.96949	0.977825	0.000403437	0.156154
PSME2	2.25338	1.17209	0.000427244	0.156154
GAS2	0.20666	-2.27467	0.000433202	0.156154
ESRRG	0.156253	-2.67804	0.000437218	0.156154
EPN2	0.538772	-0.892253	0.000443332	0.156154
PCDHB18	0.485929	-1.04118	0.000455712	0.156154
ZSWIM6	0.497478	-1.0073	0.000460834	0.156154
CD80	4.15792	2.05586	0.000471223	0.156154
PRF1	5.60997	2.48799	0.000482594	0.156154
SORT1	0.313567	-1.67315	0.000486281	0.156154
NTRK1	2.75992	1.46463	0.000487187	0.156154
C5orf56	2.38031	1.25115	0.000489551	0.156154
CASP1	4.1362	2.04831	0.000499593	0.156154
KRT6B	0.0151254	-6.04689	0.000503481	0.156154
FASLG	5.33535	2.41558	0.000504717	0.156154
APOL2	2.04462	1.03183	0.000525075	0.156154
BATF2	2.99273	1.58146	0.000525477	0.156154
STK38L	0.394842	-1.34065	0.000526912	0.156154
PRELID1	1.71437	0.777681	0.000542623	0.156154
ETV7	3.80898	1.9294	0.000547649	0.156154
ZBTB42	0.577799	-0.791361	0.000548391	0.156154
CCL5	8.88631	3.15159	0.00056413	0.157282
PML	1.84088	0.880399	0.000579467	0.157282
RIMBP3	3.55857	1.8313	0.000585859	0.157282
LOC400696	4.80058	2.26321	0.000608095	0.157282
LOC388955	1.66189	0.732828	0.00060932	0.157282
PATL2	5.43008	2.44097	0.000609339	0.157282
UPP1	2.06729	1.04774	0.000611515	0.157282
OBSL1	0.297383	-1.7496	0.000613722	0.157282
DSC2	0.224763	-2.15352	0.000635138	0.16076
PLD2	0.624055	-0.680256	0.000646397	0.160899
IFNG	5.51379	2.46304	0.00065138	0.160899
ELF4	1.86785	0.901377	0.000677274	0.164405
MYH10	0.39928	-1.32453	0.000681611	0.164405
PTK7	0.289125	-1.79024	0.000740174	0.1748
OBFC2B	1.64759	0.720357	0.000741763	0.1748
CD68	3.05061	1.6091	0.000755596	0.176037
SNX17	1.52652	0.610251	0.000769841	0.17734
H1F0	0.327168	-1.6119	0.000796414	0.179818
APOL6	1.96584	0.975148	0.000805822	0.179818
CIB1	1.79896	0.847162	0.000806912	0.179818
OXR1	0.43972	-1.18534	0.000839809	0.180381
KLRC2	3.9145	1.96883	0.000858359	0.180381
CXCR3	8.85997	3.1473	0.000873229	0.180381
CD74	4.98306	2.31703	0.00088331	0.180381
SETD5	0.608063	-0.717706	0.000884086	0.180381
ITSN1	0.513758	-0.960839	0.000893857	0.180381
MPZL2	0.348405	-1.52116	0.000898621	0.180381
APOL3	3.8522	1.94568	0.00090578	0.180381
IGSF9	0.0872446	-3.51879	0.000912453	0.180381
GCM1	6.53785	2.70882	0.000917985	0.180381
ZNF683	7.03473	2.81449	0.000921256	0.180381
CXCR6	6.80788	2.76721	0.000936421	0.180381
ENC1	0.329135	-1.60325	0.000940151	0.180381
ACSBG2	0.559946	-0.836641	0.000944241	0.180381
DGCR2	0.660332	-0.598737	0.000964167	0.180381
IRF6	0.174565	-2.51817	0.000964519	0.180381
BTBD3	0.43018	-1.21699	0.000965958	0.180381
C1orf51	0.253962	-1.97731	0.000967804	0.180381
ISG20	2.47565	1.3078	0.000986382	0.182187
CXCL11	8.78614	3.13523	0.000998049	0.182696
RFC4	1.63485	0.709161	0.00101924	0.184924
CD8A	7.45405	2.89802	0.00102979	0.1852
RNF213	1.56289	0.644215	0.0010486	0.186942
FSD2	1.41201	0.497748	0.00108414	0.190939
SLC15A3	3.32797	1.73464	0.00108964	0.190939
KBTBD11	2.4136	1.27118	0.00110126	0.19134
GZMA	7.42968	2.8933	0.00113835	0.194901
SLC30A2	13.6428	3.77007	0.00114506	0.194901
PLA1A	5.03379	2.33165	0.00115028	0.194901
PRR13	1.90565	0.930281	0.0011727	0.196403
HLA-G	4.67323	2.22442	0.00118687	0.196403
ZCRB1	1.46184	0.547789	0.00118788	0.196403
JAKMIP1	6.36155	2.66938	0.0012001	0.196835
PTPN21	0.463958	-1.10793	0.00122469	0.197969
GZMB	7.38691	2.88497	0.00122632	0.197969
GJD3	2.23509	1.16033	0.00124739	0.199797
KIR2DL3	2.65088	1.40647	0.00126586	0.200711
NUDCD2	1.29353	0.371309	0.00127555	0.200711
NKG7	9.35487	3.22572	0.00128615	0.200711
TMEM229B	2.66029	1.41158	0.00130134	0.200711
VWA5B2	0.145199	-2.7839	0.00130289	0.200711
HPS3	1.51489	0.599209	0.00131183	0.200711
KRT6C	0.0380648	-4.7154	0.00133479	0.200822
NEK10	0.183502	-2.44613	0.00135946	0.200822
TMEM106A	2.60822	1.38306	0.00136402	0.200822
USP6NL	0.513136	-0.962586	0.00137117	0.200822
SP140L	2.2025	1.13914	0.00137409	0.200822
TAPBP	2.10683	1.07507	0.00137594	0.200822
C22orf26	2.27462	1.18563	0.00138113	0.200822
SAMD9L	3.63921	1.86363	0.00140891	0.203418
UBE2L6	2.74201	1.45524	0.00143776	0.204626
ZNF70	0.611039	-0.710663	0.0014422	0.204626
FZD7	0.280949	-1.83162	0.00145628	0.204626
CXCL9	13.9416	3.80133	0.00145719	0.204626
C20orf11	0.732791	-0.448527	0.00148746	0.205668
RIMBP3C	2.84601	1.50894	0.00149254	0.205668
HCG26	3.73717	1.90195	0.00154058	0.205668
SH2D2A	4.51842	2.17582	0.0015425	0.205668
IL2RB	6.04729	2.59629	0.00155003	0.205668
ITGA11	0.362498	-1.46396	0.00156181	0.205668
MRPS11	1.548	0.630403	0.00156321	0.205668
KLRC3	3.88768	1.95891	0.00156525	0.205668
BOLA2	1.68968	0.756749	0.00156538	0.205668
CASP4	1.97035	0.978454	0.00160201	0.205668
SAMD9	2.79327	1.48196	0.00160278	0.205668
SOCS1	5.2571	2.39427	0.001604	0.205668
APOBEC3H	4.8199	2.269	0.00163175	0.205668
MYCN	0.1959	-2.35181	0.00163308	0.205668
BHLHE41	3.76218	1.91157	0.00163806	0.205668
POSTN	0.258223	-1.95331	0.00164439	0.205668
B3GALNT2	0.529302	-0.917838	0.00164472	0.205668
SHISA5	1.59466	0.673252	0.00164673	0.205668
DDX28	1.49909	0.584085	0.00165888	0.205668
TACSTD2	0.0554488	-4.1727	0.00167211	0.205668
GBP5	9.10762	3.18707	0.00167528	0.205668
PCDHGB1	0.168143	-2.57224	0.00169466	0.206381
IRF5	2.22778	1.15561	0.00170122	0.206381
ADAP2	2.02007	1.0144	0.00174227	0.210117
C1orf38	2.90697	1.53952	0.00175311	0.210189
PTP4A2	1.66349	0.734215	0.00176938	0.210907
IRS2	0.297706	-1.74804	0.00186416	0.22052
TASP1	0.508007	-0.977079	0.00188122	0.22052
MANSC1	0.28654	-1.80319	0.00188231	0.22052
ARL2	1.99635	0.997364	0.00189408	0.220639
TBX21	5.41343	2.43654	0.00191863	0.221579
SMOX	0.464231	-1.10709	0.00193403	0.221579
C5orf13	0.544573	-0.876803	0.00194428	0.221579
TMEM150B	3.98153	1.99332	0.00197362	0.221579
BCL7B	1.46321	0.549134	0.00197421	0.221579
MCF2L2	2.02295	1.01646	0.00197751	0.221579
LILRB4	3.92398	1.97232	0.00197781	0.221579
FAM63A	0.419758	-1.25237	0.0019985	0.22191
MPV17L2	1.66885	0.73885	0.00200735	0.22191
TCN2	2.12295	1.08607	0.00202222	0.22191
ZNF260	0.669961	-0.577852	0.00202406	0.22191
LRRC17	0.32129	-1.63805	0.00203495	0.221917
PPIL3	1.62675	0.701994	0.00208125	0.225263
EFNA1	0.340827	-1.55289	0.00209936	0.225263
EFNA4	0.384418	-1.37925	0.00211648	0.225263
MIR155HG	5.67747	2.50525	0.00212239	0.225263
RALGAPB	0.742556	-0.429429	0.00213047	0.225263
PPP1R13B	0.508653	-0.975246	0.00213547	0.225263
OR10Q1	0.220954	-2.17818	0.0021462	0.225263
EPHB3	0.0886756	-3.49532	0.00216655	0.225263
CD2	7.50213	2.9073	0.00217416	0.225263
ISY1	1.48853	0.573893	0.00218834	0.225263
KDM6B	0.52601	-0.926839	0.00221987	0.225263
ZC3HC1	1.42989	0.515907	0.00222136	0.225263
MAGI1	0.284526	-1.81337	0.00222726	0.225263
ZNF284	0.348271	-1.52172	0.0022292	0.225263
KLRC4	2.23558	1.16065	0.00223044	0.225263
CCR5	5.51037	2.46215	0.00224333	0.225455
ZNF627	0.675059	-0.566915	0.00226902	0.225663
ACER2	0.338068	-1.56462	0.00227211	0.225663
CLDN8	0.152403	-2.71404	0.00228895	0.225663
ELOVL5	1.90102	0.92677	0.00228943	0.225663
CD300LF	2.92589	1.54887	0.00231057	0.226657
SULT1C2	17.3646	4.11808	0.00234503	0.228941
C4orf37	0.502595	-0.992532	0.00237511	0.23078
CLUL1	0.259395	-1.94678	0.00241229	0.232203
HLA-DPA1	4.15138	2.05359	0.00241241	0.232203
GBP4	5.55503	2.47379	0.00243017	0.232819
ATG3	1.45588	0.541893	0.00246174	0.233913
SQSTM1	2.02744	1.01966	0.00246748	0.233913
TNFRSF11B	0.110151	-3.18245	0.00247581	0.233913
PARG	0.786072	-0.347266	0.00251965	0.234126
RMND5A	0.624531	-0.679155	0.00253722	0.234126
PTPRA	0.733469	-0.447193	0.00254363	0.234126
MRPL4	1.35758	0.441039	0.00256429	0.234126
TP53BP2	0.609845	-0.713485	0.00256549	0.234126
RAB33B	0.552404	-0.856203	0.00256867	0.234126
GRHL2	0.0477186	-4.38931	0.00258007	0.234126
SIGLEC7	3.47839	1.79842	0.00258028	0.234126
SMARCAD1	0.658632	-0.602456	0.00259676	0.234126
MIER3	0.685209	-0.545384	0.00260109	0.234126
LOC400759	4.29456	2.10251	0.00262001	0.234126
PVRL4	0.069485	-3.84715	0.00263408	0.234126
SELPLG	3.79639	1.92463	0.0026344	0.234126
TMEM59L	0.297081	-1.75107	0.00263795	0.234126
FOXA3	0.132475	-2.91621	0.00268485	0.237212
PARL	1.40791	0.493559	0.00269586	0.237212
MBD4	1.45902	0.545002	0.00271457	0.237472
MTMR3	0.688076	-0.53936	0.00272984	0.237472
POU3F3	5.19698	2.37767	0.00273355	0.237472
PA2G4	1.49099	0.576269	0.00276405	0.239108
LRP6	0.403682	-1.30871	0.00279437	0.240715
GBP1	3.99475	1.99811	0.00284478	0.244032
KIR2DL4	4.09601	2.03422	0.00286893	0.244768
LGALS9	2.74366	1.4561	0.00288706	0.244768
KLRK1	7.04986	2.81759	0.00288917	0.244768
KLRD1	4.54092	2.18299	0.00290676	0.245071
LAG3	6.12725	2.61524	0.00291665	0.245071
SNORA81	0.57434	-0.800024	0.00295431	0.247105
TNIP2	1.66295	0.733741	0.00296972	0.247105
PLEKHH3	0.519564	-0.944626	0.0029817	0.247105
MINK1	0.692773	-0.529546	0.00298908	0.247105
RAD23A	1.37905	0.463678	0.00303243	0.248538
ACVR2B	0.534112	-0.904786	0.00303425	0.248538
CDC42SE2	1.59734	0.675669	0.00304278	0.248538
HLA-DMA	3.05693	1.61209	0.00306947	0.249038
CADM4	0.40192	-1.31502	0.00308731	0.249038
ZFPL1	1.3413	0.423637	0.00308748	0.249038
ENAH	0.314929	-1.6669	0.00309749	0.249038
MYST4	0.543701	-0.879116	0.00313855	0.251354
SUV39H1	1.55558	0.637454	0.00315787	0.251917
F11R	0.490538	-1.02756	0.0031801	0.252529
KCNAB2	2.53105	1.33974	0.00319212	0.252529
GFI1	4.59017	2.19855	0.00321926	0.252529
NMI	1.48917	0.574506	0.00324607	0.252529
KISS1	0.202383	-2.30484	0.00326292	0.252529
SCLY	1.91662	0.938563	0.00326712	0.252529
DTHD1	3.09711	1.63092	0.00327534	0.252529
RFC2	1.57595	0.656218	0.00328275	0.252529
HAVCR2	3.62369	1.85746	0.00328379	0.252529
GOLGA8C	2.8095	1.49031	0.00329037	0.252529
NTRK2	0.149563	-2.74117	0.00330103	0.252529
TDH	0.477687	-1.06586	0.00331912	0.252856
P2RY6	3.82524	1.93555	0.00334079	0.252856
BMPR1A	0.57771	-0.791584	0.00337836	0.252856
SP100	1.51329	0.59769	0.00338038	0.252856
DAG1	0.531393	-0.912148	0.00339062	0.252856
TSHZ2	0.165894	-2.59167	0.0033944	0.252856
MEIS3	0.505658	-0.983765	0.00340286	0.252856
CXCL10	8.24141	3.04289	0.00340398	0.252856
IL12RB1	5.19415	2.37689	0.00343175	0.253999
FAM26F	5.73048	2.51866	0.00345994	0.255165
FOXO4	0.610092	-0.7129	0.00348391	0.256011
CIAO1	1.23926	0.309485	0.0035612	0.25743
SMARCA5	0.638014	-0.648339	0.00356348	0.25743
CSF1R	3.85579	1.94703	0.00356706	0.25743
CD300C	2.79635	1.48355	0.00359056	0.25743
C22orf30	0.692894	-0.529293	0.00360009	0.25743
AMOTL1	0.450079	-1.15175	0.00361425	0.25743
SLC38A11	0.124463	-3.00621	0.00362045	0.25743
C10orf118	0.383578	-1.38241	0.00364333	0.25743
IFI44	2.31824	1.21303	0.00367216	0.25743
FAM53A	1.92028	0.941319	0.00367417	0.25743
CTGF	0.296569	-1.75356	0.00368857	0.25743
MDFI	0.28488	-1.81157	0.0036958	0.25743
SERINC5	0.305258	-1.7119	0.00369752	0.25743
FAM118A	0.476202	-1.07036	0.0037232	0.25743
LOC400927	0.393773	-1.34457	0.00372804	0.25743
CXorf40B	1.32008	0.400629	0.00373318	0.25743
ZNF443	0.647757	-0.626476	0.00373433	0.25743
BMP2K	1.77438	0.827312	0.00373434	0.25743
WNT1	2.64188	1.40157	0.00374179	0.25743
MPZL3	0.317704	-1.65425	0.00376256	0.25745
SOCS5	0.652084	-0.61687	0.00377136	0.25745
CCDC158	0.168717	-2.56733	0.00377975	0.25745
TFEC	4.70117	2.23302	0.00382845	0.258303
CYP26B1	0.16306	-2.61653	0.00383088	0.258303
C1QB	3.62456	1.8578	0.00384183	0.258303
FOXP3	6.37609	2.67267	0.00386985	0.258303
C12orf63	2.30632	1.20559	0.00389747	0.258303
EOMES	5.53118	2.46759	0.00389973	0.258303
FLJ10213	0.318301	-1.65154	0.00390115	0.258303
EFNB3	0.278999	-1.84167	0.00392084	0.258303
CSF1	3.05131	1.60943	0.00392228	0.258303
FOXC2	0.477824	-1.06545	0.00393387	0.258303
AVPR1B	0.270102	-1.88842	0.00393841	0.258303
TBXAS1	3.2465	1.69889	0.00395496	0.258303
ZNF217	0.610261	-0.712501	0.0039581	0.258303
MVP	1.65087	0.723222	0.00401884	0.258303
GRAMD1C	0.363822	-1.4587	0.00402354	0.258303
SPSB4	5.00717	2.324	0.00402748	0.258303
PPP4R2	0.45248	-1.14407	0.00405236	0.258303
ZBP1	5.06802	2.34142	0.00405416	0.258303
SPOPL	0.586379	-0.770095	0.00406967	0.258303
LOC100240735	2.8706	1.52135	0.00407183	0.258303
CDKN2C	2.95697	1.56412	0.0040753	0.258303
TNK1	0.530064	-0.915762	0.00408002	0.258303
RAP1GAP2	0.441599	-1.17919	0.00410058	0.258303
FCER1G	2.88066	1.5264	0.00410402	0.258303
C1QA	3.54228	1.82468	0.00411038	0.258303
RNF7	1.54634	0.628858	0.00414916	0.258303
EP300	0.657986	-0.60387	0.00415071	0.258303
ARID4B	0.582591	-0.779444	0.00415955	0.258303
CCDC120	0.535762	-0.900337	0.00416316	0.258303
COPE	1.4793	0.564912	0.00417023	0.258303
OGDH	1.82212	0.865616	0.00424521	0.260678
OGFRL1	2.03268	1.02338	0.00425357	0.260678
BRE	1.71688	0.779786	0.00425664	0.260678
EXOC6	0.551251	-0.85922	0.00425945	0.260678
SLC12A2	0.18127	-2.46379	0.0042729	0.260723
LOC401431	3.04472	1.60631	0.00429279	0.26116
XAF1	2.46424	1.30114	0.00433357	0.261426
DENND2D	2.22615	1.15455	0.00436161	0.261426
CIITA	4.41722	2.14314	0.00436855	0.261426
ADCY3	1.60328	0.68103	0.00436978	0.261426
DTX3L	1.72766	0.78882	0.00439548	0.261426
GALNT3	0.269261	-1.89292	0.00440073	0.261426
RHOBTB1	0.423758	-1.23869	0.00440667	0.261426
USP37	0.584872	-0.773806	0.00442715	0.261426
ST5	0.583711	-0.776674	0.0044652	0.261426
AHCYL2	0.568035	-0.815948	0.00447264	0.261426
UACA	0.572498	-0.804658	0.00448413	0.261426
TCOF1	1.45997	0.545943	0.00450596	0.261426
C19orf50	1.38212	0.466884	0.00451674	0.261426
TEAD2	0.491457	-1.02486	0.00451955	0.261426
TET1	0.419603	-1.2529	0.00452007	0.261426
EMP2	0.479994	-1.05891	0.00452257	0.261426
C17orf66	2.44373	1.28908	0.00452791	0.261426
BCL9	0.454737	-1.13689	0.00452863	0.261426
GP2	0.0714728	-3.80646	0.00455273	0.261426
KLHL7	0.703285	-0.507819	0.00456401	0.261426
RGL2	0.544193	-0.87781	0.00456495	0.261426
IRF2BP2	0.680516	-0.555298	0.00461409	0.262304
RASAL1	0.172353	-2.53656	0.00462156	0.262304
SS18L1	0.59412	-0.751173	0.00462874	0.262304
CREG1	0.453258	-1.1416	0.00463146	0.262304
GLCE	0.446776	-1.16238	0.00468351	0.262307
C14orf159	2.3907	1.25743	0.00469231	0.262307
CTNNB1	0.570072	-0.810783	0.00469747	0.262307
CARD16	3.08335	1.6245	0.00469814	0.262307
KLRC1	3.94198	1.97892	0.00469968	0.262307
NUDT22	1.62397	0.699522	0.00470826	0.262307
PARP9	1.87722	0.908596	0.0047379	0.263243
ICOS	6.86819	2.77993	0.00478726	0.265266
PCDH1	0.280406	-1.83441	0.00484165	0.266473
C12orf51	0.655739	-0.608807	0.0048543	0.266473
BIRC3	3.02345	1.5962	0.00485791	0.266473
DHX58	1.62268	0.698376	0.00486104	0.266473
CYBA	2.48427	1.31282	0.0048966	0.267184
ARPC1B	1.88042	0.911055	0.00490006	0.267184
IL18RAP	4.183	2.06454	0.00493127	0.267263
RBM42	1.35676	0.440169	0.0049387	0.267263
ZNF829	0.34376	-1.54053	0.00494375	0.267263
FZD5	0.257889	-1.95518	0.00496304	0.267263
ZNF562	0.576866	-0.793691	0.0049667	0.267263
PTK2	0.596204	-0.746121	0.00499454	0.267373
CDV3	1.48677	0.572181	0.00499481	0.267373
NCOA6	0.702753	-0.508909	0.00501461	0.267733
SNX10	4.22642	2.07944	0.00508927	0.269195
SNX8	1.62251	0.698231	0.00509464	0.269195
TMEM2	0.493773	-1.01808	0.005112	0.269195
GABRE	0.346684	-1.52831	0.00512489	0.269195
POLDIP3	0.709669	-0.494782	0.00512502	0.269195
PRPS1	1.4371	0.523156	0.00512848	0.269195
SLC28A3	0.0728781	-3.77837	0.0051339	0.269195
POP4	1.34779	0.430596	0.0051939	0.269811
RIPK2	1.84992	0.887464	0.00519945	0.269811
ACVR2A	0.551662	-0.858144	0.00520612	0.269811
SIGLEC14	5.11877	2.3558	0.00521822	0.269811
C3orf1	1.56732	0.648303	0.00522653	0.269811
TRIM46	0.165474	-2.59532	0.00526403	0.269811
PIGA	0.683126	-0.549777	0.00527497	0.269811
KLHDC7B	4.03833	2.01376	0.0052826	0.269811
MRPL12	1.70979	0.773817	0.00530188	0.269811
LILRB1	4.50486	2.17148	0.00530587	0.269811
AK2	1.61637	0.692759	0.00532074	0.269811
SCAMP1	0.638082	-0.648186	0.00533741	0.269811
ARFIP1	0.708567	-0.497023	0.00533795	0.269811
PEF1	1.5646	0.645794	0.00535043	0.269811
CCNG1	1.60295	0.680728	0.00535294	0.269811
ADNP	0.703222	-0.507947	0.00536639	0.269811
LOC344967	2.00401	1.00289	0.00537816	0.269811
CDH19	0.0955624	-3.38741	0.00538253	0.269811
ELF2	0.669424	-0.579007	0.00543824	0.27089
ZBTB7B	0.486635	-1.03909	0.00544356	0.27089
PSMB3	1.52864	0.612252	0.00544461	0.27089
LAMP3	3.78063	1.91863	0.00545691	0.27089
CACNA1D	0.212664	-2.23335	0.00548876	0.271296
FYB	4.27201	2.09491	0.00550336	0.271296
RRAS	1.88698	0.916082	0.005521	0.271296
HLA-DRB6	6.53091	2.70728	0.00552709	0.271296
GOLPH3	0.632161	-0.661637	0.00554225	0.271296
ZIC5	12.9949	3.69987	0.00554449	0.271296
ST3GAL2	1.65873	0.730075	0.00556743	0.27177
KIAA1524	2.57346	1.36371	0.0055983	0.272628
GPR171	6.2252	2.63812	0.00563112	0.272699
DIRAS2	0.213711	-2.22626	0.005639	0.272699
PPP1R2P1	2.18836	1.12985	0.00563967	0.272699
TRIM21	1.71371	0.77712	0.00566421	0.273078
ACOT7	2.11321	1.07943	0.0056984	0.273078
ZNF497	0.608162	-0.717472	0.00570039	0.273078
C20orf151	0.0983636	-3.34573	0.0057177	0.273078
CCR2	4.15283	2.0541	0.00572497	0.273078
FAHD2A	1.87016	0.903164	0.00572743	0.273078
RAC2	3.19142	1.6742	0.00576491	0.273807
SAMSN1	4.0267	2.0096	0.00576943	0.273807
GPR25	2.49698	1.32018	0.00580595	0.274025
IDO1	11.7234	3.55132	0.00581913	0.274025
SMYD1	0.517737	-0.949709	0.00583714	0.274025
BIN1	2.57424	1.36414	0.0058519	0.274025
TLE1	0.6041	-0.727142	0.00585509	0.274025
CXADRP3	0.508978	-0.974324	0.00586619	0.274025
SUN1	0.702547	-0.509334	0.00586757	0.274025
PLXNB3	0.196025	-2.35089	0.00591339	0.275273
GPATCH2	0.531746	-0.911191	0.00592114	0.275273
TLR5	0.310657	-1.6866	0.00604034	0.277014
TACC3	2.2768	1.18701	0.00604769	0.277014
OR7E91P	0.270687	-1.8853	0.00604943	0.277014
CASZ1	0.469918	-1.08952	0.00605134	0.277014
RNF19B	1.60239	0.680221	0.00606345	0.277014
C1QC	3.4272	1.77703	0.00608846	0.277014
GBP2	2.30683	1.20591	0.00608876	0.277014
HLA-DMB	3.65767	1.87092	0.00609838	0.277014
DPP9	1.67657	0.745512	0.00610849	0.277014
CD247	5.70415	2.51201	0.00612457	0.277014
EN1	4.48162	2.16402	0.00613831	0.277014
PTCRA	2.46126	1.29939	0.00614987	0.277014
ADPRH	1.79659	0.84526	0.00616588	0.277014
MGLL	3.51235	1.81244	0.00617285	0.277014
TYROBP	2.41681	1.27311	0.00618423	0.277014
SOX13	0.428021	-1.22425	0.00618614	0.277014
PSMC2	1.38087	0.465576	0.00618829	0.277014
NAALADL2	0.237907	-2.07153	0.0062048	0.277148
BEST1	2.1376	1.09599	0.00626402	0.278679
HLA-DRA	3.94853	1.98131	0.00626626	0.278679
HES2	0.338502	-1.56276	0.006295	0.279351
IGSF8	0.504351	-0.987499	0.00633921	0.280139
CRNKL1	0.729626	-0.454771	0.00635737	0.280139
NBEA	0.341242	-1.55113	0.0063617	0.280139
SIGLEC1	2.85938	1.5157	0.00636741	0.280139
LOC100009676	1.83738	0.877651	0.00639224	0.280629
MRPL46	1.52414	0.607997	0.00642284	0.281187
CD244	3.8982	1.96281	0.00643239	0.281187
BUD31	1.42229	0.508221	0.0064791	0.281626
SOD2	2.34836	1.23166	0.00648177	0.281626
ZRANB1	0.695499	-0.523879	0.00649639	0.281626
LPO	0.122158	-3.03318	0.00649737	0.281626
CCND2	2.83577	1.50374	0.00656786	0.282282
ZKSCAN1	0.418706	-1.25599	0.00658741	0.282282
SH2D1A	7.06189	2.82006	0.00659491	0.282282
TNFRSF21	0.390271	-1.35745	0.00660546	0.282282
COTL1	2.91021	1.54112	0.00661166	0.282282
RAPH1	0.457619	-1.12778	0.00663622	0.282282
RHOQ	1.98294	0.987643	0.00664232	0.282282
PTPN7	5.55091	2.47272	0.00664897	0.282282
DBNL	1.51089	0.595398	0.00664966	0.282282
C18orf8	1.49496	0.580105	0.00665019	0.282282
PRDM10	0.67176	-0.573982	0.00666495	0.282324
ST14	0.574716	-0.79908	0.00676063	0.284902
MFSD6L	0.15057	-2.7315	0.00676677	0.284902
PCMTD2	0.676071	-0.564753	0.00678598	0.284902
LYPD5	2.5427	1.34636	0.00679424	0.284902
C2CD4D	0.388168	-1.36525	0.00681875	0.284902
ZNF319	1.36776	0.451819	0.0068196	0.284902
RYBP	0.714333	-0.485331	0.00682566	0.284902
[truncated: 20,011 more rows]

## Sheet: COAD
id	fc	log2fc	pvalue	padj
[truncated: 17,493 more rows]

[truncated: 27 more sheets: DLBC, ESCA, GBM, HNSC, KICH, KIRC, KIRP, LAML, LGG, LIHC, LUAD, LUSC, MESO, OV, PAAD, PCPG, PRAD, READ, SARC, SKCM …]
