# Supplementary material for: PSMB9 Orchestrates Tumor Immune Landscape and Serves as a Potent Biomarker for Prognosis and T Cell-Based Immunotherapy Response
Source: Curr Issues Mol Biol. 2025 Sep 1;47(9):712. doi: 10.3390/cimb47090712 (PMC12468175; doi:10.3390/cimb47090712)
Supplement: Supplementary file 1 [file cimb-47-00712-s001.zip › Supplemental Table S3- Information for Immunotherapy Cohorts.xlsx]

## Sheet: Sheet1
Cancer Type	Immunotherapy Type	Dataset	PMID	Respnder number	Non-responder number	Log2(Fold Change)	-log10(P Value)
Glioblastoma	anti-PD-1	GBM-PRJNA482620_anti-PD-1	30996326	17	17	0.0486	0.063
Squamous head and neck	anti-PD-1	HNSC-GSE93157_anti-PD-1	28487385	2	3	-0.1213	0
Brain Lower Grade Glioma	Peptide-vaccine	LGG_E-MTAB-6270_Peptide-vaccine	29618666	5	7	0.5524	1.0849
Squamous-lung-carcinoma	anti-PD-1	LUSC-GSE93157_anti-PD-1	28487385	3	10	-0.0374	0.3293
Melanoma	anti-PD1	Melanoma_GSE145996_anti-PD1	32708981	2	2	1.5657	0.1761
Melanoma	ACT	Melanoma-GSE100797_ACT	29170503	10	15	0.2777	1.1492
Melanoma	DCs_treated	Melanoma-GSE106128_DCs_treated	29682201	21	14	-0.167	0.4446
Melanoma	anti-CTLA-4, anti-PD-1, and anti-CTLA-4+anti-PD-1	Melanoma-GSE115821_ALL	30127394	3	34	1.8502	1.0771
Melanoma	anti-CTLA-4	Melanoma-GSE115821_anti-CTLA-4	30127394	2	6	0.5095	0.1919
Melanoma	anti-PD-1	Melanoma-GSE78220_anti-PD-1	28129544	15	13	0.2665	0.2092
Melanoma	anti-PD-1	Melanoma-GSE91061_anti-PD-1	29033130	20	78	0.1937	0.5047
Melanoma	anti-PD-1	Melanoma-GSE93157_anti-PD-1	28487385	9	16	0.0279	0.7276
Melanoma	anti-CTLA-4	Melanoma-Nathanson_2017_anti-CTLA-4	27956380	8	16	1.9095	0.6232
Melanoma	anti-PD-1	Melanoma-phs000452_anti-PD-1	26359337	63	90	-0.4779	0.5327
Melanoma	anti-PD-1 and anti-CTLA-4+anti-PD-1	Melanoma-PRJEB23709_ALL	30753825	49	42	1.6887	6.6706
Melanoma	anti-CTLA-4+anti-PD-1	Melanoma-PRJEB23709_anti-CTLA-4+anti-PD-1	30753825	26	15	2.0944	3.2979
Melanoma	anti-PD-1	Melanoma-PRJEB23709_anti-PD-1	30753825	23	27	1.4156	4.1592
Nonsmall-cell lung cancer	anti-PD-1	nonsqNSCLC-GSE93157_anti-PD-1	28487385	6	16	-0.0318	0.2668
Nonsmall-cell lung cancer	anti-PD-1	NSCLC_GSE126044_anti-PD-1	32879421	2	5	1.108	0.4771
Nonsmall-cell lung cancer	anti-PD-1	NSCLC_GSE135222_anti-PD-1	31537801	8	19	1.3597	0.7253
Renal cell carcinoma	anti-PD-1 and EVEROLIMUS	RCC-Braun_2020_ALL	32472114	44	237	0.0023	0.0452
Renal cell carcinoma	anti-PD-1	RCC-Braun_2020_anti-PD-1	32472114	39	133	0.0018	0.0247
Renal cell carcinoma	EVEROLIMUS	RCC-Braun_2020_EVEROLIMUS	32472114	5	104	-0.009	0.4933
Renal cell carcinoma	anti-PD-1	RCC-GSE67501_anti-PD-1	27491898	4	7	-0.0609	0.5015
Stomach adenocarcinoma	anti-PD-1	STAD-PRJEB25780_anti-PD-1	30013197	21	57	0.7077	2.4058
